# Supplementary material for: Improving the calling of non-invasive prenatal testing on 13-/18-/21-trisomy by support vector machine discrimination
Source: PLoS One. 2018 Dec 5;13(12):e0207840. doi: 10.1371/journal.pone.0207840 (PMC6281214; doi:10.1371/journal.pone.0207840)
Supplement: S1 Table — Each sheet represents the relevant information of all samples in each of chromosome 13/18/21. A series of values are listed for each of chromosome 13/18/21, including the demographic subjects, six types of Z scores obtained from formulas (1) to (6), real actual result and grouping information. (XLSX) [file pone.0207840.s004.xlsx]

## Sheet: chr21
Sample ID	Z_run	Real_state	Z_baseline_vs_n	Z_baseline_vs_p	Z_chr_vs_n	Z_chr_vs_p	Z_sample_vs_n	Z_sample_vs_p	fetal	peak	reads	age	week	costday	QC	Group
#1	0.64	-1	0.79114	-8.59991	3.61475	-5.59367	0.824362	-8.96104	12.9362	145.501	5696090	25	17	10	QC-pass	N
#2	1.78	-1	-4.09766	-12.6937	-1.92132	-10.3885	-2.74907	-8.51606	11.8411	145.751	2208421	37	17	13	QC-filtered	N
#3	1.02	-1	1.36595	-7.29196	2.69138	-5.88749	1.22301	-6.52888	11.9263	145.969	5808698	26	21	15	QC-pass	N
#4	0.82	-1	0.480364	-7.03047	1.88164	-5.55671	0.456238	-6.67738	10.3462	145.91	8026768	39	21	15	QC-pass	N
#5	1.57	-1	0.60292	-8.9469	1.58015	-7.90538	0.707339	-10.4964	13.1549	145.033	11492640	30	20	13	QC-pass	N
#6	0.36	-1	-0.358729	-8.99922	2.619	-5.84428	-0.324175	-8.13237	11.9023	144.808	2039839	24	18	10	QC-filtered	N
#7	1.3	-1	1.05726	-6.1508	1.97839	-5.18393	1.34644	-7.83315	9.92912	145.926	8304719	37	15	13	QC-pass	N
#8	0.53	-1	-0.907364	-9.82466	0.678214	-8.14171	-0.585909	-6.34405	12.2836	144.98	2161767	34	14	10	QC-filtered	N
#9	0.59	-1	1.22187	-8.89186	3.35313	-6.61215	1.01893	-7.41499	13.9317	145.488	2045780	30	17	11	QC-filtered	N
#10	0.63	-1	0.913148	-8.56248	1.26506	-8.1876	0.780391	-7.31763	13.0527	144.89	2102187	36	16	11	QC-filtered	N
#11	0.77	-1	0.48516	-8.54306	1.64956	-7.30625	0.431053	-7.59032	12.4364	147.922	2936425	24	17	11	QC-filtered	N
#12	0.54	-1	0.0124184	-8.02706	1.27266	-6.69703	0.0113044	-7.30693	11.0744	148.818	3797381	31	22	12	QC-pass	N
#13	0.47	-1	0.865235	-7.0856	3.21401	-4.60821	0.773435	-6.33383	10.9523	147.92	3272865	30	18	6	QC-pass	N
#14	1.02	-1	-0.900618	-8.44151	-0.0106095	-7.50528	-0.88634	-8.30769	10.3876	148.7	3581197	37	19	10	QC-pass	N
#15	1.61	-1	2.34235	-10.3564	4.65611	-7.84023	1.96455	-8.68599	17.4925	146.648	3227564	39	14	6	QC-pass	N
#16	0.91	-1	1.54265	-8.37508	2.84885	-6.97966	1.48786	-8.07762	13.6617	147.414	3546679	35	17	9	QC-pass	N
#17	0.49	-1	0.180145	-11.4586	1.07884	-10.4879	0.158478	-10.0804	16.0324	146.87	3256749	34	14	21	QC-pass	N
#18	1.02	-1	-1.23341	-12.5684	0.493576	-10.7066	-1.09679	-11.1762	15.614	146.899	3810409	34	19	10	QC-pass	N
#19	0.98	-1	-0.112379	-8.54075	2.48416	-5.79348	-0.115314	-8.76383	11.6101	148.407	3251654	36	18	11	QC-pass	N
#20	0.55	-1	0.614055	-6.99892	2.4877	-5.02703	0.500574	-5.70548	10.4869	149.292	3259363	36	21	7	QC-pass	N
#21	0.36	-1	-0.0991202	-9.28059	1.25672	-7.83902	-0.0805517	-7.54203	12.6475	147.605	3052226	37	18	7	QC-pass	N
#22	0.78	-1	1.14243	-7.37806	2.8091	-5.61358	1.05308	-6.801	11.737	147.692	3384116	33	17	6	QC-pass	N
#23	0.29	-1	-1.22883	-10.593	-0.465016	-9.77995	-1.23774	-10.6698	12.8992	147.487	3839825	39	18	9	QC-pass	N
#24	0.77	-1	-0.941129	-12.9655	0.157687	-11.7757	-0.845893	-11.6535	16.5636	146.596	4054734	35	20	13	QC-pass	N
#25	0.4	-1	-0.056827	-9.08069	1.88583	-7.0173	-0.045195	-7.22196	12.4304	147.795	3143196	29	21	6	QC-pass	N
#26	0.33	-1	-0.503954	-7.9737	0.698779	-6.70909	-0.473398	-7.49024	10.2896	148.614	4925705	36	19	6	QC-pass	N
#27	0.47	-1	-0.402673	-4.35573	0.910565	-3.00673	-0.353069	-3.81916	5.44534	152.942	4674696	32	17	11	QC-pass	N
#28	0.44	-1	0.35309	-5.84588	1.97308	-4.15673	0.356248	-5.89815	8.5391	151.94	4451068	24	18	10	QC-pass	N
#29	1.34	-1	1.45302	-4.86151	3.42392	-2.80488	1.29018	-4.31667	8.69828	152.515	4879325	37	17	13	QC-pass	N
#30	0.35	-1	0.36311	-5.53042	2.28225	-3.53339	0.341842	-5.2065	8.11836	152.398	4230152	35	18	13	QC-pass	N
#31	0.97	-1	0.473624	-7.54567	1.80978	-6.13571	0.570833	-9.09439	11.0466	151.827	3940986	28	22	10	QC-pass	N
#32	0.38	-1	-1.0116	-6.62227	0.399022	-5.15714	-0.972221	-6.3645	7.72872	152.581	3880173	28	17	12	QC-pass	N
#33	1.27	-1	1.09609	-4.87339	2.6776	-3.22686	0.98622	-4.38488	8.22298	152.04	4214619	25	18	12	QC-pass	N
#34	0.58	-1	-0.970022	-6.1332	-0.0397884	-5.16988	-0.749644	-4.7398	7.11229	153.072	4403032	35	16	10	QC-pass	N
#35	0.79	-1	-0.141539	-7.88795	0.685658	-7.01662	-0.167072	-9.31091	10.6707	151.33	4604447	35	14	10	QC-pass	N
#36	0.33	-1	-1.16016	-8.50889	-0.270198	-7.57388	-1.16329	-8.53187	10.1229	151.454	4493467	36	16	11	QC-pass	N
#37	1.29	-1	0.400313	-6.46647	2.37918	-4.39402	0.36906	-5.96162	9.45901	151.517	4531676	34	14	10	QC-pass	N
#38	0.7	-1	-1.48541	-9.74114	0.471706	-7.67275	-1.34729	-8.83537	11.3723	151.824	4492055	30	17	11	QC-pass	N
#39	0.48	-1	0.276262	-5.63019	0.908275	-4.97247	0.269027	-5.48273	8.13616	152.906	4135577	31	17	12	QC-pass	N
#40	0.71	-1	-0.653939	-5.87772	1.63281	-3.50869	-0.653869	-5.87709	7.19577	152.278	3964650	37	18	13	QC-pass	N
#41	0.62	-1	1.10807	-5.69365	2.19654	-4.5542	0.982206	-5.04691	9.36939	151.68	3941863	26	12	13	QC-pass	N
#42	0.34	-1	0.291854	-4.47561	2.31892	-2.38198	0.263696	-4.0438	6.56719	152.772	3763079	40	22	18	QC-pass	N
#43	0.4	-1	-0.252627	-7.3222	1.03918	-5.96748	-0.239092	-6.92991	9.73836	151.458	4064241	24	19	15	QC-pass	N
#44	0.23	-1	-0.582913	-6.27086	0.867697	-4.76343	-0.488966	-5.26021	7.83517	151.799	3995186	21	19	15	QC-pass	N
#45	0.64	-1	0.828094	-4.10262	2.21722	-2.66632	0.775908	-3.84407	6.79207	153.038	4257484	22	18	14	QC-pass	N
#46	0.47	-1	-0.567765	-8.71642	1.14986	-6.9024	-0.465916	-7.15282	11.2248	151.206	3785231	19	18	13	QC-pass	N
#47	0.5	-1	-0.16303	-6.41315	1.53004	-4.6472	-0.165072	-6.49347	8.60956	151.767	3783883	37	13	19	QC-pass	N
#48	0.43	-1	0.046098	-7.05924	1.57903	-5.4513	0.0497456	-7.61781	9.78762	151.176	4013634	39	18	19	QC-pass	N
#49	0.66	-1	-0.0938767	-11.9613	2.22238	-9.45572	-0.084162	-10.7235	16.3474	149.15	4665997	41	13	12	QC-pass	N
#50	0.71	-1	0.644626	-7.71376	2.14357	-6.12853	0.61472	-7.35589	11.5137	150.897	4717381	33	18	12	QC-pass	N
#51	1.2	-1	0.589637	-10.1402	0.852582	-9.85784	0.650923	-11.1942	14.7804	149.81	4185849	26	16	12	QC-pass	N
#52	0.41	-1	-0.793608	-9.89987	0.820958	-8.18403	-0.89848	-11.2081	12.5439	150.487	4636518	22	22	12	QC-pass	N
#53	1.42	-1	0.154086	-8.83392	2.40234	-6.44649	0.137819	-7.9013	12.381	150.687	3825382	31	17	14	QC-pass	N
#54	1.26	-1	0.162434	-6.60194	0.953075	-5.77446	0.149252	-6.06618	9.31795	151.248	4093849	36	18	13	QC-pass	N
#55	2.06	-1	1.72061	-1.25467	2.49264	-0.466821	1.42571	-1.03963	4.09846	152.823	4740955	35	16	16	QC-filtered	Unclassified
#56	0.56	-1	0.696352	-7.83721	2.11002	-6.34045	0.674105	-7.58683	11.755	147.664	4015420	28	20	9	QC-pass	N
#57	1.02	-1	1.04196	-7.98685	3.32098	-5.5661	0.973292	-7.46052	12.4372	146.706	4027196	29	20	9	QC-pass	N
#58	0.23	-1	-0.897983	-10.3919	0.625303	-8.76901	-0.875326	-10.1297	13.0779	146.574	4029396	33	17	7	QC-pass	N
#59	0.67	-1	0.620134	-6.96591	0.863444	-6.70988	0.519579	-5.83639	10.4498	148.09	3825839	30	21	9	QC-pass	N
#60	0.62	-1	-0.661045	-10.4332	0.987734	-8.67348	-0.606779	-9.57674	13.4612	147.7	4120214	32	19	9	QC-pass	N
#61	0.57	-1	0.573602	-10.3978	2.18001	-8.67005	0.555349	-10.067	15.1132	146.396	4225483	31	20	9	QC-pass	N
#62	0.44	-1	-0.757398	-7.83475	0.405579	-6.61509	-0.740824	-7.6633	9.74907	148.705	3972258	27	21	9	QC-pass	N
#63	1.15	-1	0.531252	-8.09472	1.85375	-6.69365	0.39128	-5.96195	11.8823	147.704	3854733	22	18	8	QC-pass	N
#64	0.28	-1	-1.56986	-10.4689	-0.592443	-9.43154	-1.44017	-9.60398	12.2584	146.675	4072645	43	17	7	QC-pass	N
#65	1.19	-1	1.24944	-7.55316	2.49942	-6.2274	0.96257	-5.81896	12.1256	147.54	3562931	23	22	9	QC-pass	N
#66	0.55	-1	-0.280409	-8.67785	1.78069	-6.49754	-0.227469	-7.03949	11.5675	148.379	3487278	38	18	9	QC-pass	N
#67	1.28	-1	-2.66025	-11.7773	-0.837029	-9.83961	-2.51753	-11.1455	12.5588	147.323	3867340	35	13	7	QC-pass	N
#68	0.56	-1	-0.0299276	-9.18221	2.30988	-6.6949	-0.0335001	-10.2783	12.6073	146.895	4715479	28	20	7	QC-pass	N
#69	0.34	-1	-0.0919124	-11.3057	2.18254	-8.85556	-0.0914639	-11.2505	15.447	145.955	5080845	29	15	8	QC-pass	N
#70	0.55	-1	0.0886611	-10.0838	2.16456	-7.86246	0.093869	-10.6761	14.0126	146.14	4294240	21	18	8	QC-pass	N
#71	1.31	-1	0.448446	-7.56352	1.05973	-6.91849	0.424498	-7.1596	11.0365	147.119	4329135	29	17	8	QC-pass	N
#72	0.59	-1	-0.818481	-7.21768	1.07513	-5.24062	-0.716569	-6.31898	8.81492	152.046	3666833	34	14	9	QC-pass	N
#73	1.2	-1	1.23433	-6.15535	1.88811	-5.46829	1.18546	-5.91167	10.1793	151.846	3266644	27	16	10	QC-pass	N
#74	0.46	-1	-0.78689	-6.44709	0.320858	-5.29615	-0.577953	-4.73524	7.79694	153.222	3757292	38	18	9	QC-pass	N
#75	0.32	-1	0.106902	-6.84967	2.73397	-4.09672	0.110021	-7.04954	9.58269	152.366	3036681	20	18	10	QC-pass	N
#76	0.68	-1	0.294796	-7.76022	1.56356	-6.42107	0.286138	-7.53231	11.0958	151.331	3600762	31	13	8	QC-pass	N
#77	0.49	-1	0.986289	-7.24542	2.15758	-6.00773	0.825067	-6.06106	11.3392	151.638	3749855	31	17	9	QC-pass	N
#78	0.58	-1	0.287624	-4.92114	1.76376	-3.39205	0.245805	-4.20564	7.17508	152.979	3599746	40	17	7	QC-pass	N
#79	0.58	-1	1.5367	-8.24078	2.86124	-6.82704	1.48637	-7.97086	13.4685	151.012	3310088	30	17	9	QC-pass	N
#80	0.25	-1	0.592131	-5.93464	1.26124	-5.23546	0.608349	-6.09719	8.99064	152.294	3885234	30	16	7	QC-pass	N
#81	0.79	-1	0.397708	-6.48327	1.5948	-5.22944	0.454724	-7.41273	9.47857	152.59	12654770	34	17	13	QC-pass	N
#82	0.63	-1	-0.796587	-5.85015	0.813435	-4.18409	-0.586495	-4.30723	6.9613	152.592	3656872	31	13	7	QC-pass	N
#83	1.44	-1	0.873975	-5.77721	2.81667	-3.74551	0.659186	-4.35739	9.16202	152.461	4059884	26	23	9	QC-pass	N
#84	0.74	-1	-0.146523	-6.12656	0.365089	-5.59388	-0.140724	-5.88407	8.23752	152.98	4225132	24	20	7	QC-pass	N
#85	0.26	-1	0.157721	-6.85964	1.799	-5.13904	0.136899	-5.95405	9.66644	151.82	3813161	43	14	8	QC-pass	N
#86	0.78	-1	1.44727	-5.62705	3.40512	-3.57381	1.3559	-5.27179	9.7449	151.449	4073135	42	18	11	QC-pass	N
#87	0.46	-1	1.18053	-5.98594	2.2339	-4.88058	1.12641	-5.71156	9.87183	151.971	3972044	33	19	9	QC-pass	N
#88	0.38	-1	-1.15056	-8.51759	-0.411554	-7.74108	-0.97057	-7.1851	10.1481	147.478	3256165	38	13	9	QC-pass	N
#89	0.47	-1	-0.0168223	-7.83633	1.50834	-6.22902	-0.0163129	-7.59906	10.7714	146.366	3971260	35	16	9	QC-pass	N
#90	0.86	-1	0.370447	-8.82438	1.64444	-7.46969	0.35012	-8.34017	12.6659	145.753	3531177	36	17	9	QC-pass	N
#91	0.87	-1	0.024819	-8.18257	2.0195	-6.07512	0.0256646	-8.46138	11.3057	146.015	4315211	27	13	8	QC-pass	N
#92	0.28	-1	0.922218	-6.36597	2.22281	-5.00009	0.721371	-4.97955	10.0395	145.929	3621599	39	17	9	QC-pass	N
#93	0.48	-1	-0.222535	-6.66622	0.818527	-5.57896	-0.243894	-7.30606	8.8762	147.132	4897884	25	19	11	QC-pass	N
#94	0.28	-1	0.197009	-8.6286	0.915165	-7.86679	0.177756	-7.78536	12.1573	145.872	3701765	28	19	10	QC-pass	N
#95	0.38	-1	0.680916	-6.57394	1.60986	-5.59859	0.592835	-5.72356	9.99359	147.202	4286869	23	19	10	QC-pass	N
#96	0.81	-1	-0.518167	-8.32468	0.185358	-7.58332	-0.437269	-7.02501	10.7535	146.589	3651016	36	15	8	QC-pass	N
#97	0.35	-1	-0.81448	-9.0806	2.09958	-6.00064	-0.746227	-8.31965	11.3866	146.013	3427036	30	19	8	QC-pass	N
#98	0.31	-1	0.317881	-10.6578	1.06057	-9.85895	0.26938	-9.03167	15.119	144.941	3812146	32	20	8	QC-pass	N
#99	0.3	-1	1.11543	-7.84477	2.61313	-6.25463	0.768202	-5.40274	12.3427	146.674	2969622	22	15	8	QC-filtered	N
#100	0.42	-1	-0.211676	-7.0021	0.804478	-5.93842	-0.193639	-6.40545	9.35383	147.196	6657420	39	19	12	QC-pass	N
#101	0.82	-1	0.406553	-11.316	1.19146	-10.4678	0.497715	-13.8534	16.1479	144.955	3330002	38	14	10	QC-pass	N
#102	0.48	-1	1.31246	-7.30182	3.43033	-5.05831	1.18866	-6.61304	11.8662	145.627	3311517	26	18	10	QC-pass	N
#103	0.74	-1	0.481133	-6.79312	2.75607	-4.4042	0.536553	-7.57561	10.0203	147.476	6618258	22	19	12	QC-pass	N
#104	0.53	-1	-1.15346	-8.97798	-0.517066	-8.3073	-1.5207	-11.8364	10.7783	147.45	4136769	30	23	9	QC-pass	N
#105	0.95	-1	-0.0752277	-8.33525	0.697501	-7.51855	-0.0728687	-8.07387	11.3782	147.866	3514465	27	19	9	QC-pass	N
#106	0.58	-1	-0.772582	-9.4991	2.02243	-6.5361	-0.813968	-10.008	12.0208	146.727	4416812	34	15	7	QC-pass	N
#107	0.43	-1	-1.91623	-9.85451	-0.440307	-8.29789	-1.47707	-7.59609	10.935	147.581	3860932	35	20	8	QC-pass	N
#108	0.5	-1	0.497499	-10.8358	0.698016	-10.6196	0.512258	-11.1572	15.6116	145.919	3921071	25	19	8	QC-pass	N
#109	0.38	-1	0.543775	-11.2536	1.65223	-10.0551	0.669375	-13.8529	16.2509	146.559	3290059	34	13	9	QC-pass	N
#110	0.44	-1	-1.46294	-12.1828	0.257837	-10.335	-1.38981	-11.5738	14.7667	146.117	3568095	23	20	8	QC-pass	N
#111	0.86	-1	-1.0241	-10.2697	0.981283	-8.13665	-1.01009	-10.1292	12.7359	146.736	3853982	38	13	7	QC-pass	N
#112	1.09	-1	0.144015	-8.28624	1.05815	-7.31903	0.131389	-7.55982	11.6127	147.943	3648793	39	18	8	QC-pass	N
#113	0.28	-1	-0.575834	-13.2286	0.423572	-12.1421	-0.428686	-9.84816	17.4292	145.447	3770660	30	16	7	QC-pass	N
#114	0.46	-1	-1.15016	-10.9342	0.332542	-9.35155	-0.972585	-9.24602	13.4775	146.841	4398580	34	15	7	QC-pass	N
#115	0.32	-1	-0.0141608	-8.39433	1.15069	-7.16224	-0.0119599	-7.08965	11.5437	147.23	3581502	37	16	7	QC-pass	N
#116	0.56	-1	-1.83604	-9.2533	-0.389553	-7.73293	-1.5364	-7.74317	10.2173	147.847	3736888	34	23	7	QC-pass	N
#117	0.17	-1	-0.519133	-10.7647	0.83268	-9.3175	-0.471312	-9.77309	14.1133	146.417	4321898	40	13	7	QC-pass	N
#118	1.31	-1	0.479045	-9.90496	1.79139	-8.49875	0.397	-8.20854	14.304	145.952	3480640	29	17	7	QC-pass	N
#119	0.97	-1	0.154496	-5.41484	1.45503	-4.06442	0.13737	-4.81462	7.67178	148.614	4093490	35	17	8	QC-pass	N
#120	1.28	-1	1.11757	-4.32053	2.09983	-3.30147	0.990668	-3.82993	7.491	152.493	4337680	35	17	17	QC-pass	N
#121	0.75	-1	-0.22682	-4.38191	0.10959	-4.03587	-0.195547	-3.77774	5.72365	153.586	4228102	39	21	8	QC-pass	N
#122	0.4	-1	-0.244377	-6.1588	1.46348	-4.38136	-0.239885	-6.0456	8.14713	152.81	4220569	19	18	17	QC-pass	N
#123	0.48	-1	-0.751013	-4.65243	0.743779	-3.11747	-0.643681	-3.98752	5.37421	153.022	4321410	28	16	14	QC-pass	N
#124	0.39	-1	-0.323265	-5.89246	1.18018	-4.33133	-0.370746	-6.75793	7.67158	152.063	3444901	34	17	7	QC-pass	N
#125	1.08	-1	-2.02187	-12.0637	-1.30647	-11.2988	-1.77881	-10.6134	13.8326	149.971	3488536	30	16	7	QC-pass	N
#126	1.79	-1	0.276435	-7.49306	1.5839	-6.11563	0.258471	-7.00612	10.7025	151.171	4299193	35	12	7	QC-pass	N
#127	0.31	-1	0.808385	-5.24157	1.96543	-4.03631	0.674429	-4.373	8.33383	151.968	4272376	36	16	14	QC-pass	N
#128	0.38	-1	-0.350095	-6.13066	2.00627	-3.68049	-0.307901	-5.39179	7.96275	151.922	4111632	40	18	15	QC-pass	N
#129	0.41	-1	-1.1549	-7.39264	0.23871	-5.93916	-1.06466	-6.81504	8.59251	151.79	3534034	35	15	10	QC-pass	N
#130	0.81	-1	-0.864732	-5.78567	-0.0726677	-4.96677	-0.757299	-5.06687	6.77861	152.777	4094290	42	14	15	QC-pass	N
#131	0.36	-1	-0.0627014	-7.4412	2.23401	-5.02777	-0.0506181	-6.00719	10.1639	151.239	3800264	36	18	13	QC-pass	N
#132	0.28	-1	-1.09991	-6.51833	0.0573018	-5.31793	-0.964628	-5.71664	7.46389	152.481	3825760	28	18	9	QC-pass	N
#133	0.31	-1	0.788954	-9.40667	2.37579	-7.70841	0.784994	-9.35945	14.0445	150.019	4286889	35	16	7	QC-pass	N
#134	0.4	-1	0.0534183	-11.8823	0.616898	-11.2725	0.0501264	-11.1501	16.4415	149.559	4060683	36	13	9	QC-pass	N
#135	1	-1	0.0837803	-7.57791	1.56111	-6.02263	0.0842514	-7.62052	10.554	151.807	4431065	34	19	14	QC-pass	N
#136	0.33	-1	0.997508	-7.08393	3.04967	-4.91753	0.848883	-6.02845	11.1322	150.721	3641887	28	17	9	QC-pass	N
#137	0.71	-1	1.55284	-5.98958	3.62423	-3.81059	1.45311	-5.60491	10.3897	150.893	3752096	25	17	9	QC-pass	N
#138	1.19	-1	-1.11973	-7.49176	-0.18	-6.51079	-1.17398	-7.85469	8.77749	151.167	4974785	20	16	10	QC-pass	N
#139	0.97	-1	-0.227221	-6.94247	-0.360318	-7.08171	-0.217712	-6.65193	9.25027	152.052	3223165	21	19	9	QC-pass	N
#140	0.61	-1	-0.220688	-7.4985	1.20288	-6.00357	-0.242884	-8.25264	10.0252	150.978	5205428	18	18	9	QC-pass	N
#141	0.98	-1	0.637073	-6.37371	1.93913	-5.00878	0.64068	-6.4098	9.65738	150.734	3709726	27	18	9	QC-pass	N
#142	0.36	-1	0.169032	-9.00046	2.12595	-6.91994	0.13804	-7.35024	12.631	149.962	3724778	25	17	10	QC-pass	N
#143	1.38	-1	-2.59828	-9.09463	-0.149689	-6.53647	-2.51802	-8.81369	8.94874	151.201	3762789	30	20	9	QC-pass	N
#144	1.4	-1	-1.76654	-7.20254	-0.798694	-6.19846	-1.90835	-7.78075	7.48811	151.681	4140587	29	19	10	QC-pass	N
#145	0.6	-1	-0.308879	-7.35231	1.40973	-5.55033	-0.339398	-8.07878	9.70235	151.106	4021018	24	13	10	QC-pass	N
#146	0.69	-1	0.210886	-6.31188	1.57899	-4.88232	0.187282	-5.60543	8.98513	151.064	3115232	37	15	10	QC-pass	N
#147	0.33	-1	-0.830863	-9.58562	1.52225	-7.09061	-0.736128	-8.49266	12.0597	150.66	3475590	19	18	12	QC-pass	N
#148	0.98	-1	-0.576564	-6.95097	0.222162	-6.11718	-0.520832	-6.27908	8.78076	151.632	3086822	28	19	9	QC-pass	N
#149	0.4	-1	0.527266	-5.39207	1.24612	-4.6439	0.563093	-5.75846	8.1539	151.146	3993540	21	17	13	QC-pass	N
#150	0.99	-1	1.28112	-5.3754	2.23724	-4.37545	1.15478	-4.8453	9.16938	151.347	3301334	21	17	9	QC-pass	N
#151	0.67	-1	-0.0766842	-6.92034	0.732338	-6.07319	-0.0856811	-7.73226	9.42716	151.02	4515121	20	10	9	QC-pass	N
#152	0.95	-1	2.09421	-7.86432	2.42208	-7.51395	1.84951	-6.94543	13.7179	150.647	2550562	31	23	9	QC-filtered	N
#153	0.36	-1	-0.552121	-7.54193	1.07151	-5.84013	-0.492038	-6.72121	9.62848	151.519	2610819	37	12	11	QC-filtered	N
#154	0.59	-1	-1.24719	-10.544	0.592829	-8.58617	-1.19436	-10.0973	12.8064	150.032	2975238	28	15	9	QC-filtered	N
#155	0.79	-1	0.154572	-7.41812	1.30236	-6.21047	0.144031	-6.91225	10.4314	151.051	2602747	24	18	9	QC-filtered	N
#156	0.68	-1	0.945527	-5.26769	2.32574	-3.82841	0.756465	-4.21439	8.55872	151.851	2944810	36	19	9	QC-filtered	N
#157	1.17	-1	1.04634	-4.94448	2.06448	-3.88432	0.916774	-4.33222	8.25237	152.077	2510350	26	16	9	QC-filtered	N
#158	0.34	-1	-0.254287	-9.0452	1.33521	-7.35945	-0.217569	-7.73908	12.1095	150.626	2606757	26	12	9	QC-filtered	N
#159	0.33	-1	0.347002	-10.4678	2.36917	-8.29499	0.414451	-12.5024	14.8974	149.571	2763632	19	17	9	QC-filtered	N
#160	0.83	-1	-1.59843	-8.64386	-0.265673	-7.24644	-1.22697	-6.63512	9.70511	151.576	2728557	41	23	11	QC-filtered	N
#161	0.95	-1	-1.02084	-7.28743	-0.202752	-6.43404	-0.775213	-5.534	8.63225	151.427	3048058	37	17	9	QC-pass	N
#162	1.06	-1	-1.99674	-9.07762	-1.1721	-8.21277	-1.66907	-7.58797	9.75394	151.657	2426077	44	21	10	QC-filtered	N
#163	0.8	-1	2.11877	-4.34311	3.99223	-2.38627	1.69049	-3.4652	8.90127	151.576	2732009	39	15	9	QC-filtered	N
#164	1.14	-1	-1.06943	-8.3328	0.235932	-6.96213	-1.26081	-9.82398	10.0053	151.183	4059275	39	21	8	QC-pass	N
#165	0.68	-1	-0.438529	-8.23009	0.800905	-6.92414	-0.386235	-7.24867	10.7329	151.034	2782367	36	15	10	QC-filtered	N
#166	1.43	-1	-1.9569	-11.3101	-0.25194	-9.49526	-2.23763	-12.9325	12.884	150.049	3387487	28	15	7	QC-pass	N
#167	0.88	-1	0.639855	-6.11409	2.82605	-3.82619	0.4312	-4.1203	9.30358	151.399	2816493	27	16	13	QC-filtered	N
#168	0.32	-1	-0.428906	-13.3396	0.0911726	-12.7733	-0.421679	-13.1148	17.7845	145.577	3470479	31	23	9	QC-pass	N
#169	1.07	-1	0.760988	-8.96705	3.16744	-6.39937	0.859542	-10.1284	13.4004	145.949	4254369	27	16	13	QC-pass	N
#170	0.3	-1	-0.227817	-12.5254	1.31737	-10.8493	-0.259941	-14.2916	16.9399	145.022	4087848	28	15	9	QC-pass	N
#171	1.67	-1	-1.28125	-11.7566	-0.473873	-10.891	-0.990273	-9.08662	14.4298	145.814	3589025	24	18	9	QC-pass	N
#172	0.49	-1	0.151806	-8.50959	0.974283	-7.63806	0.164953	-9.24653	11.9311	146.393	4090402	36	19	9	QC-pass	N
#173	1.47	-1	1.44459	-8.99278	1.63582	-8.78779	1.14096	-7.10267	14.3775	146.108	5650208	39	21	8	QC-pass	N
#174	0.5	-1	0.531949	-11.1383	2.56942	-8.93706	0.524583	-10.9841	16.0758	145.587	3605558	26	12	9	QC-pass	N
#175	0.27	-1	1.17421	-12.7323	1.78769	-12.0601	1.0496	-11.3811	19.1563	144.29	3853870	19	17	9	QC-pass	N
#176	0.5	-1	0.304493	-9.67422	2.2252	-7.6215	0.380486	-12.0887	13.7457	146.233	3815021	41	23	11	QC-pass	N
#177	0.37	-1	-0.920574	-10.9845	0.141538	-9.84879	-0.869101	-10.3703	13.8631	144.668	4283624	37	17	9	QC-pass	N
#178	0.87	-1	-0.839715	-11.0007	1.47159	-8.52764	-0.871983	-11.4234	13.9968	145.873	3522687	37	12	11	QC-pass	N
#179	1.2	-1	0.837145	-8.49452	2.43304	-6.79607	0.900604	-9.13844	12.8544	146.464	3812198	39	15	9	QC-pass	N
#180	0.68	-1	-0.25886	-10.4338	-0.262306	-10.4375	-0.242883	-9.78981	14.016	146.033	3252933	44	21	10	QC-pass	N
#181	0.72	-1	0.365606	-8.38116	2.04035	-6.60552	0.335931	-7.7009	12.0487	147.015	3573452	26	16	9	QC-pass	N
#182	0.9	-1	0.642999	-10.169	2.32707	-8.35955	0.633063	-10.0119	14.8936	145.552	3821439	36	15	10	QC-pass	N
#183	0.76	-1	-0.481822	-12.8498	0.915308	-11.3336	-0.457636	-12.2048	17.0369	144.749	4655112	28	15	7	QC-pass	N
#184	0.25	-1	-0.414802	-11.2526	0.250759	-10.5374	-0.403641	-10.9498	14.9291	142.05	2342378	31	15	16	QC-filtered	N
#185	0.4	-1	0.265072	-10.3002	1.36364	-9.12169	0.200189	-7.77898	14.5537	141.895	2700488	32	19	17	QC-filtered	N
#186	0.5	-1	0.702848	-8.03013	1.9912	-6.66428	0.717064	-8.19255	12.0297	143.474	2747196	35	19	17	QC-filtered	N
#187	0.62	-1	-0.845327	-8.61068	1.40651	-6.2384	-0.736576	-7.50292	10.6968	145.785	3475035	36	18	8	QC-pass	N
#188	1.23	-1	0.582315	-7.6732	2.17542	-5.98951	0.568505	-7.49124	11.372	146.284	4022227	33	17	9	QC-pass	N
#189	1.1	-1	0.28989	-8.62457	1.97149	-6.83973	0.227415	-6.76586	12.2797	145.642	3647681	31	22	8	QC-pass	N
#190	1.04	-1	1.87443	-12.205	3.97922	-9.89614	1.56933	-10.2184	19.3945	143.572	3255566	26	12	9	QC-pass	N
#191	0.64	-1	0.211841	-6.69331	2.37093	-4.43153	0.185359	-5.8566	9.51186	147.144	3196238	26	24	10	QC-pass	N
#192	0.33	-1	0.0848417	-8.20095	2.55065	-5.59441	0.073847	-7.13818	11.4137	145.877	3316994	34	14	8	QC-pass	N
#193	0.35	-1	-0.21613	-7.48022	2.54255	-4.58353	-0.195403	-6.76287	10.0063	147.347	3635308	33	20	8	QC-pass	N
#194	1.05	-1	0.784985	-10.1661	2.47842	-8.3449	0.6831	-8.84659	15.0851	144.454	3629912	42	17	9	QC-pass	N
#195	0.82	-1	1.37099	-9.14761	2.39044	-8.05431	1.17548	-7.84312	14.4894	144.595	3792051	34	14	9	QC-pass	N
#196	0.32	-1	0.0343302	-8.12819	2.35216	-5.68005	0.0279621	-6.62044	11.2439	146.149	3587102	36	16	9	QC-pass	N
#197	0.76	-1	-0.919611	-8.30522	0.874719	-6.41962	-0.954996	-8.62479	10.1737	146.345	3512647	36	16	8	QC-pass	N
#198	1.93	-1	2.69826	-4.6144	4.68409	-2.52855	1.83695	-3.14145	10.0732	145.865	3583836	26	13	8	QC-pass	N
#199	0.63	-1	0.205648	-9.02032	2.13989	-6.96318	0.181178	-7.947	12.7088	145.878	3532132	35	12	8	QC-pass	N
#200	0.38	-1	-0.316168	-8.85212	1.14856	-7.30128	-0.304519	-8.52596	11.7583	147.152	4201725	32	20	8	QC-pass	N
#201	0.48	-1	-1.42688	-11.3685	0.0213381	-9.82111	-1.27317	-10.1439	13.6946	145.576	3418110	38	16	8	QC-pass	N
#202	0.79	-1	-0.245297	-8.56644	0.925027	-7.32905	-0.268432	-9.37439	11.4624	146.346	3372733	24	25	10	QC-pass	N
#203	2.01	-1	0.0872612	-6.20268	1.36432	-4.8703	0.0925442	-6.5782	8.66441	150.743	4406864	29	16	9	QC-pass	Unclassified
#204	0.31	-1	0.040468	-5.27109	0.465092	-4.83093	0.032031	-4.17214	7.31669	150.939	3497175	41	18	9	QC-pass	N
#205	1.91	-1	2.12777	-7.66669	3.32674	-6.38684	1.71419	-6.1765	13.4919	144.792	2501682	35	17	17	QC-filtered	N
#206	0.32	-1	2.29866	-5.02743	3.21615	-4.06364	1.61602	-3.53443	10.0917	147.448	2243093	38	21	18	QC-filtered	N
#207	0.33	-1	0.417606	-6.0598	3.17016	-3.18444	0.291009	-4.22277	8.92264	148.119	2140187	38	12	17	QC-filtered	N
#208	0.41	-1	-0.033958	-7.33202	1.22023	-6.0148	-0.0271232	-5.85629	10.0531	149.92	2344267	23	19	18	QC-filtered	N
#209	0.37	-1	-1.61565	-11.0152	0.533672	-8.72672	-1.49324	-10.1807	12.9479	148.528	2892761	29	13	17	QC-filtered	N
#210	0.77	-1	0.74467	-8.97662	1.19159	-8.49977	0.478671	-5.77013	13.3911	145.376	2077718	34	16	18	QC-filtered	N
#211	1.08	-1	1.24043	-5.69109	2.96174	-3.88761	1.04626	-4.80024	9.54819	150.254	3193202	39	14	9	QC-pass	N
#212	0.65	-1	0.275406	-9.30897	2.55331	-6.88069	0.240748	-8.13749	13.2025	148.235	3004212	27	16	10	QC-pass	N
#213	0.34	-1	-0.0517179	-7.65112	1.26878	-6.2615	-0.045295	-6.70092	10.4682	149.118	3568132	25	16	9	QC-pass	N
#214	0.55	-1	-0.329198	-7.99372	0.933305	-6.66456	-0.337826	-8.20324	10.5579	148.627	3974102	29	18	10	QC-pass	N
#215	0.65	-1	0.728029	-6.87936	2.05107	-5.487	0.668418	-6.31608	10.4792	149.563	3765112	37	18	10	QC-pass	N
#216	0.34	-1	-0.00684402	-6.44444	1.00087	-5.39205	-0.00679486	-6.39815	8.86781	149.487	3907881	36	15	11	QC-pass	N
#217	1.01	-1	-0.114175	-6.73178	0.891094	-5.68069	-0.131214	-7.73639	9.11577	149.994	4565944	37	17	10	QC-pass	N
#218	0.33	-1	-0.411593	-10.7878	1.50777	-8.73122	-0.302033	-7.91623	14.2932	147.33	3649203	27	17	9	QC-pass	N
#219	0.28	-1	0.053657	-9.22923	1.03129	-8.18909	0.0518835	-8.92418	12.7872	148.148	3447031	35	14	8	QC-pass	N
#220	1.21	-1	0.858046	-5.716	3.16407	-3.30558	0.775772	-5.16792	9.05577	148.444	3655525	33	21	9	QC-pass	N
#221	0.6	-1	-0.209826	-7.56016	1.09681	-6.18737	-0.173233	-6.2417	10.1251	148.311	3414665	22	27	9	QC-pass	N
#222	0.49	-1	-0.193138	-7.59603	1.80209	-5.49906	-0.164335	-6.46325	10.1975	147.71	3480308	35	13	10	QC-pass	N
#223	0.94	-1	1.52904	-4.53175	3.16348	-2.82907	1.25664	-3.72442	8.34875	149.162	3279177	23	19	8	QC-pass	N
#224	0.79	-1	-0.403561	-10.4007	1.55554	-8.30672	-0.373888	-9.63597	13.7711	147.7	3551796	29	17	7	QC-pass	N
#225	0.28	-1	0.780965	-4.68567	2.70135	-2.69298	0.604621	-3.62763	7.5303	149.143	3472583	38	21	9	QC-pass	N
#226	0.83	-1	0.239605	-7.6692	2.06634	-5.74295	0.237446	-7.60011	10.8944	147.804	3980668	21	18	9	QC-pass	N
#227	0.68	-1	0.938405	-8.4835	2.38449	-6.94357	0.803615	-7.26496	12.9787	148.032	3259596	25	16	8	QC-pass	N
#228	0.44	-1	-0.542135	-10.7975	1.23007	-8.90012	-0.586006	-11.6713	14.1268	147.564	4279601	36	12	9	QC-pass	N
#229	0.49	-1	-0.0503672	-7.02325	1.01192	-5.90994	-0.0497283	-6.93415	9.60516	148.833	3147091	36	18	9	QC-pass	N
#230	0.45	-1	0.225596	-9.16611	1.58706	-7.71657	0.196527	-7.985	12.9371	147.415	3200020	30	19	9	QC-pass	N
#231	0.5	-1	-1.33233	-9.39758	-0.0352793	-8.02848	-1.22338	-8.62909	11.1099	147.564	4004697	33	16	10	QC-pass	N
#232	0.98	-1	0.303821	-8.19968	0.993949	-7.46914	0.297117	-8.01875	11.7136	147.712	3483931	29	12	8	QC-pass	N
#233	0.47	-1	-0.32841	-6.31687	2.00763	-3.88448	-0.318987	-6.13562	8.24912	148.822	3930225	36	17	9	QC-pass	N
#234	0.42	-1	-0.334339	-6.96279	1.30844	-5.24502	-0.289404	-6.027	9.13071	150.138	3421958	27	15	19	QC-pass	N
#235	1.23	-1	1.46611	-9.38853	2.41487	-8.36884	1.34786	-8.63129	14.9523	148.107	2990304	26	15	15	QC-filtered	N
#236	1.02	-1	0.71218	-7.29412	2.36856	-5.54639	0.563954	-5.77599	11.0287	149.853	4036862	33	16	9	QC-pass	N
#237	1.57	-1	1.98456	-19.9116	4.32947	-17.213	1.26772	-12.7194	30.162	144.431	3256553	28	14	9	QC-pass	N
#238	0.36	-1	-0.0907345	-6.68319	1.79933	-4.70731	-0.075572	-5.56637	9.08113	149.184	4569539	37	18	10	QC-pass	N
#239	0.35	-1	0.346559	-6.04975	1.20621	-5.15224	0.294605	-5.14282	8.81094	149.597	3074813	42	15	8	QC-pass	N
#240	0.62	-1	0.435888	-7.84736	1.09914	-7.14626	0.337928	-6.08377	11.4102	149.343	2979750	42	20	13	QC-filtered	N
#241	0.64	-1	-0.492904	-11.1339	0.555421	-10.0087	-0.584083	-13.1935	14.658	147.286	6876471	29	16	9	QC-pass	N
#242	0.35	-1	-0.731854	-9.19332	1.08313	-7.27256	-0.668167	-8.39331	11.6557	149.132	3018207	31	17	9	QC-pass	N
#243	0.64	-1	-0.170372	-5.14849	1.01869	-3.91866	-0.105605	-3.19129	6.85737	150.652	2242811	33	21	16	QC-filtered	N
#244	1.09	-1	-1.66953	-8.80778	0.643645	-6.38087	-1.61605	-8.52564	9.83295	147.923	3720451	30	23	12	QC-pass	N
#245	0.45	-1	0.544802	-4.70385	1.73194	-3.47379	0.554702	-4.78932	7.23003	151.061	3740055	34	18	8	QC-pass	N
#246	0.59	-1	1.22769	-6.12162	2.83731	-4.43053	0.968068	-4.82706	10.1237	149.383	2820948	32	18	5	QC-filtered	N
#247	0.54	-1	0.153596	-10.7747	1.64594	-9.17005	0.130491	-9.15389	15.0538	147.5	3610847	27	12	10	QC-pass	N
#248	1.26	-1	-0.0786705	-7.54893	0.543802	-6.89442	-0.0554496	-5.32074	10.2903	148.985	2214005	33	18	16	QC-filtered	N
#249	0.28	-1	-1.4303	-10.3876	0.338727	-8.50944	-1.10504	-8.02537	12.3387	148.282	3050234	26	20	12	QC-pass	N
#250	0.51	-1	-0.388054	-8.58593	1.21625	-6.89105	-0.400262	-8.85604	11.2926	144.507	4437074	28	17	7	QC-pass	N
#251	0.45	-1	-0.126653	-9.10166	1.75128	-7.10764	-0.117088	-8.41428	12.3631	144.885	4598456	29	15	7	QC-pass	N
#252	1.02	-1	-0.252467	-9.6992	1.95095	-7.35242	-0.224021	-8.60636	13.0129	143.742	3985597	28	16	10	QC-pass	N
#253	0.76	-1	1.34662	-6.05532	3.34911	-3.95075	1.1233	-5.05112	10.1962	144.637	2608861	26	17	21	QC-filtered	N
#254	0.55	-1	0.378635	-10.3863	1.55923	-9.11815	0.26858	-7.3674	14.8287	144.05	4280004	27	22	10	QC-pass	N
#255	0.7	-1	0.926267	-7.28352	2.5752	-5.54134	0.902507	-7.09669	11.309	144.665	4226079	37	16	9	QC-pass	N
#256	0.23	-1	-0.470351	-6.48804	1.58931	-4.34301	-0.368022	-5.07651	8.28939	145.336	3958957	23	18	10	QC-pass	N
#257	1.81	-1	0.837376	-8.33654	3.65479	-5.3411	0.755407	-7.5205	12.6371	144.528	4055627	33	18	8	QC-pass	N
#258	0.82	-1	0.495276	-5.39781	2.83089	-2.9674	0.371037	-4.04378	8.11774	145.627	3260889	35	17	10	QC-pass	N
#259	0.59	-1	-0.025141	-7.91594	1.69886	-6.09824	-0.0219026	-6.8963	10.8696	144.483	5086745	26	17	10	QC-pass	N
#260	0.48	-1	0.611199	-10.0011	2.98614	-7.45258	0.553254	-9.05297	14.6185	143.374	3740216	30	20	10	QC-pass	N
#261	1.81	-1	2.00627	-6.26296	4.09419	-4.05613	1.5318	-4.78181	11.3909	144.193	3562240	40	16	9	QC-pass	N
#262	0.9	-1	1.32447	-6.65192	3.32751	-4.53883	1.11351	-5.59243	10.9875	144.269	3758952	27	16	15	QC-pass	N
#263	0.54	-1	-1.31625	-11.6951	-0.303884	-10.6104	-1.16915	-10.388	14.2969	145.246	3538964	36	14	9	QC-pass	N
#264	0.89	-1	0.512097	-10.2795	1.25551	-9.48079	0.47592	-9.55328	14.8654	145.347	3568047	38	19	9	QC-pass	N
#265	0.33	-1	-0.0682035	-9.74361	2.00227	-7.53517	-0.0608392	-8.69155	13.3279	145.582	3668608	22	19	8	QC-pass	N
#266	0.59	-1	-0.296548	-10.5172	1.53309	-8.55878	-0.231497	-8.21014	14.079	145.164	3534353	26	12	7	QC-pass	N
#267	0.35	-1	-0.713853	-14.5252	1.22012	-12.4073	-0.600759	-12.224	19.0252	144.767	3704445	30	35	8	QC-pass	N
#268	0.74	-1	0.736906	-11.9175	1.82761	-10.7317	0.566622	-9.16362	17.4315	145.483	3104551	36	17	9	QC-pass	N
#269	1.39	-1	1.21708	-12.7949	2.82962	-11.0268	0.868944	-9.13505	19.3016	144.074	4236740	23	18	9	QC-pass	N
#270	1.08	-1	1.38549	-9.53493	2.59793	-8.23129	1.18125	-8.12937	15.0429	145.67	3242172	37	12	9	QC-pass	N
#271	0.65	-1	-0.0169694	-11.9896	2.39854	-9.37494	-0.0137972	-9.7483	16.4924	144.601	3910721	26	23	15	QC-pass	N
#272	0.82	-1	0.383048	-13.0892	1.20124	-12.1951	0.227068	-7.7592	18.5581	144.643	2106472	21	18	17	QC-filtered	N
#273	0.62	-1	-0.398029	-11.0837	0.987592	-9.59615	-0.357286	-9.9492	14.7196	145.416	4221588	24	23	10	QC-pass	N
#274	0.73	-1	0.878162	-13.2708	2.18455	-11.8371	0.79275	-11.98	19.4902	144.561	4329119	33	19	8	QC-pass	N
#275	0.48	-1	-0.0672038	-11.2472	1.40929	-9.65704	-0.074301	-12.435	15.4005	144.85	4005716	30	24	8	QC-pass	N
#276	0.39	-1	0.0250406	-13.0995	2.5532	-10.3428	0.0205627	-10.757	18.0791	144.24	3971065	23	15	8	QC-pass	N
#277	0.53	-1	-1.69799	-12.8206	0.536365	-10.4151	-1.48794	-11.2346	15.3214	144.846	4074594	38	13	7	QC-pass	N
#278	1.41	-1	1.55091	-11.8905	3.1158	-10.1808	1.47033	-11.2728	18.5156	144.554	3635588	18	33	7	QC-pass	N
#279	0.26	-1	0.455045	-6.46022	1.7991	-5.05215	0.429126	-6.09226	9.5258	138.728	4197606	33	16	11	QC-pass	N
#280	0.58	-1	-0.772761	-9.83394	0.0612845	-8.94785	-0.771904	-9.82302	12.4818	135.848	3778906	42	17	7	QC-pass	N
#281	0.65	-1	-0.315462	-5.8761	1.45976	-4.03289	-0.248963	-4.63743	7.6598	139.523	3634197	35	14	7	QC-pass	N
#282	0.22	-1	0.737538	-6.50557	2.25935	-4.90783	0.625372	-5.51619	9.9774	139.174	3586730	37	13	7	QC-pass	N
#283	0.46	-1	1.14801	-8.82983	2.93017	-6.92519	1.07186	-8.2441	13.7445	137.56	3723913	42	14	7	QC-pass	N
#284	0.65	-1	-1.71562	-9.25114	0.0879343	-7.35398	-1.52392	-8.21743	10.3802	138.744	4480731	23	16	7	QC-pass	N
#285	0.87	-1	-1.33791	-9.45477	0.127035	-7.90793	-1.38163	-9.76374	11.181	139.174	3558439	36	13	7	QC-pass	N
#286	0.25	-1	0.324194	-7.7677	1.55794	-6.46518	0.265455	-6.3603	11.1466	137.963	3792733	30	22	9	QC-pass	N
#287	0.72	-1	0.477559	-8.03705	3.12249	-5.23702	0.375727	-6.32327	11.7289	138.03	3976217	29	18	10	QC-pass	N
#288	0.57	-1	-1.3797	-10.0042	0.27527	-8.25088	-1.51369	-10.9757	11.8802	138.404	4014888	27	15	7	QC-pass	N
#289	1.47	-1	1.63441	-8.32411	3.60999	-6.21302	1.45702	-7.42062	13.7179	137.037	3966522	41	18	7	QC-pass	N
#290	0.31	-1	-0.710083	-8.4639	1.2624	-6.38607	-0.62448	-7.44354	10.6809	138.309	3874393	34	20	7	QC-pass	N
#291	0.62	-1	1.42559	-6.04612	4.04701	-3.28979	1.24197	-5.26736	10.2923	138.237	4035119	34	18	7	QC-pass	N
#292	0.31	-1	-0.267454	-11.0729	0.696962	-10.0368	-0.279194	-11.559	14.8846	137.048	3679843	20	16	11	QC-pass	N
#293	0.44	-1	-1.06419	-8.76254	1.45047	-6.11455	-1.03786	-8.54573	10.6045	149.598	3772865	35	22	7	QC-pass	N
#294	0.44	-1	-0.460279	-6.29437	0.70436	-5.08293	-0.442405	-6.04994	8.03648	149.94	5287078	31	20	12	QC-pass	N
#295	0.44	-1	-1.25467	-8.25178	1.12495	-5.75747	-1.51674	-9.97536	9.63853	150.347	5073714	29	23	7	QC-pass	N
#296	0.24	-1	-0.463014	-7.73407	0.782446	-6.42623	-0.42602	-7.11614	10.0159	150.609	3487059	36	16	8	QC-pass	N
#297	0.64	-1	-1.36422	-9.10787	0.449048	-7.19789	-1.61274	-10.7671	10.6669	149.29	7202090	24	19	7	QC-pass	N
#298	0.68	-1	-0.845458	-9.03847	0.499017	-7.61813	-0.966744	-10.3351	11.2859	148.98	3671534	33	19	7	QC-pass	N
#299	0.41	-1	-0.961732	-8.46415	0.869752	-6.53803	-0.852333	-7.50133	10.3346	149.397	3659723	29	15	7	QC-pass	N
#300	0.2	-1	-0.318278	-8.60037	1.53176	-6.64479	-0.267111	-7.21776	11.4086	149.474	3399624	34	18	7	QC-pass	N
#301	0.3	-1	-1.03528	-7.10823	0.919151	-5.07205	-1.16826	-8.0213	8.36551	150.209	3456829	38	19	7	QC-pass	N
#302	0.49	-1	-1.38724	-10.8557	0.110579	-9.26019	-1.27342	-9.96497	13.0428	148.322	4203883	28	16	7	QC-pass	N
#303	0.41	-1	-0.596427	-7.2474	0.176568	-6.439	-0.588775	-7.15442	9.16173	150.367	3682655	31	19	8	QC-pass	N
#304	1.21	-1	0.259861	-6.75403	0.999957	-5.97818	0.229655	-5.96896	9.66166	149.858	3499256	28	18	7	QC-pass	N
#305	0.28	-1	0.11317	-6.12224	0.982729	-5.21533	0.137863	-7.45808	8.5893	150.977	4808892	27	23	7	QC-pass	N
#306	0.28	-1	-0.740023	-9.16186	0.373791	-7.98343	-0.700152	-8.66823	11.6011	149.036	3539170	26	18	7	QC-pass	N
#307	0.31	-1	0.353732	-6.22599	1.35595	-5.17835	0.389027	-6.84722	9.06358	147.12	4968209	35	15	10	QC-pass	N
#308	0.66	-1	0.490408	-8.48199	2.24491	-6.61906	0.46639	-8.06657	12.3595	146.63	5057188	27	16	10	QC-pass	N
#309	1.17	-1	1.38151	-8.45448	3.14743	-6.56891	0.99877	-6.1122	13.5491	146.11	2357660	37	15	9	QC-filtered	N
#310	1.79	-1	0.263466	-10.3222	1.89575	-8.57092	0.295474	-11.5762	14.5818	145.556	5761874	29	15	10	QC-pass	N
#311	0.33	-1	0.23199	-8.80567	1.50416	-7.45432	0.225292	-8.55144	12.4494	146.488	2420423	27	22	10	QC-filtered	N
#312	0.45	-1	0.50717	-9.95735	1.77876	-8.59412	0.49501	-9.71862	14.4149	145.934	2511034	17	17	10	QC-filtered	N
#313	0.53	-1	0.974276	-7.2742	2.78809	-5.35733	0.944082	-7.04876	11.3623	147.343	2727079	26	17	12	QC-filtered	N
#314	0.97	-1	0.0287235	-11.73	1.66627	-9.95986	0.0277324	-11.3253	16.1977	145.602	2273978	30	20	9	QC-filtered	N
#315	1.14	-1	1.22652	-6.96853	2.85378	-5.24941	0.897241	-5.09772	11.2887	147.466	2074022	33	16	9	QC-filtered	N
#316	0.9	-1	-1.30634	-11.3809	-1.16746	-11.2324	-1.18225	-10.2998	13.8777	145.896	2534948	33	13	12	QC-filtered	N
#317	1.27	-1	2.07524	-11.4426	4.2132	-9.10555	2.08854	-11.5159	18.6208	145.233	5165241	22	18	10	QC-pass	N
#318	0.81	-1	0.295648	-7.09309	1.72457	-5.59145	0.251296	-6.02902	10.178	147.041	2584062	27	12	9	QC-filtered	N
#319	0.27	-1	0.833415	-9.79183	2.48061	-8.02409	0.726378	-8.53424	14.6363	145.816	2596927	32	19	10	QC-filtered	N
#320	0.29	-1	0.423865	-7.19746	2.39324	-5.12472	0.369317	-6.27121	10.4984	147.452	3483867	27	22	10	QC-pass	N
#321	0.52	-1	-0.674181	-9.83641	0.958122	-8.1011	-1.0343	-15.0906	12.621	146.195	8719999	27	18	12	QC-pass	N
#322	0.46	-1	-0.301501	-6.88627	1.76943	-4.72142	-0.303514	-6.93224	9.07054	147.858	3414638	35	18	8	QC-pass	N
#323	0.82	-1	-0.0752986	-8.83884	1.14309	-7.54691	-0.065218	-7.65554	12.0718	147.3	3115630	36	21	9	QC-pass	N
#324	0.38	-1	0.0204439	-8.04125	2.20635	-5.73396	0.0154661	-6.08333	11.105	147.728	2364916	28	19	18	QC-filtered	N
#325	1.09	-1	0.553934	-8.04866	2.24269	-6.25985	0.520223	-7.55884	11.8501	147.049	3674342	17	17	10	QC-pass	N
#326	1.37	-1	-0.306551	-6.93401	1.01556	-5.55154	-0.319811	-7.23392	9.12934	148.328	3994365	26	17	12	QC-pass	N
#327	0.34	-1	-0.633477	-6.12096	1.82138	-3.57333	-0.540239	-5.22005	7.55903	148.781	2739310	23	20	13	QC-filtered	N
#328	0.3	-1	-1.56534	-11.2049	0.0944903	-9.43486	-1.47467	-10.5558	13.2785	146.531	3317754	30	20	9	QC-pass	N
#329	0.36	-1	0.397836	-6.16277	2.12429	-4.3583	0.328934	-5.09543	9.03725	148.325	3060926	33	16	9	QC-pass	N
#330	0.74	-1	-0.252558	-8.6018	0.53319	-7.77086	-0.226876	-7.72711	11.5011	146.593	3673663	33	13	12	QC-pass	N
#331	0.75	-1	0.443506	-7.50414	2.04969	-5.81002	0.388488	-6.57323	10.9479	147.131	3421894	37	15	9	QC-pass	N
#332	0.49	-1	-0.972141	-8.78229	-0.282776	-8.05584	-0.782439	-7.06852	10.7585	146.829	2633138	39	14	18	QC-filtered	N
#333	0.85	-1	-0.732902	-6.7188	0.981633	-4.93358	-0.735983	-6.74704	8.24559	148.066	3706664	27	12	9	QC-pass	N
#334	0.45	-1	-0.251978	-8.7059	0.717404	-7.68007	-0.283462	-9.79368	11.6453	147.262	3864672	32	19	10	QC-pass	N
#335	0.38	-1	0.209937	-7.05422	2.55927	-4.58735	0.213318	-7.16781	10.0064	147.636	2389020	23	22	18	QC-filtered	N
#336	0.82	-1	-1.65125	-8.46887	-0.0908799	-6.83524	-1.59046	-8.1571	9.3913	146.903	4272704	23	17	12	QC-pass	N
#337	1.04	-1	-1.90262	-9.31131	-0.950431	-8.31055	-1.84197	-9.01453	10.2055	146.86	4144982	36	16	10	QC-pass	N
#338	1.36	-1	2.23763	-3.67713	3.71419	-2.14044	1.86586	-3.0662	8.14761	148.08	3708156	33	18	8	QC-pass	N
#339	0.74	-1	-1.08855	-9.83416	1.20121	-7.40647	-0.974014	-8.79939	12.0471	146.032	3922548	25	18	10	QC-pass	N
#340	0.54	-1	0.157767	-5.84874	1.98113	-3.94995	0.129037	-4.78364	8.27398	147.245	3902918	23	19	10	QC-pass	N
#341	0.61	-1	0.357056	-8.47741	1.28695	-7.49094	0.316631	-7.51761	12.1695	145.993	3986222	34	14	10	QC-pass	N
#342	0.46	-1	0.519426	-5.6514	1.27897	-4.85958	0.539718	-5.87218	8.50033	147.637	3665618	24	14	9	QC-pass	N
#343	0.41	-1	-0.566098	-10.1364	1.03322	-8.43164	-0.559661	-10.0211	13.1831	145.91	4163619	23	19	8	QC-pass	N
#344	0.69	-1	-0.528576	-8.64841	0.515779	-7.54565	-0.519791	-8.50468	11.1851	146.353	4114125	29	17	8	QC-pass	N
#345	0.92	-1	0.811053	-10.6304	2.58071	-8.72134	0.655617	-8.59315	15.7607	145.048	4168091	32	18	8	QC-pass	N
#346	0.31	-1	-0.832164	-7.41647	-0.191503	-6.74675	-0.646259	-5.75964	9.0699	147.342	4595548	24	16	12	QC-pass	N
#347	0.29	-1	-0.524007	-4.9937	1.24122	-3.17413	-0.487414	-4.64497	6.15701	148.137	4001897	33	14	8	QC-pass	N
#348	0.77	-1	1.28418	-3.62079	3.17034	-1.67092	1.31709	-3.7136	6.75661	148.439	4090616	30	16	8	QC-pass	N
#349	1.41	-1	-0.881463	-7.50766	-0.319579	-6.92014	-0.720695	-6.13836	9.12761	147.473	3741374	27	15	10	QC-pass	N
#350	0.6	-1	-0.397353	-7.64669	1.37394	-5.78695	-0.355547	-6.84217	9.98598	144.507	3519913	31	16	9	QC-pass	N
#351	1.49	-1	-1.30235	-9.33943	-0.360873	-8.34584	-1.34702	-9.65978	11.0711	143.664	3309208	34	19	10	QC-pass	N
#352	1.7	-1	-0.000161101	-6.71142	2.53617	-4.05784	-0.000137297	-5.71973	9.24478	143.882	3515328	37	12	8	QC-pass	N
#353	0.59	-1	-0.813112	-8.1193	0.169118	-7.08764	-0.713789	-7.12752	10.0643	144.001	2850302	35	16	15	QC-filtered	N
#354	0.7	-1	0.833075	-8.12502	1.98912	-6.89765	0.560947	-5.47094	12.3398	144.026	3098538	36	29	8	QC-pass	N
#355	0.19	-1	0.845272	-7.97554	2.01761	-6.73197	0.75864	-7.15813	12.1507	143.378	3150563	28	19	8	QC-pass	N
#356	1.64	-1	-1.9056	-10.52	-1.25438	-9.83017	-2.1019	-11.6037	11.8664	144.153	3028862	28	17	8	QC-pass	N
#357	0.29	-1	-0.471801	-6.93203	0.709479	-5.69818	-0.335753	-4.93312	8.89898	144.669	2914034	32	19	13	QC-filtered	N
#358	0.56	-1	-1.58813	-8.62014	0.608133	-6.31751	-1.44862	-7.86291	9.68662	143.874	3325817	27	18	14	QC-pass	N
#359	1.81	-1	1.32314	-9.83466	2.21974	-8.86915	1.26096	-9.37251	15.3699	142.31	3397000	35	14	8	QC-pass	N
#360	0.79	-1	-0.119706	-8.60513	1.64657	-6.73564	-0.124897	-8.97832	11.6887	144.201	3192343	34	16	10	QC-pass	N
#361	1.31	-1	-2.03956	-13.2851	0.288962	-10.7762	-1.50972	-9.83383	15.4907	142.737	3215639	22	17	10	QC-pass	N
#362	1.34	-1	-0.285867	-7.80259	1.08101	-6.36494	-0.24447	-6.67267	10.3543	143.565	3432800	40	13	8	QC-pass	N
#363	1.59	-1	1.03038	-7.66216	2.73791	-5.85241	0.91369	-6.79445	11.974	143.646	3247819	28	17	9	QC-pass	N
#364	0.89	-1	-0.111128	-8.46552	1.62564	-6.62882	-0.092032	-7.01081	11.5082	140.651	4157366	30	15	9	QC-pass	N
#365	0.42	-1	-1.08489	-8.653	-0.030657	-7.54381	-1.19112	-9.50028	10.4251	140.923	4075703	29	22	9	QC-pass	N
#366	0.36	-1	0.946673	-7.72605	2.21492	-6.38205	0.813867	-6.64218	11.9467	140.907	4016447	26	18	9	QC-pass	N
#367	0.36	-1	0.786064	-7.27534	2.65571	-5.30189	0.708389	-6.55643	11.1046	141.435	4768663	27	17	9	QC-pass	N
#368	0.36	-1	-0.899714	-8.6687	-0.0715995	-7.79627	-0.999896	-9.63394	10.7018	141.044	3810262	24	18	9	QC-pass	N
#369	0.56	-1	-0.894506	-8.29093	0.750417	-6.56222	-0.64365	-5.96581	10.1886	141.1	4123426	40	16	9	QC-pass	N
#370	0.48	-1	1.07192	-5.76106	2.62994	-4.12972	0.884044	-4.75134	9.41245	140.591	4001939	36	17	10	QC-pass	N
#371	0.61	-1	0.606822	-7.28311	2.99231	-4.76799	0.545275	-6.54441	10.8684	140.242	4458394	28	17	9	QC-pass	N
#372	1.31	-1	-0.724479	-6.63669	1.67765	-4.13675	-0.585895	-5.36717	8.14409	141.477	4264655	28	17	10	QC-pass	N
#373	0.71	-1	0.379934	-7.59856	2.3016	-5.5713	0.395174	-7.90337	10.9904	140.999	3949572	26	17	9	QC-pass	N
#374	0.49	-1	-0.383376	-9.28586	1.37988	-7.4145	-0.375633	-9.09832	12.2632	140.425	4071863	30	19	10	QC-pass	N
#375	1	-1	-0.988619	-8.84152	0.824815	-6.93001	-1.03129	-9.22314	10.8174	140.637	4004221	34	20	9	QC-pass	N
#376	1.22	-1	-2.3467	-9.29578	-0.421331	-7.27825	-1.81715	-7.19809	9.57237	140.472	4187262	27	18	9	QC-pass	N
#377	0.41	-1	0.708247	-6.30435	2.03404	-4.91451	0.537726	-4.78648	9.65987	149.23	3609185	19	22	6	QC-pass	N
#378	0.46	-1	-1.32315	-7.24946	0.199781	-5.66436	-1.20809	-6.61904	8.16351	149.348	4029233	26	18	7	QC-pass	N
#379	0.3	-1	-0.639993	-9.09529	0.819655	-7.55064	-0.57467	-8.16696	11.6472	148.663	4109647	36	20	6	QC-pass	N
#380	1.22	-1	0.729372	-5.66534	1.91994	-4.42233	0.646141	-5.01885	8.80873	149.282	3638183	41	17	6	QC-pass	N
#381	5.42	1	7.91208	-0.391785	8.75227	0.496453	5.96751	-0.295495	11.4386	148.656	4725633	20	18	6	QC-pass	P
#382	1.58	-1	1.02087	-4.99825	2.29368	-3.67268	0.877019	-4.29392	8.29136	149.599	3570978	36	17	6	QC-pass	N
#383	0.34	-1	-0.656068	-12.0965	0.545992	-10.7997	-0.629307	-11.6031	15.7592	147.323	3968281	26	18	6	QC-pass	N
#384	0.41	-1	-0.163477	-5.82659	1.77814	-3.80925	-0.175196	-6.24425	7.80095	149.08	3827234	33	17	6	QC-pass	N
#385	0.69	-1	0.88426	-4.47666	2.3213	-2.98656	0.810728	-4.10439	7.38468	150.039	3594737	36	18	7	QC-pass	N
#386	0.96	-1	-0.254877	-7.46472	1.19464	-5.94323	-0.233421	-6.83633	9.93158	149.05	3807907	28	17	6	QC-pass	N
#387	0.42	-1	-1.3273	-8.42576	0.241265	-6.7805	-1.40351	-8.90951	9.77814	148.634	3623237	25	17	6	QC-pass	N
#388	0.46	-1	1.17221	-7.19772	2.52158	-5.77055	1.20956	-7.42704	11.5296	148.294	3592476	37	18	6	QC-pass	N
#389	0.18	-1	-0.464608	-7.77523	1.06847	-6.16495	-0.346657	-5.80132	10.0704	148.774	4418602	25	16	6	QC-pass	N
#390	0.33	-1	-0.528909	-9.309	1.5114	-7.1453	-0.455797	-8.0222	12.0946	148.239	4163551	27	18	6	QC-pass	N
#391	0.46	-1	0.791827	-6.25018	1.75728	-5.23789	0.906426	-7.15475	9.70038	149.016	3910955	34	19	7	QC-pass	N
#392	0.39	-1	0.056638	-8.49841	2.22332	-6.20406	0.0621015	-9.3182	11.7846	148.198	3847092	27	18	6	QC-pass	N
#393	0.29	-1	1.36074	-8.56468	2.48324	-7.36545	1.32452	-8.33668	13.6723	145.638	3596587	27	19	6	QC-pass	N
#394	0.21	-1	-0.0715654	-8.68948	1.53338	-6.98927	-0.0585879	-7.11375	11.8712	146.81	3180416	41	18	6	QC-pass	N
#395	0.31	-1	0.373479	-12.3898	1.86726	-10.7648	0.296452	-9.83451	17.5815	144.862	3618331	19	17	7	QC-pass	N
#396	0.53	-1	1.58998	-9.21123	2.46056	-8.27589	1.63468	-9.47016	14.8787	145.78	3512871	21	16	7	QC-pass	N
#397	0.31	-1	-0.44539	-15.3368	1.48052	-13.2134	-0.381518	-13.1374	20.513	144.779	3273128	22	18	6	QC-pass	N
#398	6.73	1	11.8345	1.24035	12.731	2.20222	10.1854	1.06752	14.5935	145.2	3557470	36	16	10	QC-pass	P
#399	0.93	-1	-1.21084	-11.7443	0.520213	-9.88768	-1.01667	-9.86108	14.5099	146.042	4157978	35	20	6	QC-pass	N
#400	1.13	-1	-0.71163	-9.16149	1.12058	-7.22264	-0.651574	-8.38833	11.6397	147.05	3494394	29	19	17	QC-pass	N
#401	0.41	-1	0.0873951	-9.67048	1.74507	-7.90139	0.0735445	-8.13788	13.4415	145.925	4001305	29	23	10	QC-pass	N
#402	1.3	-1	1.22068	-7.00181	2.27476	-5.88804	0.921455	-5.28547	11.3265	146.525	3549935	40	14	7	QC-pass	N
#403	0.79	-1	-0.102812	-8.60552	0.535039	-7.93031	-0.0795447	-6.658	11.7125	146.688	4536788	35	19	7	QC-pass	N
#404	0.57	-1	-0.32878	-10.8507	0.970863	-9.45688	-0.264309	-8.72298	14.494	145.863	3552396	20	16	7	QC-pass	N
#405	0.84	-1	0.128184	-9.30664	1.649	-7.68701	0.108011	-7.84204	12.9965	146.817	3825916	20	17	10	QC-pass	N
#406	0.35	-1	0.279119	-10.5477	1.20271	-9.55525	0.275845	-10.424	14.914	145.537	4190286	36	13	15	QC-pass	N
#407	0.17	-1	0.294106	-8.21557	1.58674	-6.84718	0.260755	-7.28394	11.7221	146.157	3657391	38	16	7	QC-pass	N
#408	0.96	-1	0.513746	-10.2737	1.39715	-9.32463	0.415152	-8.30205	14.8597	145.196	3791544	34	16	11	QC-pass	N
#409	1.58	-1	1.3204	-7.10049	2.77869	-5.55763	1.07424	-5.77674	11.5998	150.223	3057103	22	18	8	QC-pass	N
#410	1.92	-1	0.3637	-5.85047	2.33805	-3.79162	0.359644	-5.78522	8.56004	151.115	3202045	30	16	8	QC-pass	N
#411	0.88	-1	-1.18178	-7.45694	-0.220508	-6.45411	-0.986659	-6.22571	8.64404	151.258	3474753	41	21	9	QC-pass	N
#412	0.78	-1	-0.0618729	-9.74185	2.29891	-7.22367	-0.0543488	-8.55719	13.3342	149.33	3271280	25	20	8	QC-pass	N
#413	0.64	-1	1.52721	-5.73127	1.93674	-5.30126	1.20681	-4.5289	9.99857	150.55	3063474	20	25	8	QC-pass	N
#414	0.57	-1	-1.0421	-11.2789	-0.7434	-10.9591	-1.23725	-13.391	14.1012	149.286	3851770	21	23	8	QC-pass	N
#415	0.78	-1	1.84135	-8.45003	2.85012	-7.36974	1.81601	-8.33374	14.1764	148.885	3065857	31	17	7	QC-pass	N
#416	0.69	-1	0.737217	-6.69994	2.36588	-4.98785	0.55603	-5.05328	10.2447	150.42	3172813	29	25	8	QC-pass	N
#417	0.29	-1	0.732771	-5.02115	2.71864	-2.95657	0.626481	-4.29282	7.92604	151.253	3618017	38	20	9	QC-pass	N
#418	2.1	-1	2.51985	-8.5737	4.61324	-6.32035	2.09939	-7.14309	15.2814	148.801	3172840	27	14	6	QC-pass	Unclassified
#419	1	-1	-0.758995	-8.41575	0.773112	-6.80285	-0.621726	-6.8937	10.5472	150.863	3304201	32	14	8	QC-pass	N
#420	1.05	-1	-0.144209	-9.16219	1.68762	-7.21659	-0.128801	-8.18322	12.4223	149.399	3196104	34	13	8	QC-pass	N
#421	0.28	-1	-0.0121695	-9.7887	1.60442	-8.06325	-0.0145946	-11.7394	13.4672	149.844	3463087	21	21	7	QC-pass	N
#422	0.38	-1	0.353098	-4.0734	2.07593	-2.29806	0.218118	-2.51624	6.09752	152.415	2658543	22	18	13	QC-filtered	N
#423	1.98	-1	2.38544	-7.43327	2.07896	-7.76047	2.10334	-6.55422	13.5253	148.976	3397099	19	37	10	QC-pass	Unclassified
#424	1.25	-1	0.441482	-9.45316	2.5072	-7.24666	0.369137	-7.90407	13.6299	149.129	3468900	23	19	8	QC-pass	N
#425	0.39	-1	0.0089778	-5.75417	0.466422	-5.27856	0.00929563	-5.95787	7.93875	153.161	3784918	27	20	8	QC-pass	N
#426	0.57	-1	-0.734715	-5.99526	-0.0330532	-5.26816	-0.62473	-5.09778	7.24641	153.315	4243614	40	13	8	QC-pass	N
#427	0.22	-1	0.144215	-4.31944	1.37422	-3.05162	0.138301	-4.14229	6.1487	153.113	2757940	39	17	13	QC-filtered	N
#428	0.34	-1	-0.802988	-8.66039	0.473183	-7.31517	-0.628598	-6.77956	10.8236	151.225	3943406	38	16	10	QC-pass	N
#429	0.36	-1	0.648793	-7.82458	0.377771	-8.11142	0.546326	-6.58881	11.6721	151.578	3695311	27	18	8	QC-pass	N
#430	0.3	-1	-1.35764	-10.9044	-0.0682459	-9.53023	-1.23213	-9.89638	13.1507	150.662	3896987	24	15	8	QC-pass	N
#431	0.96	-1	-0.813633	-5.93037	0.281767	-4.79637	-0.721725	-5.26048	7.04832	152.348	3751641	28	19	8	QC-pass	N
#432	0.87	-1	-0.251205	-5.45334	1.82628	-3.30142	-0.234114	-5.08232	7.16595	152.662	4211861	26	15	8	QC-pass	N
#433	0.4	-1	0.403225	-12.1295	1.36272	-11.0871	0.408978	-12.3025	17.2638	149.794	3417412	35	16	9	QC-pass	N
#434	0.96	-1	-0.375639	-5.82859	1.02294	-4.37748	-0.376564	-5.84295	7.51146	152.573	3121190	26	18	9	QC-pass	N
#435	1.96	-1	-2.06096	-6.96436	0.238239	-4.58751	-1.61629	-5.46176	6.75445	153.459	3394949	38	17	9	QC-pass	Unclassified
#436	0.37	-1	-0.709679	-7.34422	0.212447	-6.37996	-0.663775	-6.86918	9.1391	151.566	4428754	33	15	7	QC-pass	N
#437	0.49	-1	-1.02546	-7.62123	0.355261	-6.17778	-1.21121	-9.00174	9.08569	151.689	4664101	32	19	9	QC-pass	N
#438	0.98	-1	0.608938	-5.76141	2.43308	-3.85722	0.527433	-4.99026	8.77517	151.616	3566702	24	19	9	QC-pass	N
#439	1.05	-1	0.951368	-7.09813	1.43247	-6.59035	1.03707	-7.73758	11.0882	151.24	4847880	26	23	9	QC-pass	N
#440	0.4	-1	-0.582734	-6.56844	1.20638	-4.70557	-0.453199	-5.10836	8.24533	152.143	3419541	28	19	9	QC-pass	N
#441	0.92	-1	0.126547	-5.1137	2.19494	-2.97065	0.0999924	-4.04063	7.21845	152.459	3307183	38	14	14	QC-pass	N
#442	0.57	-1	-1.46622	-7.06425	0.637761	-4.87914	-1.59601	-7.68957	7.7113	151.474	3935621	36	20	8	QC-pass	N
#443	0.45	-1	0.101468	-5.73509	1.8399	-3.92677	0.0970795	-5.48705	8.03987	151.266	4454216	35	18	6	QC-pass	N
#444	0.44	-1	-0.471406	-8.28242	1.47364	-6.23275	-0.48893	-8.59031	10.7597	151.128	4277178	25	23	10	QC-pass	N
#445	0.27	-1	-1.58573	-7.28174	0.731941	-4.87314	-1.38045	-6.33905	7.84626	151.538	3688493	34	15	8	QC-pass	N
#446	1.43	-1	-1.28655	-7.95774	0.160893	-6.44379	-1.07756	-6.66509	9.18959	150.961	4295647	26	25	8	QC-pass	N
#447	0.82	-1	-0.494862	-6.92697	0.683812	-5.69609	-0.467587	-6.54518	8.86025	151.445	4162483	35	16	8	QC-pass	N
#448	0.53	-1	-0.116694	-6.04948	1.59606	-4.26675	-0.0819543	-4.24855	8.17243	152.062	3380964	30	17	10	QC-pass	N
#449	0.52	-1	0.482492	-6.53578	0.750497	-6.25482	0.577905	-7.82823	9.66769	151.504	4051665	25	17	8	QC-pass	N
#450	0.43	-1	-0.194974	-6.92192	1.01122	-5.65984	-0.242092	-8.59466	9.26638	151.699	5208992	26	22	8	QC-pass	N
#451	0.4	-1	-1.6069	-7.66878	-0.596015	-6.61569	-1.44611	-6.90141	8.35026	151.325	4090351	26	21	6	QC-pass	N
#452	0.55	-1	-0.652934	-8.93568	0.444379	-7.77576	-0.581143	-7.95319	11.4095	150.753	3799363	37	17	9	QC-pass	N
#453	0.4	-1	-0.278229	-7.70319	1.42796	-5.90974	-0.234503	-6.49256	10.2279	150.726	4055219	28	16	8	QC-pass	N
#454	0.44	-1	-0.245237	-6.95832	0.732862	-5.93499	-0.224319	-6.36479	9.24729	150.662	3714201	32	22	15	QC-pass	N
#455	0.24	-1	-1.17238	-9.58884	0.771441	-7.53234	-1.06459	-8.70728	11.5937	150.979	3769783	23	17	8	QC-pass	N
#456	0.39	-1	1.31872	-5.01309	3.13014	-3.12268	1.02352	-3.89088	8.72209	151.118	3624722	38	13	8	QC-pass	N
#457	1.03	-1	1.65981	-6.48007	2.0037	-6.1169	1.48972	-5.81601	11.2127	147.974	5098082	38	23	10	QC-pass	N
#458	1.11	-1	1.01594	-8.27704	1.87956	-7.35814	0.894068	-7.28415	12.8011	147.364	5399950	25	17	6	QC-pass	N
#459	0.44	-1	-0.153011	-8.00447	0.350748	-7.47347	-0.134696	-7.04638	10.8154	147.717	4109264	35	12	7	QC-pass	N
#460	0.46	-1	-0.237375	-8.19671	0.858527	-7.04072	-0.234805	-8.10795	10.964	148.335	3753620	29	17	6	QC-pass	N
#461	1.54	-1	1.17361	-6.95182	2.10503	-5.96827	0.996835	-5.90473	11.1928	147.282	4106707	29	20	6	QC-pass	N
#462	0.65	-1	-1.7786	-9.2387	-0.560871	-7.95839	-1.50636	-7.8246	10.2763	147.913	4023122	28	18	7	QC-pass	N
#463	0.59	-1	-1.61191	-6.29349	0.477809	-4.13639	-1.16364	-4.5433	6.44889	148.856	5321524	38	17	13	QC-pass	N
#464	0.93	-1	-0.8201	-11.2034	0.122773	-10.1931	-0.876538	-11.9744	14.303	146.645	4326964	26	12	6	QC-pass	N
#465	2.06	-1	-2.60861	-9.59933	-0.963621	-7.87515	-2.37014	-8.72179	9.62974	148.036	3492254	27	18	14	QC-pass	Unclassified
#466	1.69	-1	1.10556	-8.21798	3.09478	-6.10103	1.11643	-8.29882	12.8432	147.291	4320630	37	16	6	QC-pass	N
#467	1.2	-1	1.67828	-4.99492	2.74081	-3.88355	1.31768	-3.92168	9.19235	148.358	3162678	39	17	13	QC-pass	N
#468	1.65	-1	1.30376	-7.60113	3.68548	-5.07333	1.20416	-7.02045	12.2665	147.635	3886618	30	14	6	QC-pass	N
#469	0.51	-1	0.811434	-4.95062	1.5866	-4.14469	0.808355	-4.93184	7.93725	149.543	4831267	22	18	13	QC-pass	N
#470	1.16	-1	0.404623	-10.1007	2.66676	-7.67487	0.439899	-10.9813	14.4711	146.889	4149169	25	16	8	QC-pass	N
#471	0.33	-1	-0.271759	-7.4621	0.933761	-6.19688	-0.259594	-7.12806	9.90472	146.871	3222082	27	23	8	QC-pass	N
#472	1.71	-1	1.67001	-9.90717	3.40713	-8.03154	1.24257	-7.37142	15.9476	145.901	3280480	34	20	8	QC-pass	N
#473	0.62	-1	0.38611	-8.31376	1.86119	-6.75031	0.2871	-6.18187	11.9841	146.673	3350058	26	19	8	QC-pass	N
#474	0.56	-1	-1.47959	-8.96785	-0.294305	-7.72144	-1.2995	-7.8763	10.3151	147.098	3466419	37	18	9	QC-pass	N
#475	0.55	-1	0.441107	-6.22761	2.32769	-4.25437	0.336195	-4.74644	9.18617	148.305	2910661	29	15	12	QC-filtered	N
#476	0.31	-1	-0.329874	-8.09051	0.967806	-6.72347	-0.278954	-6.84165	10.6903	147.727	3805925	34	22	10	QC-pass	N
#477	0.25	-1	-1.18624	-9.59385	0.966704	-7.31622	-1.09206	-8.83214	11.5815	146.571	3332376	36	17	9	QC-pass	N
#478	0.37	-1	0.423686	-9.18138	1.74713	-7.77038	0.457548	-9.91516	13.231	145.949	3577575	28	20	9	QC-pass	N
#479	0.86	-1	0.535965	-9.73538	1.7448	-8.44103	0.474936	-8.62683	14.1488	146.661	3348981	28	19	9	QC-pass	N
#480	0.92	-1	0.498455	-8.90733	2.63809	-6.62909	0.523763	-9.3596	12.9565	146.128	3936729	31	17	8	QC-pass	N
#481	0.29	-1	-0.102334	-8.51727	2.13769	-6.14742	-0.090812	-7.55827	11.5916	146.575	3441442	23	15	8	QC-pass	N
#482	1.11	-1	0.466826	-9.72974	2.6237	-7.4214	0.477833	-9.95915	14.0458	146.929	3482496	34	16	9	QC-pass	N
#483	0.7	-1	0.746129	-9.87643	2.69227	-7.78791	0.634008	-8.39229	14.6326	146.379	3534034	24	18	12	QC-pass	N
#484	0.92	-1	-0.511108	-7.51474	0.724432	-6.21961	-0.548739	-8.06803	9.64753	145.506	4095740	40	17	9	QC-pass	N
#485	0.69	-1	0.127719	-8.95734	1.96633	-7.00369	0.119301	-8.367	12.5147	144.365	4482507	28	12	9	QC-pass	N
#486	1.12	-1	1.15551	-7.67097	3.35818	-5.33438	1.15054	-7.63792	12.1585	145.14	4939786	24	19	15	QC-pass	N
#487	1.09	-1	1.07104	-9.81017	2.33405	-8.45251	1.13361	-10.3833	14.9889	144.862	5489193	24	17	9	QC-pass	N
#488	1.23	-1	1.38141	-6.40834	2.36524	-5.37173	1.3601	-6.3095	10.7304	144.857	4502461	20	22	9	QC-pass	N
#489	1.08	-1	0.608255	-7.78374	1.39775	-6.94863	0.541416	-6.92841	11.56	145.006	4864332	23	22	9	QC-pass	N
#490	0.18	-1	-1.30296	-9.06781	0.908757	-6.73781	-1.26293	-8.78927	10.6961	145.304	5178353	23	17	8	QC-pass	N
#491	1.77	-1	0.225509	-9.44917	0.793046	-8.84382	0.287532	-12.048	13.3269	144.371	5343391	23	19	9	QC-pass	N
#492	0.47	-1	-0.0891452	-7.65094	0.763098	-6.75431	-0.0924909	-7.93809	10.4164	145.949	4570051	35	14	8	QC-pass	N
#493	0.53	-1	-0.215048	-8.20712	1.0988	-6.82095	-0.217728	-8.30941	11.0091	145.49	3845475	27	23	8	QC-pass	N
#494	0.61	-1	0.449796	-7.80717	2.14743	-6.01299	0.409646	-7.1103	11.374	144.485	4505586	27	16	9	QC-pass	N
#495	0.27	-1	0.167985	-7.20311	2.04706	-5.22863	0.14288	-6.12664	10.1537	145.317	4747406	21	19	15	QC-pass	N
#496	0.54	-1	0.437607	-10.3211	1.61764	-9.05366	0.443204	-10.4531	14.8202	146.192	4662931	29	17	5	QC-pass	N
#497	0.59	-1	-0.687809	-12.5357	1.18867	-10.5061	-0.682726	-12.4431	16.3205	146.41	4357230	31	16	6	QC-pass	N
#498	0.32	-1	0.0221594	-12.6513	0.878205	-11.7205	0.0200937	-11.4719	17.4577	146.515	5284799	35	19	5	QC-pass	N
#499	0.71	-1	-0.415271	-12.8588	0.477724	-11.8893	-0.441309	-13.6651	17.141	146.104	3615548	22	26	6	QC-pass	N
#500	0.88	-1	2.12414	-11.3686	3.5908	-9.76565	1.5942	-8.53227	18.5863	145.999	3210284	36	12	6	QC-pass	N
#501	1.36	-1	1.7982	-9.96011	3.29603	-8.34098	1.90077	-10.5283	16.1971	146.404	4759803	39	17	7	QC-pass	N
#502	0.32	-1	-0.954858	-11.7207	0.287523	-10.3862	-0.836263	-10.265	14.83	146.954	5033809	39	14	8	QC-pass	N
#503	1.08	-1	1.40639	-10.3275	2.32376	-9.33594	1.2594	-9.24806	16.1634	146.015	4562865	24	18	5	QC-pass	N
#504	2.22	-1	1.85005	-11.3578	3.11753	-9.97498	1.53994	-9.45392	18.1938	145.703	4628957	31	18	10	QC-pass	Unclassified
#505	1.26	-1	1.20439	-8.76365	2.5381	-7.33837	1.26414	-9.19839	13.731	146.685	4472881	27	16	5	QC-pass	N
#506	0.63	-1	0.0149608	-9.84992	1.32725	-8.44847	0.0134141	-8.83159	13.5889	146.389	4267637	34	20	5	QC-pass	N
#507	0.6	-1	1.51793	-13.558	2.50252	-12.4711	1.40197	-12.5222	20.7671	145.405	4444853	22	25	9	QC-pass	N
#508	1.48	-1	0.111707	-12.6878	2.0998	-10.5245	0.110089	-12.5041	17.6314	146.015	4311560	22	19	8	QC-pass	N
#509	0.53	-1	1.87069	-11.6088	3.21405	-10.1408	2.02163	-12.5455	18.5681	146.216	4422423	34	17	5	QC-pass	N
#510	0.38	-1	1.21674	-11.3009	1.44424	-11.0538	1.15548	-10.732	17.2431	145.702	4870231	26	20	6	QC-pass	N
#511	0.89	-1	1.01815	-12.142	2.93175	-10.0549	0.986413	-11.7635	18.1281	145.791	4347399	24	13	5	QC-pass	N
#512	0.31	-1	-0.698398	-5.71026	-1.29149	-6.32383	-0.668745	-5.46782	6.90386	152.536	2396946	35	17	17	QC-filtered	N
#513	0.57	-1	-1.19921	-8.45167	1.48701	-5.63127	-1.25005	-8.80998	9.99029	151.938	6005661	33	16	8	QC-pass	N
#514	0.79	-1	-1.9508	-7.42608	-0.176452	-5.58483	-1.35566	-5.16059	7.54222	153.01	2223201	19	18	17	QC-filtered	N
#515	0.33	-1	-0.903999	-6.82759	0.392875	-5.4778	-0.747288	-5.644	8.15976	151.772	2516120	35	16	16	QC-filtered	N
#516	0.93	-1	-0.848768	-6.54643	1.10787	-4.51301	-0.887372	-6.84417	7.84854	152.145	6045335	24	17	9	QC-pass	N
#517	1.3	-1	-0.18823	-6.11854	1.09018	-4.78792	-0.170036	-5.52714	8.16902	152.784	5593098	26	19	9	QC-pass	N
#518	0.86	-1	1.21185	-3.53985	2.4978	-2.21182	1.285	-3.75351	6.54549	152.966	5233850	24	16	9	QC-pass	N
#519	1.25	-1	-2.08425	-9.24274	0.503662	-6.52724	-2.4864	-11.0261	9.86085	151.672	6392808	31	14	8	QC-pass	N
#520	1.07	-1	-0.145465	-4.97225	1.76885	-2.9943	-0.149773	-5.11951	6.64891	152.252	5860119	40	14	8	QC-pass	N
#521	0.83	-1	1.2075	-4.30807	1.94657	-3.54092	0.806036	-2.87573	7.59772	152.296	2320955	36	16	14	QC-filtered	N
#522	0.32	-1	-0.913621	-5.01488	1.21152	-2.82971	-0.702776	-3.85754	5.64949	152.831	2617795	35	22	14	QC-filtered	N
#523	0.71	-1	-0.901982	-5.3652	-0.395315	-4.84296	-0.611071	-3.6348	6.1481	153.214	2195161	42	14	15	QC-filtered	N
#524	0.76	-1	-0.690598	-7.85296	0.958007	-6.12302	-0.444747	-5.05732	9.86617	151.798	2423889	34	19	14	QC-filtered	N
#525	0.56	-1	-2.07429	-5.41418	-1.37365	-4.69741	-1.86363	-4.86431	4.6007	153.676	2284495	28	16	14	QC-filtered	N
#526	1.15	-1	1.10377	-4.12378	2.70256	-2.46744	0.720205	-2.69075	7.20097	152.306	2125249	40	18	15	QC-filtered	N
#527	0.33	-1	-0.0189473	-5.92924	2.29614	-3.51992	-0.0160383	-5.01892	8.14144	152.231	2837927	28	16	12	QC-filtered	N
#528	0.92	-1	-0.284164	-10.2523	0.871119	-9.01767	-0.2712	-9.78457	13.7311	150.523	4369028	34	13	8	QC-pass	N
#529	0.49	-1	0.0441213	-7.70084	1.7907	-5.86109	0.0416146	-7.26332	10.6687	151.612	4092789	33	15	7	QC-pass	N
#530	0.69	-1	-1.38633	-8.39476	-0.257135	-7.21106	-1.21857	-7.37886	9.65413	151.924	3832364	21	18	8	QC-pass	N
#531	0.29	-1	-0.390235	-9.28902	1.1158	-7.69068	-0.341834	-8.13691	12.2581	151.19	4198277	33	19	8	QC-pass	N
#532	0.59	-1	-0.445859	-6.55785	1.88806	-4.12569	-0.352693	-5.18754	8.41929	152.717	3809451	39	17	8	QC-pass	N
#533	0.63	-1	0.0124103	-6.30622	1.49334	-4.76083	0.0117636	-5.97759	8.70393	152.478	4051461	21	12	8	QC-pass	N
#534	0.82	-1	-1.14115	-7.00775	-0.321784	-6.15528	-0.924884	-5.67967	8.08126	152.283	4073326	28	15	8	QC-pass	N
#535	0.27	-1	-0.198236	-7.92301	1.69534	-5.92869	-0.222352	-8.88688	10.6409	151.541	4319438	30	18	8	QC-pass	N
#536	0.93	-1	0.485276	-5.65651	1.58517	-4.51009	0.471471	-5.49559	8.46033	152.456	3857041	34	16	7	QC-pass	N
#537	0.79	-1	0.490438	-10.1635	2.50566	-8.00039	0.59764	-12.3851	14.6758	150.613	5205864	27	12	8	QC-pass	N
#538	0.44	-1	-0.913665	-7.50318	0.0714618	-6.47334	-0.89806	-7.37503	9.07708	152.187	4340550	39	18	8	QC-pass	N
#539	0.82	-1	0.655225	-6.80494	1.35295	-6.07135	0.737849	-7.66305	10.2764	152.215	4208574	18	17	9	QC-pass	N
#540	0.61	-1	0.558186	-10.2457	2.09397	-8.59564	0.518554	-9.51825	14.8824	142.408	4904869	20	25	8	QC-pass	N
#541	0.63	-1	-1.14863	-10.8925	0.964527	-8.63752	-1.10947	-10.5212	13.4222	143.288	4875672	21	23	8	QC-pass	N
#542	0.69	-1	-0.902809	-12.4197	0.557901	-10.8432	-0.943618	-12.9811	15.8646	141.557	5166805	29	25	8	QC-pass	N
#543	0.73	-1	-0.86516	-10.7046	1.05768	-8.65149	-0.967327	-11.9687	13.5539	143.124	3814227	22	18	8	QC-pass	N
#544	0.21	-1	-0.515653	-12.5408	1.45513	-10.4068	-0.577616	-14.0478	16.5647	141.783	4608436	27	14	6	QC-pass	N
#545	0.32	-1	0.131234	-12.6816	1.28367	-11.4275	0.144845	-13.9969	17.6497	142	4334522	34	13	8	QC-pass	N
#546	1.36	-1	1.26125	-2.92354	3.18034	-0.94915	1.35824	-3.14834	5.76457	153.532	3754781	37	13	8	QC-pass	N
#547	0.71	-1	-0.0721455	-5.68324	0.400765	-5.19205	-0.0624354	-4.91833	7.7293	152.58	4001108	38	23	10	QC-pass	N
#548	0.29	-1	-0.0845218	-4.79713	0.806606	-3.87708	-0.0942677	-5.35027	6.49163	153.128	4901692	35	16	15	QC-pass	N
#549	0.21	-1	0.0994618	-5.77656	1.56838	-4.2482	0.0882771	-5.12697	8.09424	152.161	4312262	36	14	8	QC-pass	N
#550	7.75	1	8.71486	2.35533	10.3064	4.01654	7.12703	1.92619	8.76028	152.609	3998714	24	16	9	QC-pass	P
#551	0.98	-1	-2.38975	-9.12582	-0.962593	-7.63246	-1.99305	-7.61092	9.27896	151.951	3775643	35	17	6	QC-pass	N
#552	6.19	1	6.8097	1.3599	9.66453	4.32189	6.20609	1.23936	7.50711	151.984	3864775	23	18	8	QC-pass	P
#553	2.5	-1	-3.46774	-5.85675	-1.50404	-3.86074	-3.18658	-5.3819	3.29087	153.79	3731104	38	17	13	QC-filtered	Unclassified
#554	1.84	-1	-1.74136	-6.94849	0.0964775	-5.04473	-2.00805	-8.01264	7.17283	152.817	4795751	38	16	7	QC-pass	N
#555	0.63	-1	-0.694982	-6.22033	1.04815	-4.41086	-0.637452	-5.70542	7.61118	152.659	4795436	32	19	8	QC-pass	N
#556	0.28	-1	-1.20304	-10.0432	0.309489	-8.43855	-1.22244	-10.2052	12.1773	150.813	4120521	18	16	7	QC-pass	N
#557	0.17	-1	-0.809528	-6.17172	0.498787	-4.81509	-0.823545	-6.27859	7.38644	152.655	3875034	33	31	7	QC-pass	N
#558	0.43	-1	-0.0950457	-5.09824	2.08881	-2.83914	-0.10219	-5.48144	6.89192	152.772	4047791	30	20	8	QC-pass	N
#559	0.26	-1	0.606984	-7.45333	1.42619	-6.58865	0.75206	-9.23476	11.1031	151.389	4633007	28	17	8	QC-pass	N
#560	0.41	-1	-0.122491	-6.39019	1.82108	-4.36272	-0.0904892	-4.72071	8.63377	146.554	2041064	34	22	10	QC-filtered	N
#561	0.21	-1	-1.6287	-10.0418	-0.476302	-8.82265	-1.28682	-7.93393	11.5891	144.135	2097591	28	20	9	QC-filtered	N
#562	0.98	-1	1.42781	-6.7432	3.27461	-4.79248	0.893701	-4.22072	11.2556	144.534	2097121	31	17	8	QC-filtered	N
#563	0.75	-1	0.873775	-8.13898	2.99133	-5.88998	1.00012	-9.31584	12.4151	144.805	2028426	34	16	9	QC-filtered	N
#564	1.4	-1	1.97887	-5.10743	2.29224	-4.77877	1.54628	-3.99093	9.7614	145.073	2014363	23	15	8	QC-filtered	N
#565	1.84	-1	2.01518	-6.30669	4.12975	-4.07093	1.58456	-4.95902	11.4634	145.764	2605390	37	18	13	QC-filtered	N
#566	0.56	-1	0.485437	-9.46162	1.00019	-8.91161	0.491216	-9.57426	13.7021	145.336	2449344	26	12	13	QC-filtered	N
#567	0.52	-1	0.184885	-10.9413	0.788131	-10.2918	0.14194	-8.39986	15.3263	145.115	2496406	25	17	10	QC-filtered	N
#568	1.21	-1	0.706636	-7.45451	2.71535	-5.3329	0.577915	-6.0966	11.242	146.357	2745738	22	18	14	QC-filtered	N
#569	1.55	-1	0.968204	-10.7239	2.67129	-8.88366	0.713468	-7.90241	16.1059	144.687	2390598	19	18	13	QC-filtered	N
#570	0.48	-1	-0.751386	-13.2019	0.527554	-11.8133	-0.658773	-11.5747	17.1506	144.277	2449622	31	17	14	QC-filtered	N
#571	0.34	-1	-2.24566	-12.2731	-0.0631949	-9.93989	-1.84909	-10.1057	13.8128	144.841	2634754	36	18	13	QC-filtered	N
#572	0.82	-1	0.301876	-7.21477	1.71202	-5.73163	0.331084	-7.91284	10.3542	145.124	6415021	26	24	24	QC-pass	N
#573	0.45	-1	-0.357263	-9.80378	1.24833	-8.09371	-0.345518	-9.48147	13.0126	144.962	5414843	31	18	12	QC-pass	N
#574	0.37	-1	0.195263	-10.0793	0.994995	-9.22294	0.257977	-13.3164	14.1532	145.198	7144762	26	22	9	QC-pass	N
#575	1.04	-1	0.302292	-7.13697	0.74364	-6.673	0.327065	-7.72184	10.2476	145.67	5506366	36	22	10	QC-pass	N
#576	0.83	-1	-0.278646	-12.8622	0.837102	-11.6498	-0.254216	-11.7346	17.3339	143.51	6614508	26	20	10	QC-pass	N
#577	0.53	-1	-0.171174	-10.9925	0.671294	-10.0872	-0.167918	-10.7834	14.9064	144.886	5654613	27	17	10	QC-pass	N
#578	2.41	-1	2.14084	-2.25346	2.59331	-1.7873	2.4794	-2.60982	6.05316	145.833	6176841	35	16	16	QC-pass	Unclassified
#579	1.79	-1	1.62377	-9.57621	3.18268	-7.89703	1.58712	-9.36009	15.428	144.882	3696009	28	18	9	QC-pass	N
#580	0.32	-1	-0.604647	-10.6338	0.593364	-9.35305	-0.754277	-13.2653	13.8152	145.58	4496288	37	14	6	QC-pass	N
#581	0.31	-1	-0.137473	-12.1872	1.59785	-10.3079	-0.12904	-11.4396	16.5986	144.432	4942230	26	20	7	QC-pass	N
#582	0.58	-1	-1.16588	-13.7444	1.12966	-11.25	-1.25526	-14.7982	17.327	144.626	4049402	22	16	11	QC-pass	N
#583	0.69	-1	-1.54021	-11.3699	-0.209043	-9.9486	-1.48117	-10.934	13.5404	145.449	4604105	32	17	10	QC-pass	N
#584	0.5	-1	-0.559738	-13.1119	0.593982	-11.8585	-0.672937	-15.7637	17.2907	144.665	4298054	24	15	6	QC-pass	N
#585	0.53	-1	-0.685775	-9.18942	0.401395	-8.03857	-0.557015	-7.46404	11.7138	146.309	3865477	37	17	9	QC-pass	N
#586	0.5	-1	0.0248301	-10.2073	2.19515	-7.88404	0.0215417	-8.85551	14.0948	145.38	4588352	35	16	6	QC-pass	N
#587	0.56	-1	0.0815318	-13.0354	1.69528	-11.2759	0.0804324	-12.8596	18.0686	143.505	4145040	37	24	9	QC-pass	N
#588	0.48	-1	-1.05259	-13.3162	0.64452	-11.4757	-0.981939	-12.4224	16.8931	144.749	3913139	24	19	9	QC-pass	N
#589	0.75	-1	1.62939	-9.97472	2.27782	-9.27448	1.44099	-8.82135	15.9847	144.946	3874250	28	13	9	QC-pass	N
#590	0.74	-1	0.183056	-11.8179	1.45884	-10.4367	0.157922	-10.1953	16.5314	144.989	3850688	32	20	9	QC-pass	N
#591	0.84	-1	0.154229	-10.5309	1.8742	-8.68435	0.170707	-11.656	14.7188	145.923	4534024	23	20	9	QC-pass	N
#592	0.25	-1	-0.785795	-14.5338	0.04859	-13.6204	-0.752906	-13.9255	18.9379	144.448	4243249	28	26	9	QC-pass	N
#593	0.5	-1	-0.26133	-12.9639	1.65318	-10.8819	-0.238258	-11.8193	17.4978	145.181	4359283	22	17	9	QC-pass	N
#594	0.98	-1	0.719962	-10.8079	2.40869	-8.98512	0.550602	-8.26553	15.8797	144.702	4366600	33	19	6	QC-pass	N
#595	1.39	-1	2.63177	-14.2102	2.83692	-13.9813	2.13467	-11.5261	23.1999	133.763	3476246	31	16	10	QC-pass	N
#596	0.23	-1	0.747868	-12.8636	2.76386	-10.6586	0.686094	-11.801	18.7498	134.177	3369397	35	12	11	QC-pass	N
#597	0.58	-1	0.188214	-16.4637	1.50614	-14.9946	0.146427	-12.8084	22.938	134.256	3292401	36	17	10	QC-pass	N
#598	0.47	-1	0.588847	-12.5268	2.21298	-10.756	0.440153	-9.3636	18.0669	134.984	3417163	30	20	11	QC-pass	N
#599	0.63	-1	0.901482	-10.0192	2.78945	-7.98925	0.780286	-8.67223	15.0433	135.242	3315111	38	13	11	QC-pass	N
#600	0.58	-1	-0.09377	-15.5473	1.4837	-13.8019	-0.090935	-15.0773	21.2873	133.253	4420476	23	19	11	QC-pass	N
#601	1.44	-1	0.879347	-12.3567	2.58257	-10.4982	0.697623	-9.80309	18.2327	134.78	3182738	34	17	12	QC-pass	N
#602	0.77	-1	1.11131	-14.2563	2.09889	-13.1642	1.11741	-14.3345	21.1689	134.41	3163500	27	17	11	QC-pass	N
#603	0.45	-1	0.478022	-13.5932	0.670198	-13.3824	0.353317	-10.047	19.3831	135.257	2850387	26	21	15	QC-filtered	N
#604	0.35	-1	0.577655	-13.8037	2.68541	-11.4871	0.690354	-16.4967	19.8103	135.233	4259184	22	19	11	QC-pass	N
#605	0.3	-1	-0.144591	-18.8979	1.73533	-16.7751	-0.125645	-16.4216	25.8327	133.093	4093388	20	18	9	QC-pass	N
#606	0.36	-1	0.150325	-8.41539	1.32388	-7.17261	0.135789	-7.60167	11.7993	146.289	3927538	33	13	6	QC-pass	N
#607	1.2	-1	0.262956	-13.3803	1.31656	-12.2277	0.264592	-13.4635	18.7936	143.317	4855467	23	14	7	QC-pass	N
#608	1.64	-1	2.32599	-5.24655	2.79217	-4.75605	1.9732	-4.45079	10.4312	146.575	3737775	22	17	7	QC-pass	N
#609	1.64	-1	0.909651	-7.15697	2.9422	-5.01151	0.753243	-5.92638	11.1118	145.243	4443507	28	19	6	QC-pass	N
#610	0.3	-1	0.229922	-8.80512	2.55582	-6.33449	0.212171	-8.12531	12.4458	145.651	4045741	38	18	6	QC-pass	N
#611	0.57	-1	-0.920437	-8.07876	0.907456	-6.16075	-0.734389	-6.4458	9.86061	146.331	3554915	35	16	6	QC-pass	N
#612	0.39	-1	0.269012	-7.85649	2.62266	-5.37112	0.271181	-7.91984	11.1929	146.268	3839208	31	14	7	QC-pass	N
#613	0.41	-1	0.638066	-8.70994	1.19042	-8.12201	0.433004	-5.91073	12.8769	144.955	3979102	26	17	8	QC-pass	N
#614	0.39	-1	-1.32744	-11.6229	1.2219	-8.89276	-1.56529	-13.7054	14.182	145.613	4015390	29	16	7	QC-pass	N
#615	0.59	-1	1.06988	-8.33758	1.47969	-7.90122	1.1411	-8.8926	12.9588	145.228	3930368	42	16	6	QC-pass	N
#616	0.92	-1	-0.963589	-8.91689	0.590733	-7.27742	-0.875029	-8.09737	10.9557	145.817	3777045	19	20	6	QC-pass	N
#617	0.93	-1	-0.00620399	-7.48924	0.72954	-6.71558	-0.00540592	-6.52584	10.3079	146.017	3780128	28	16	6	QC-pass	N
#618	1.86	-1	2.05756	-6.00333	3.31975	-4.67106	2.45009	-7.14861	11.1039	145.638	4043841	25	23	6	QC-pass	N
#619	0.92	-1	0.887687	-7.40326	2.3377	-5.87045	0.840987	-7.01378	11.4208	146.313	3882027	35	16	6	QC-pass	N
#620	0.45	-1	-0.109892	-10.7258	1.51194	-8.98543	-0.099059	-9.66854	14.6235	146.014	3969389	33	17	8	QC-pass	N
#621	0.91	-1	0.426397	-10.4732	1.00249	-9.85383	0.420044	-10.3171	15.0142	145.188	4245444	27	21	8	QC-pass	N
#622	0.81	-1	0.713571	-8.88576	1.6504	-7.88699	0.598384	-7.45139	13.2231	145.718	4313451	28	19	8	QC-pass	N
#623	1.26	-1	0.491381	-6.79499	1.41486	-5.82516	0.468101	-6.47307	10.037	146.912	3345771	39	24	8	QC-pass	N
#624	0.83	-1	0.89421	-9.76682	1.82228	-8.77061	0.714855	-7.80785	14.6856	146.262	3612552	35	14	8	QC-pass	N
#625	1.76	-1	0.641252	-9.18479	2.58699	-7.10737	0.606885	-8.69254	13.5354	145.394	3569870	25	22	8	QC-pass	N
#626	0.52	-1	0.296204	-11.6124	1.44433	-10.3701	0.244983	-9.60433	16.4041	145.86	3096067	35	20	7	QC-pass	N
#627	0.36	-1	0.516392	-9.83495	1.76591	-8.49635	0.504326	-9.60515	14.259	145.968	4200378	22	17	9	QC-pass	N
#628	0.81	-1	1.4168	-7.23987	2.91629	-5.65099	1.43346	-7.32496	11.9246	146.411	3464450	27	19	9	QC-pass	N
#629	0.42	-1	-0.809978	-10.8166	0.601701	-9.30759	-0.754209	-10.0718	13.7841	146.824	3370735	30	12	7	QC-pass	N
#630	0.52	-1	1.06903	-9.18097	2.78819	-7.34045	0.878564	-7.54523	14.1194	145.697	3247188	37	15	10	QC-pass	N
#631	1.19	-1	1.40736	-8.36046	4.68988	-4.85711	1.04051	-6.18119	13.4552	146.41	3490755	35	13	7	QC-pass	N
#632	0.51	-1	-0.448515	-10.4997	0.82539	-9.13766	-0.522477	-12.2312	13.8456	146.061	3471390	34	17	8	QC-pass	N
#633	0.29	-1	-0.458416	-12.2972	1.78611	-9.86969	-0.381459	-10.2328	16.308	145.57	3832346	24	16	10	QC-pass	N
#634	0.36	-1	0.545279	-7.87917	2.50627	-5.80439	0.525933	-7.59961	11.6047	147.314	3419133	39	16	8	QC-pass	N
#635	1.98	-1	1.96942	-10.6002	2.61354	-9.90033	1.75642	-9.45377	17.3147	144.896	3933373	27	19	8	QC-pass	Unclassified
#636	0.55	-1	1.28846	-7.24002	2.61532	-5.83522	1.13437	-6.37417	11.748	146.654	4135703	38	14	7	QC-pass	N
#637	0.4	-1	-0.299783	-8.34057	1.15405	-6.80621	-0.353168	-9.82583	11.0762	145.948	7824453	28	22	7	QC-pass	N
#638	1.4	-1	1.01431	-8.49631	2.89874	-6.48844	0.892243	-7.47384	13.1009	144.541	2952144	37	15	9	QC-filtered	N
#639	0.62	-1	0.160201	-7.06818	2.87325	-4.22007	0.139688	-6.16313	9.95712	147.02	3914573	39	15	8	QC-pass	N
#640	0.42	-1	-0.197113	-8.63528	1.33683	-7.01219	-0.155128	-6.79596	11.6236	145.607	3795488	32	17	10	QC-pass	N
#641	0.96	-1	1.60854	-5.76654	3.26719	-4.02365	1.61909	-5.80438	10.1592	145.841	3901596	32	19	8	QC-pass	N
#642	0.27	-1	0.524848	-8.71274	1.82854	-7.3261	0.520093	-8.6338	12.7248	145.523	3695336	37	16	7	QC-pass	N
#643	0.4	-1	-1.30991	-10.1789	0.2913	-8.4799	-1.19129	-9.2572	12.2171	146.375	4118517	29	26	7	QC-pass	N
#644	0.38	-1	-0.373287	-9.8108	1.29584	-8.03318	-0.417894	-10.9832	13.0002	145.279	4133052	41	15	8	QC-pass	N
#645	0.25	-1	0.154023	-9.09082	1.94245	-7.18851	0.12904	-7.61627	12.7348	145.166	3779340	38	18	8	QC-pass	N
#646	0.87	-1	-0.292232	-7.09841	0.974864	-5.77191	-0.319534	-7.7616	9.37553	146.323	3884188	40	16	8	QC-pass	N
#647	0.99	-1	0.765246	-7.68824	2.71314	-5.62693	0.732079	-7.35502	11.6447	145.292	3952856	34	17	8	QC-pass	N
#648	0.69	-1	0.402577	-10.8593	1.85084	-9.29872	0.311749	-8.40929	15.5133	143.971	2664225	40	13	12	QC-filtered	N
#649	0.89	-1	0.0783023	-9.0379	1.63217	-7.38647	0.0705507	-8.14319	12.5576	146.346	3694187	27	18	8	QC-pass	N
#650	0.7	-1	0.403515	-7.79385	2.07744	-6.02542	0.332525	-6.42269	11.2919	146.586	2990473	28	20	9	QC-filtered	N
#651	1.42	-1	-1.16422	-6.18302	0.0275311	-4.95007	-0.784849	-4.16822	6.9134	130.93	2215664	40	22	18	QC-filtered	N
#652	0.3	-1	-0.165422	-7.41579	1.28257	-5.89549	-0.118076	-5.29328	9.9874	129.732	2775538	24	19	15	QC-filtered	N
#653	0.19	-1	-1.35213	-6.39121	0.188932	-4.79666	-0.968619	-4.57844	6.94135	130.295	2679751	21	19	15	QC-filtered	N
#654	0.63	-1	-0.711505	-7.94017	1.66632	-5.44395	-0.484919	-5.41155	9.95751	131.006	2293358	37	13	19	QC-filtered	N
#655	1.09	-1	2.24277	-5.0008	3.53817	-3.64077	1.79189	-3.99547	9.97803	129.892	2381357	39	18	19	QC-filtered	N
#656	1.39	-1	0.456236	-11.1153	1.79417	-9.67074	0.353091	-8.60238	15.9398	128.725	2765296	41	13	12	QC-filtered	N
#657	0.36	-1	0.47671	-10.2021	2.68063	-7.83608	0.392656	-8.40325	14.7101	130.114	2229124	33	18	12	QC-filtered	N
#658	1.21	-1	0.977727	-10.2079	2.57323	-8.48951	0.647332	-6.75845	15.4083	130.278	2376541	22	22	12	QC-filtered	N
#659	2.52	-1	2.34266	-0.12931	4.42558	1.98908	1.67246	-0.0923161	3.40515	130.758	2589103	35	16	16	QC-filtered	Unclassified
#660	0.39	-1	-0.885029	-10.9783	0.518589	-9.4771	-0.743806	-9.2265	13.9035	130.779	3134391	26	21	7	QC-pass	N
#661	0.32	-1	-2.47332	-9.83456	-1.64383	-8.96301	-2.32234	-9.23424	10.1401	132.321	3196359	26	17	7	QC-pass	N
#662	0.73	-1	0.194724	-4.07545	0.248066	-4.02053	0.170456	-3.56755	5.88218	131.635	5318186	32	17	10	QC-pass	N
#663	0.35	-1	-0.720917	-4.43204	0.890261	-2.77968	-0.750561	-4.61428	5.11208	132.303	8842256	29	15	12	QC-pass	N
#664	0.53	-1	-0.878233	-16.1057	0.932637	-14.105	-0.707655	-12.9775	20.9759	132.121	3443320	30	23	8	QC-pass	N
#665	0.36	-1	-0.623251	-10.6381	1.40563	-8.46925	-0.630249	-10.7575	13.7954	131.244	3115444	28	16	8	QC-pass	N
#666	0.4	-1	-0.657083	0.327373	0.800294	1.77487	-0.604416	0.301133	-1.35609	132.475	3382248	32	17	11	QC-filtered	N
#667	0.47	-1	-1.24851	-2.98388	0.0725069	-1.64708	-0.990013	-2.36609	2.39048	132.87	2919971	35	16	10	QC-filtered	N
#668	0.4	-1	-0.162148	-7.70396	2.80696	-4.58063	-0.123364	-5.86128	10.3889	132.276	3249113	37	16	8	QC-pass	N
#669	0.35	-1	-0.360891	-5.55085	1.46053	-3.66431	-0.293564	-4.51529	7.14918	131.612	3099081	30	16	8	QC-pass	N
#670	0.86	-1	0.577554	-8.01243	1.67335	-6.85181	0.458783	-6.36471	11.8327	131.96	3532120	22	19	7	QC-pass	N
#671	0.57	-1	-1.0672	-6.14137	0.710735	-4.30131	-0.760932	-4.37891	6.98969	131.544	3404704	39	15	7	QC-pass	N
#672	0.59	-1	-0.719525	-18.378	0.320233	-17.2118	-0.544832	-13.916	24.3246	132.824	3167119	25	25	7	QC-pass	N
#673	0.21	-1	-0.609905	-8.04457	0.60437	-6.76811	-0.510773	-6.73703	10.2413	132.156	3250253	31	16	8	QC-pass	N
#674	1.56	-1	-1.96879	-8.64563	-1.0935	-7.73008	-1.54734	-6.79489	9.19736	127.844	3353012	38	12	8	QC-pass	N
#675	1.42	-1	0.603853	-9.99006	2.51698	-7.93734	0.538907	-8.91561	14.5932	132.754	3721544	28	23	9	QC-pass	N
#676	1.54	-1	2.06999	-7.1387	3.24849	-5.88547	2.08327	-7.1845	12.685	148.486	3892918	35	16	7	QC-pass	N
#677	1.28	-1	-1.85742	-10.8023	-0.617457	-9.48594	-1.81173	-10.5366	12.3216	148.958	3579723	37	13	6	QC-pass	N
#678	0.26	-1	-0.568358	-7.60896	1.18747	-5.76798	-0.504805	-6.75813	9.69845	149.844	3646335	21	21	7	QC-pass	N
#679	0.54	-1	-0.326778	-12.1714	1.17078	-10.5517	-0.36409	-13.5611	16.316	147.517	3752274	18	30	13	QC-pass	N
#680	0.43	-1	-1.036	-8.06823	1.00727	-5.92598	-0.995854	-7.75555	9.68691	149.832	3247990	26	19	6	QC-pass	N
#681	0.45	-1	-1.87799	-10.0146	-0.446707	-8.50311	-2.23377	-11.9119	11.2082	148.693	3502973	31	12	7	QC-pass	N
#682	1.11	-1	0.860391	-9.15556	2.99216	-6.87673	0.818426	-8.70901	13.797	148.748	3614045	26	20	7	QC-pass	N
#683	0.31	-1	-0.436582	-7.82154	0.278855	-7.06971	-0.364676	-6.53332	10.1728	150.02	3319411	38	18	7	QC-pass	N
#684	0.96	-1	-1.24668	-7.50221	0.103091	-6.09429	-1.17738	-7.0852	8.61701	149.625	4724689	40	14	7	QC-pass	N
#685	1.06	-1	-0.554724	-8.71369	2.14952	-5.85749	-0.51651	-8.11341	11.239	148.915	3872824	22	16	9	QC-pass	N
#686	0.21	-1	1.49176	-7.30168	2.13331	-6.62128	1.28125	-6.27128	12.113	148.589	3347003	37	15	9	QC-pass	N
#687	0.86	-1	-0.573401	-11.824	1.08055	-10.0419	-0.617531	-12.734	15.4977	147.729	2941501	40	13	12	QC-filtered	N
#688	0.24	-1	-0.0862299	-8.26574	1.07342	-7.04076	-0.086858	-8.32595	11.2673	149.408	3670139	28	18	6	QC-pass	N
#689	0.34	-1	-0.745482	-7.30935	1.20815	-5.26739	-0.824863	-8.08767	9.04175	149.673	3489043	23	15	9	QC-pass	N
#690	1.37	-1	1.09191	-6.872	3.00036	-4.85886	0.799261	-5.03022	10.9703	149.791	3225692	28	20	9	QC-pass	N
#691	0.42	-1	0.6528	-6.58594	3.4278	-3.67258	0.437218	-4.41098	9.97138	149.859	2564373	30	25	9	QC-filtered	N
#692	0.98	-1	1.11099	-4.94923	3.13918	-2.83638	1.1015	-4.90694	8.34797	150.511	3644396	24	19	7	QC-pass	N
#693	0.63	-1	-1.20839	-8.85324	0.681317	-6.86403	-1.63245	-11.96	10.5308	149.746	3844783	34	15	6	QC-pass	N
#694	0.48	-1	-0.183555	-10.1181	0.46423	-9.42594	-0.156372	-8.61962	13.6848	148.446	3658496	27	16	6	QC-pass	N
#695	0.99	-1	-0.51563	-7.69559	0.0810546	-7.0694	-0.505724	-7.54774	9.89041	150.269	4088724	35	17	7	QC-pass	N
#696	0.49	-1	-0.80437	-7.93907	0.778066	-6.27887	-0.811884	-8.01324	9.82807	150.059	3795373	35	17	6	QC-pass	N
#697	1.42	-1	-1.57634	-8.20825	1.01758	-5.49583	-1.35973	-7.08031	9.13547	150.52	3727498	27	20	7	QC-pass	N
#698	0.17	-1	-0.671589	-9.69749	0.271416	-8.69586	-0.68804	-9.93503	12.4332	150.166	3568432	42	12	6	QC-pass	N
#699	1.43	-1	1.73562	-5.05722	3.30828	-3.41099	1.73301	-5.04962	9.35716	151.139	4060553	24	21	6	QC-pass	N
#700	0.31	-1	-0.373948	-5.8214	0.135092	-5.29327	-0.400784	-6.23916	7.50388	152.007	3564834	33	20	7	QC-pass	N
#701	0.36	-1	0.0668735	-5.57873	2.44814	-3.10487	0.0625222	-5.21574	7.77684	150.684	3802803	38	17	7	QC-pass	N
#702	0.49	-1	0.142037	-7.37679	0.514884	-6.98462	0.120577	-6.26226	10.3572	150.383	3777154	36	16	7	QC-pass	N
#703	0.67	-1	-0.0676262	-5.90805	0.958445	-4.8407	-0.0622953	-5.44233	8.0452	151.185	3606007	36	17	7	QC-pass	N
#704	0.36	-1	0.243221	-7.3601	1.17011	-6.38468	0.249538	-7.55127	10.4736	150.198	4119905	26	18	7	QC-pass	N
#705	0.83	-1	-0.116995	-9.55589	0.459701	-8.94171	-0.113534	-9.2732	13.0021	145.677	3729002	37	16	7	QC-pass	N
#706	0.33	-1	-0.157781	-11.9379	1.51114	-10.1335	-0.159896	-12.0979	16.2271	144.006	3958411	37	19	7	QC-pass	N
#707	0.9	-1	-0.291692	-9.66764	0.902422	-8.39641	-0.301674	-9.99846	12.9154	145.311	3862306	34	18	7	QC-pass	N
#708	0.53	-1	-0.912389	-10.162	0.740576	-8.40369	-0.795661	-8.86187	12.7413	146.288	3902649	37	17	8	QC-pass	N
#709	1.39	-1	1.93026	-12.1593	2.65946	-11.3593	2.11822	-13.3433	19.4084	143.567	3982647	27	16	6	QC-pass	N
#710	0.69	-1	-0.306524	-8.14491	-0.260932	-8.09686	-0.286654	-7.61693	10.7974	146.446	3794638	32	17	10	QC-pass	N
#711	0.82	-1	0.124234	-10.7276	1.80121	-8.92525	0.11623	-10.0364	14.9484	143.882	3762768	30	24	7	QC-pass	N
#712	0.39	-1	-0.726489	-12.583	1.58619	-10.0815	-0.899054	-15.5719	16.3324	144.652	4033625	31	13	7	QC-pass	N
#713	0.55	-1	0.588643	-12.807	2.36099	-10.8711	0.662305	-14.4096	18.4525	143.54	4901327	36	14	6	QC-pass	N
#714	0.41	-1	-0.965268	-10.4691	0.655755	-8.74192	-1.001	-10.8566	13.0915	145.098	4475118	36	21	9	QC-pass	N
#715	1.54	-1	-1.0554	-13.5349	0.459489	-11.8898	-0.963527	-12.3567	17.1906	144.798	3782677	26	18	6	QC-pass	N
#716	0.31	-1	-0.506495	-12.0103	0.786189	-10.6152	-0.552091	-13.0915	15.8465	144.199	3568609	31	15	6	QC-pass	N
#717	0.94	-1	-1.05793	-10.643	1.64311	-7.76367	-1.15141	-11.5834	13.2035	145.303	4100613	37	12	6	QC-pass	N
#718	0.64	-1	-1.83978	-15.0992	-0.493218	-13.6297	-1.34088	-11.0047	18.2649	143.455	4043587	21	19	8	QC-pass	N
#719	1.07	-1	2.11159	-8.87104	2.94179	-7.97805	1.75052	-7.35412	15.1286	145.716	3717854	41	16	6	QC-pass	N
#720	0.61	-1	0.177961	-11.4811	0.699894	-10.9173	0.203483	-13.1277	16.0604	144.778	4293034	22	13	7	QC-pass	N
#721	0.17	-1	-0.580611	-7.64365	1.54744	-5.41208	-0.418188	-5.50538	9.72935	150.864	3177824	30	25	9	QC-pass	N
#722	1.33	-1	0.386871	-6.53141	1.77012	-5.08224	0.383894	-6.48116	9.52995	151.834	4532543	40	13	7	QC-pass	N
#723	0.32	-1	0.970177	-7.00462	2.74862	-5.12849	0.892279	-6.4422	10.9853	151.158	4259208	26	18	7	QC-pass	N
#724	1.44	-1	1.78121	-5.28644	3.08952	-3.91444	1.40971	-4.18388	9.7357	151.732	3187766	28	17	9	QC-pass	N
#725	0.37	-1	-0.0443714	-5.90718	1.66653	-4.1272	-0.0394485	-5.25179	8.07604	152.388	3993482	39	18	7	QC-pass	N
#726	0.68	-1	1.62471	-5.8515	2.25159	-5.19233	1.24351	-4.47859	10.2985	151.816	2334803	34	17	13	QC-filtered	N
#727	0.33	-1	0.999672	-5.74479	1.93791	-4.76297	0.932471	-5.3586	9.29051	151.185	3881642	21	15	8	QC-pass	N
#728	0.8	-1	0.22894	-5.43825	1.95564	-3.64415	0.180645	-4.29104	7.80657	152.001	3797197	37	16	6	QC-pass	N
#729	0.96	-1	-0.477678	-6.29943	1.45761	-4.28653	-0.363647	-4.79563	8.01948	151.945	3812071	38	17	8	QC-pass	N
#730	1.58	-1	1.75035	-6.38205	1.8129	-6.316	1.3867	-5.05615	11.2024	151.103	3972088	25	17	7	QC-pass	N
#731	0.77	-1	0.743195	-6.80176	3.02031	-4.4063	0.850602	-7.78476	10.3932	151.818	3738303	23	14	11	QC-pass	N
#732	0.36	-1	-0.9362	-8.2662	1.01263	-6.21899	-1.04039	-9.18611	10.0971	151.541	3699192	32	17	10	QC-pass	N
#733	0.77	-1	-0.855327	-8.32551	0.470821	-6.93113	-0.793466	-7.72338	10.2902	150.941	4794394	22	17	10	QC-pass	N
#734	0.4	-1	-0.191693	-7.5728	0.609989	-6.73037	-0.204734	-8.08797	10.1675	151.462	4897139	26	18	7	QC-pass	N
#735	0.43	-1	-0.110811	-7.48023	1.29872	-5.99916	-0.112747	-7.61091	10.1514	151.321	3986912	24	16	10	QC-pass	N
#736	0.24	-1	-0.0950723	-8.56555	0.636815	-7.79097	-0.0839911	-7.56718	11.6681	151.112	4220791	26	18	11	QC-pass	N
#737	1.06	-1	0.409454	-8.28069	1.45268	-7.17503	0.462306	-9.34956	11.9707	148.478	3323340	26	19	6	QC-pass	N
#738	0.41	-1	0.663612	-6.08784	2.62101	-4.03943	0.529527	-4.85778	9.30015	149.169	3342315	41	18	5	QC-pass	N
#739	1.56	-1	1.62045	-2.93798	3.10352	-1.40835	1.41441	-2.56441	6.27925	149.59	3237825	36	12	13	QC-pass	N
#740	0.87	-1	-1.97369	-8.46079	0.394219	-5.98708	-1.70919	-7.32696	8.93601	150.256	2673094	22	19	12	QC-filtered	N
#741	0.22	-1	-0.230164	-6.80811	0.980551	-5.54255	-0.204996	-6.06366	9.06114	149.644	2856305	31	17	15	QC-filtered	N
#742	0.37	-1	-0.323939	-7.08408	2.19625	-4.44654	-0.288512	-6.30934	9.31211	149.987	3733908	41	19	6	QC-pass	N
#743	0.77	-1	-0.0841912	-11.029	2.14928	-8.62715	-0.107555	-14.0896	15.0765	147.547	6216420	40	13	12	QC-pass	N
#744	0.42	-1	-0.567463	-6.50664	0.758579	-5.12636	-0.598581	-6.86345	8.18123	150.163	2757345	39	19	12	QC-filtered	N
#745	1.25	-1	-2.31477	-8.36168	-0.719085	-6.69953	-2.15055	-7.76849	8.32964	150.024	3071798	41	21	5	QC-pass	N
#746	0.31	-1	-1.29988	-7.1356	0.188263	-5.58764	-1.38188	-7.58573	8.03872	149.705	2973901	42	17	5	QC-filtered	N
#747	1.03	-1	1.09911	-4.95099	1.52213	-4.51035	1.0245	-4.61491	8.33403	149.882	2953366	28	14	5	QC-filtered	N
#748	0.54	-1	-0.780497	-8.42571	-0.295692	-7.91538	-0.573695	-6.19322	10.5313	149.089	3132648	36	13	5	QC-pass	N
#749	0.44	-1	0.455001	-5.88529	1.85448	-4.4247	0.504902	-6.53075	8.73377	149.745	2972769	38	12	5	QC-filtered	N
#750	0.52	-1	-1.26014	-7.90222	0.34708	-6.22147	-1.83683	-11.5186	9.14949	149.368	18293449	40	13	10	QC-pass	N
#751	0.71	-1	-0.451821	-11.0086	0.824669	-9.63931	-0.433055	-10.5514	14.542	147.783	3588608	40	12	11	QC-pass	N
#752	0.22	-1	-0.53622	-10.3121	1.16099	-8.50062	-0.394391	-7.58456	13.4663	147.657	3446941	38	12	13	QC-pass	N
#753	1.3	-1	0.642114	-9.75649	3.43985	-6.75836	0.643171	-9.77255	14.3241	145.873	4050329	34	13	7	QC-pass	N
#754	0.73	-1	-0.308572	-11.0034	1.7433	-8.80034	-0.297039	-10.5921	14.7321	145.636	4547173	37	14	9	QC-pass	N
#755	0.4	-1	0.713958	-9.94141	2.70994	-7.79895	0.662656	-9.22707	14.6778	145.61	4793370	34	17	9	QC-pass	N
#756	1.16	-1	0.44859	-8.11488	1.64929	-6.84335	0.392683	-7.10354	11.7962	145.918	3879076	42	16	7	QC-pass	N
#757	1.37	-1	-0.936235	-13.8429	0.824731	-11.9253	-1.04206	-15.4076	17.7789	145.924	4535248	34	21	7	QC-pass	N
#758	0.48	-1	-0.32835	-9.53661	0.910799	-8.21886	-0.343809	-9.9856	12.6844	146.538	4209270	25	16	7	QC-pass	N
#759	0.68	-1	-0.828466	-11.1696	0.355631	-9.90121	-1.01371	-13.6671	14.245	146.409	5678783	37	17	8	QC-pass	N
#760	0.25	-1	-0.326924	-11.5739	1.33195	-9.78649	-0.307327	-10.8801	15.4927	145.441	4338108	33	12	7	QC-pass	N
#761	1.19	-1	1.35579	-11.1412	2.61224	-9.77658	1.11517	-9.16393	17.2146	144.942	3838386	20	18	7	QC-pass	N
#762	0.64	-1	0.52477	-11.5524	2.1432	-9.79932	0.520157	-11.4508	16.6363	144.907	4117753	36	15	9	QC-pass	N
#763	1.5	-1	1.14944	-10.0626	2.17095	-8.9622	1.27313	-11.1453	15.4446	145.5	4250268	26	21	8	QC-pass	N
#764	0.26	-1	-0.244219	-10.9678	1.69295	-8.88751	-0.227574	-10.2202	14.7717	145.151	4398111	32	19	7	QC-pass	N
#765	0.68	-1	-0.385887	-9.82732	2.29886	-6.96798	-0.346889	-8.83416	13.0056	146.184	4010059	37	17	9	QC-pass	N
#766	0.63	-1	-0.0372521	-8.99397	1.24716	-7.63032	-0.033983	-8.20469	12.3379	146.747	3991575	38	16	7	QC-pass	N
#767	0.58	-1	-0.911051	-9.72417	0.227503	-8.51651	-0.779591	-8.32102	12.1401	146.843	3848810	33	17	7	QC-pass	N
#768	0.3	-1	-0.79388	-9.9654	0.567335	-8.5182	-0.59831	-7.51046	12.6338	146.811	4980081	37	15	7	QC-pass	N
#769	0.39	-1	-0.812326	-7.04912	0.842136	-5.32359	-0.682528	-5.92277	8.5912	152.625	3059566	35	16	16	QC-pass	N
#770	0.33	-1	-0.0639631	-5.91689	1.73939	-4.04083	-0.0609214	-5.63552	8.06242	152.705	2784715	36	16	14	QC-filtered	N
#771	0.76	-1	0.640211	-5.12207	2.9026	-2.76989	0.586612	-4.69325	7.93756	153.48	2723364	19	18	17	QC-filtered	N
#772	0.86	-1	-1.14322	-6.44121	0.733029	-4.49649	-0.940645	-5.29984	7.29799	153.172	2796910	35	17	17	QC-filtered	N
#773	0.64	-1	-0.991843	-4.34672	-0.236591	-3.57401	-0.947304	-4.15153	4.62135	154.519	6550054	32	17	10	QC-filtered	N
#774	0.89	-1	-2.31806	-7.00053	-0.985792	-5.62529	-2.17787	-6.57715	6.45011	153.467	7582229	36	21	9	QC-pass	N
#775	1.27	-1	0.750544	-3.81232	1.83722	-2.69149	0.742986	-3.77394	6.28536	153.12	5617891	42	17	5	QC-pass	N
#776	0.34	-1	-0.480765	-5.15587	1.1269	-3.49644	-0.600032	-6.43493	6.43997	153.752	5212964	28	14	5	QC-pass	N
#777	0.43	-1	-0.512031	-5.5942	0.28969	-4.76442	-0.702865	-7.67915	7.0007	153.263	5311080	38	12	5	QC-pass	N
#778	0.59	-1	-0.304779	-4.97186	1.08605	-3.53632	-0.229475	-3.74343	6.42892	153.573	2651258	42	14	15	QC-filtered	N
#779	0.92	-1	-1.23922	-8.80988	0.269109	-7.22289	-1.37525	-9.77693	10.4286	152.476	2880459	34	19	14	QC-filtered	N
#780	0.3	-1	-0.972059	-4.64932	0.863384	-2.76739	-0.739749	-3.5382	5.06544	153.739	2780635	28	16	14	QC-filtered	N
#781	2.06	-1	-2.23925	-7.70975	-0.49826	-5.90316	-2.05527	-7.0763	7.53563	152.744	2572856	40	18	15	QC-filtered	Unclassified
#782	0.34	-1	-1.32829	-5.51117	0.561753	-3.56666	-1.15636	-4.79783	5.76192	153.517	3266214	35	22	14	QC-pass	N
#783	0.52	-1	-0.162578	-13.9612	1.0712	-12.6102	-0.145571	-12.5008	19.0077	144.101	4816547	22	18	14	QC-pass	N
#784	0.74	-1	0.140593	-11.1123	2.17484	-8.9204	0.151484	-11.9731	15.5009	145.117	3582826	26	27	9	QC-pass	N
#785	0.59	-1	-0.269874	-10.3761	1.10828	-8.90205	-0.36291	-13.9532	13.9214	145.702	7573216	31	17	15	QC-pass	N
#786	2.16	-1	-1.58586	-12.2604	-0.517991	-11.114	-1.53393	-11.8589	14.7042	144.96	2926929	36	14	10	QC-filtered	Unclassified
#787	0.5	-1	-0.00967659	-9.46345	3.23683	-6.00555	-0.00825806	-8.07616	13.0226	145.568	3104413	35	18	10	QC-pass	N
#788	0.81	-1	-0.322444	-11.4665	1.42361	-9.58646	-0.29677	-10.5535	15.351	145.244	3162895	38	16	10	QC-pass	N
#789	0.6	-1	0.541593	-9.84292	2.72328	-7.5052	0.501922	-9.12193	14.3047	144.971	4092796	31	17	9	QC-pass	N
#790	0.47	-1	1.24219	-10.5658	2.45062	-9.25914	0.979563	-8.33199	16.2656	144.809	2749548	25	17	9	QC-filtered	N
#791	0.52	-1	0.213089	-12.2688	2.4349	-9.85595	0.192371	-11.0759	17.1938	144.14	3493816	41	14	8	QC-pass	N
#792	0.34	-1	-0.834371	-13.9846	0.0631624	-13.0058	-0.783862	-13.1381	18.1145	143.422	3332880	27	12	8	QC-pass	N
#793	0.95	-1	-0.959706	-10.5044	-0.0131797	-9.49562	-0.99637	-10.9057	13.1478	146.015	5026279	37	15	14	QC-pass	N
#794	1.01	-1	-0.822865	-13.9815	0.865274	-12.1404	-0.836178	-14.2077	18.1261	144.493	4976043	30	18	15	QC-pass	N
#795	0.42	-1	-0.400112	-10.5147	0.0896155	-9.99087	-0.399495	-10.4985	13.9329	145.446	2936435	21	17	13	QC-filtered	N
#796	1.43	-1	1.20232	-8.97914	3.29229	-6.74262	1.01819	-7.60401	14.025	145.927	5718840	30	15	14	QC-pass	N
#797	0.23	-1	0.0636928	-13.7271	0.910282	-12.8001	0.0576795	-12.4311	18.9969	143.7	3081683	38	18	10	QC-pass	N
#798	0.55	-1	-1.9538	-13.2725	0.110478	-11.0473	-1.5275	-10.3766	15.5916	144.789	3256628	37	15	10	QC-pass	N
#799	0.41	-1	0.185306	-11.838	1.94708	-9.9303	0.172049	-10.9911	16.5621	141.319	3450118	35	15	8	QC-pass	N
#800	1.25	-1	0.724415	-8.30787	2.59685	-6.31895	0.70361	-8.06928	12.442	142.218	3286535	36	15	9	QC-pass	N
#801	0.72	-1	0.566969	-10.3261	2.68333	-8.05094	0.633836	-11.5439	15.0052	141.495	3646073	37	14	9	QC-pass	N
#802	1.12	-1	-0.865233	-10.3997	0.136591	-9.33213	-0.873718	-10.5017	13.1338	142.144	4386641	37	18	8	QC-pass	N
#803	1.1	-1	0.536891	-10.1554	0.943121	-9.7192	0.466665	-8.82702	14.7286	142.295	2961622	21	19	9	QC-filtered	N
#804	0.46	-1	0.376069	-9.80518	2.13583	-7.92203	0.402555	-10.4958	14.0247	141.249	3382479	28	16	10	QC-pass	N
#805	0.83	-1	1.24579	-9.40523	3.10572	-7.40885	1.14306	-8.6297	14.6718	141.204	3146372	23	16	10	QC-pass	N
#806	0.58	-1	-2.23763	-13.9327	-0.0243676	-11.5412	-2.23557	-13.9199	16.11	141.352	4042769	27	23	9	QC-pass	N
#807	0.62	-1	0.0314601	-9.83734	0.288425	-9.5629	0.0291432	-9.11286	13.5943	140.369	3656675	35	14	7	QC-pass	N
#808	0.46	-1	0.485519	-12.5828	2.29996	-10.605	0.437473	-11.3376	18.0016	140.681	3780725	22	18	9	QC-pass	N
#809	1.31	-1	0.534342	-9.71224	1.83158	-8.32344	0.484237	-8.80152	14.1147	138.969	4030714	32	26	8	QC-pass	N
#810	0.51	-1	0.249213	-10.7806	1.15711	-9.80374	0.22918	-9.914	15.1936	140.666	3901436	38	16	10	QC-pass	N
#811	0.57	-1	0.327491	-11.3078	2.95416	-8.4706	0.33245	-11.479	16.0276	139.939	3655661	39	13	9	QC-pass	N
#812	1.02	-1	1.16166	-7.19106	3.91674	-4.27748	1.24537	-7.70926	11.5059	142.211	3744393	32	12	8	QC-pass	N
#813	0.27	-1	-0.873661	-10.6556	1.03767	-8.61547	-0.727001	-8.86683	13.4746	141.986	2918595	38	19	9	QC-filtered	N
#814	0.25	-1	-0.458396	-12.2546	0.915594	-10.769	-0.373461	-9.98398	16.2493	139.703	3638224	26	17	7	QC-pass	N
#815	0.65	-1	0.324037	-11.03	3.14673	-7.98656	0.310389	-10.5654	15.6402	143.89	3561405	28	20	8	QC-pass	N
#816	0.54	-1	0.261681	-10.5108	2.68895	-7.90342	0.205078	-8.23722	14.8391	143.839	3987278	36	18	8	QC-pass	N
#817	1.26	-1	-2.32145	-14.8918	-1.81161	-14.3378	-2.12824	-13.6524	17.3157	143.846	3449849	28	18	9	QC-pass	N
#818	0.51	-1	-0.140988	-11.9273	1.8321	-9.79407	-0.126004	-10.6597	16.2357	142.972	3920104	35	16	8	QC-pass	N
#819	1	-1	-0.108916	-9.67078	1.64322	-7.80326	-0.0820063	-7.28145	13.1715	144.586	4016586	37	15	7	QC-pass	N
#820	0.4	-1	0.61529	-10.4009	1.53015	-9.4166	0.492637	-8.32755	15.1748	143.217	3418295	37	18	8	QC-pass	N
#821	0.21	-1	-0.144502	-9.5916	1.57642	-7.75871	-0.142583	-9.46419	13.0134	144.122	3931863	38	19	8	QC-pass	N
#822	0.29	-1	0.247731	-9.76713	1.60736	-8.31372	0.204812	-8.07497	13.7955	144.066	3629186	23	14	10	QC-pass	N
#823	0.34	-1	-0.610525	-10.041	1.63322	-7.65152	-0.400891	-6.59326	12.9905	144.34	4141721	36	18	8	QC-pass	N
#824	0.37	-1	-0.132731	-11.837	1.06666	-10.541	-0.137072	-12.2242	16.1227	143.636	3949683	37	29	7	QC-pass	N
#825	0.43	-1	0.559007	-8.84141	1.65016	-7.67962	0.595851	-9.42415	12.9491	144.095	4268368	34	15	8	QC-pass	N
#826	0.62	-1	0.30331	-10.2467	1.9958	-8.43117	0.285269	-9.63715	14.5326	144.207	4151021	25	17	9	QC-pass	N
#827	1.09	-1	1.18076	-8.79265	3.22369	-6.60938	1.05715	-7.87212	13.7384	143.95	4031676	33	17	7	QC-pass	N
#828	0.5	-1	0.708396	-13.6432	1.84826	-12.3907	0.590366	-11.3701	19.7694	142.468	3862644	37	15	7	QC-pass	N
#829	0.76	-1	0.0261952	-10.915	2.05198	-8.73653	0.0253426	-10.5597	15.0715	144.542	4053396	34	34	7	QC-pass	N
#830	0.31	-1	0.233485	-12.2496	1.00807	-11.4084	0.253247	-13.2864	17.1955	143.062	4013785	33	20	9	QC-pass	N
#831	0.57	-1	0.771155	-9.49902	1.43951	-8.7834	0.69635	-8.57759	14.1472	146.217	3328408	33	24	5	QC-pass	N
#832	0.9	-1	0.978957	-9.53521	3.13316	-7.22501	0.891424	-8.68263	14.4833	146.268	3380569	37	16	6	QC-pass	N
#833	0.36	-1	-0.3221	-10.2364	1.17631	-8.63568	-0.298043	-9.47186	13.657	146.815	2980462	37	16	7	QC-filtered	N
#834	0.7	-1	0.855715	-9.51653	2.61886	-7.62743	0.767448	-8.5349	14.2878	146.826	3010179	36	21	8	QC-pass	N
#835	0.25	-1	-1.16881	-12.9125	0.95703	-10.6147	-0.829472	-9.1636	16.1769	143.051	2044225	41	17	12	QC-filtered	N
#836	0.74	-1	-0.676149	-11.4888	1.71707	-8.9174	-0.57559	-9.78018	14.8945	145.5	3114695	36	14	6	QC-pass	N
#837	0.68	-1	0.526999	-9.92844	1.82612	-8.53576	0.44603	-8.40301	14.4024	145.36	3418509	41	15	5	QC-pass	N
#838	0.39	-1	0.375759	-9.24767	1.40842	-8.14657	0.363894	-8.95568	13.2563	146.008	3883801	24	14	5	QC-pass	N
#839	0.53	-1	-0.201099	-10.7112	1.84503	-8.51696	-0.171022	-9.10921	14.4777	146.036	3163666	34	16	10	QC-pass	N
#840	0.45	-1	-0.762474	-11.4459	-0.109779	-10.7452	-0.557311	-8.36612	14.7165	146.303	3203499	28	18	6	QC-pass	N
#841	0.34	-1	-1.22007	-10.4044	0.21321	-8.88049	-0.890762	-7.59619	12.6515	146.603	2941511	30	18	5	QC-filtered	N
#842	0.26	-1	-1.01755	-12.1677	0.164393	-10.8949	-0.889833	-10.6405	15.3593	146.021	3032332	25	13	6	QC-pass	N
#843	0.57	-1	-0.919662	-14.4316	0.130225	-13.284	-0.942902	-14.7963	18.6128	145.349	3610609	23	17	5	QC-pass	N
#844	1.54	-1	0.438161	-8.98069	1.44932	-7.90394	0.375677	-7.7	12.9745	147.075	3071413	36	20	7	QC-pass	N
#845	0.88	-1	0.48692	-12.102	1.38171	-11.1297	0.363521	-9.03503	17.3413	145.351	3458119	32	17	7	QC-pass	N
#846	0.44	-1	1.12216	-10.8543	1.79452	-10.1265	0.950475	-9.19362	16.4976	145.3	3654421	32	16	7	QC-pass	N
#847	0.26	-1	-0.175762	-10.2043	0.559413	-9.41832	-0.177072	-10.2803	13.8143	145.718	3594191	32	15	10	QC-pass	N
#848	0.4	-1	-0.610039	-10.3795	1.02893	-8.6302	-0.655295	-11.1495	13.4574	147.662	3345268	40	19	7	QC-pass	N
#849	1.05	-1	0.679481	-9.73168	2.50219	-7.77827	0.661179	-9.46956	14.3414	147.144	4529666	22	15	8	QC-pass	N
#850	0.52	-1	-1.72826	-12.0479	-0.469142	-10.6993	-2.20249	-15.3539	14.2154	145.883	4471346	24	17	15	QC-pass	N
#851	0.3	-1	-0.818477	-11.9856	0.211738	-10.8761	-0.674324	-9.87462	15.3827	145.708	3669106	33	12	7	QC-pass	N
#852	0.46	-1	0.0542102	-10.4602	1.22132	-9.20855	0.0634717	-12.2472	14.4836	146.327	5887515	37	13	9	QC-pass	N
#853	0.48	-1	-0.51429	-11.6892	1.35321	-9.67799	-0.521563	-11.8545	15.3935	145.684	3989791	29	16	10	QC-pass	N
#854	0.64	-1	-1.48914	-11.6699	-0.0296103	-10.108	-1.44474	-11.3219	14.024	146.489	3583640	24	18	10	QC-pass	N
#855	1.42	-1	-0.767743	-10.6975	1.26378	-8.52707	-0.713673	-9.94413	13.6783	146.176	3416841	37	18	9	QC-pass	N
#856	0.56	-1	-1.44607	-9.43102	0.978261	-6.87336	-1.33505	-8.70695	10.9993	147.732	3513843	32	14	10	QC-pass	N
#857	0.54	-1	-0.458773	-11.5328	1.76549	-9.13888	-0.454084	-11.4149	15.2545	146.495	3533573	43	19	9	QC-pass	N
#858	0.59	-1	0.0667502	-10.0958	1.45947	-8.60564	0.0759729	-11.4908	13.999	146.91	3907248	28	16	24	QC-pass	N
#859	0.57	-1	-1.70211	-13.4147	-0.119101	-11.704	-1.69491	-13.3579	16.1341	145.537	5259106	28	18	9	QC-pass	N
#860	0.66	-1	-1.34804	-13.4091	0.550747	-11.3526	-1.2951	-12.8825	16.6142	145.823	3580948	27	22	8	QC-pass	N
#861	0.56	-1	-1.39957	-11.7479	-0.291955	-10.5614	-1.09884	-9.22364	14.2549	146.997	3292315	32	23	9	QC-pass	N
#862	0.75	-1	-0.244669	-10.6768	1.71202	-8.57953	-0.195056	-8.5118	14.3703	146.344	3319412	39	22	7	QC-pass	N
#863	0.7	-1	-0.985854	-8.96195	0.626057	-7.26149	-0.926322	-8.42077	10.9871	148.673	4132981	38	19	9	QC-pass	N
#864	0.44	-1	0.464331	-9.55329	1.85226	-8.0696	0.462792	-9.52162	13.7993	147.914	4097442	33	18	7	QC-pass	N
#865	0.42	-1	0.423728	-9.24123	2.63264	-6.88528	0.387528	-8.45174	13.3135	147.377	3517026	31	13	7	QC-pass	N
#866	0.69	-1	-0.522883	-16.237	1.68165	-13.7938	-0.474127	-14.723	21.6462	144.631	4080677	30	21	7	QC-pass	N
#867	0.38	-1	-0.56302	-8.13121	0.824256	-6.67163	-0.497777	-7.18897	10.4252	148.713	4099904	35	14	7	QC-pass	N
#868	0.49	-1	-0.260344	-9.06497	1.46727	-7.23259	-0.343373	-11.956	12.1284	147.483	4192560	18	13	8	QC-pass	N
#869	0.37	-1	-0.4379	-10.2055	1.47192	-8.16719	-0.448696	-10.4571	13.4549	147.192	3902774	33	18	7	QC-pass	N
#870	0.52	-1	-0.617419	-10.9683	0.866442	-9.3786	-0.536914	-9.53812	14.2583	146.488	4816099	30	18	8	QC-pass	N
#871	0.95	-1	0.152864	-9.3632	1.54907	-7.87547	0.111929	-6.85585	13.1084	147.098	3800981	42	16	7	QC-pass	N
#872	1.23	-1	1.02037	-9.29889	2.67621	-7.52535	0.849801	-7.74449	14.2148	147.201	3888962	31	19	7	QC-pass	N
#873	0.35	-1	-0.500996	-8.41953	1.23206	-6.59194	-0.45865	-7.70787	10.9078	148.811	3941185	38	22	8	QC-pass	N
#874	0.42	-1	0.949668	-7.8056	2.64247	-6.01072	0.976782	-8.02845	12.0604	147.989	3572070	29	14	7	QC-pass	N
#875	0.35	-1	-1.25449	-12.0835	0.234195	-10.4838	-1.35822	-13.0827	14.917	146.953	3456362	26	17	7	QC-pass	N
#876	0.5	-1	-1.46185	-11.2365	0.0264164	-9.64803	-1.49543	-11.4946	13.4646	146.858	5260012	36	15	7	QC-pass	N
#877	1.71	-1	1.23896	-8.56611	1.87124	-7.89113	1.12668	-7.78983	13.5065	148.064	3456825	32	18	7	QC-pass	N
#878	0.57	-1	-0.0133509	-9.43337	1.84642	-7.45293	-0.0103877	-7.33966	12.9761	147.886	3765630	46	16	7	QC-pass	N
#879	0.45	-1	0.651278	-10.1528	2.19895	-8.48993	0.587162	-9.15328	14.8826	142.397	4904516	23	19	11	QC-pass	N
#880	0.92	-1	-1.39656	-13.3968	0.265757	-11.5971	-1.41349	-13.5592	16.5304	143.549	3764784	25	20	8	QC-pass	N
#881	0.63	-1	-0.863411	-10.7026	1.04264	-8.66738	-0.929547	-11.5224	13.5535	143.112	3813902	27	19	13	QC-pass	N
#882	0.25	-1	0.685813	-12.2427	1.67024	-11.1706	0.646657	-11.5437	17.8091	142.025	5131411	26	15	9	QC-pass	N
#883	0.74	-1	-1.16692	-10.9112	0.96062	-8.64089	-1.13157	-10.5807	13.4228	143.278	4875342	36	17	11	QC-pass	N
#884	1.03	-1	1.17257	-7.0995	2.50203	-5.6943	1.17437	-7.11037	11.3948	143.662	4532087	35	16	8	QC-pass	N
#885	0.28	-1	0.140124	-12.6728	1.30426	-11.4059	0.154666	-13.988	17.6498	141.987	4334182	35	20	8	QC-pass	N
#886	0.24	-1	0.014157	-11.278	2.06664	-9.0659	0.0153804	-12.2526	15.555	142.408	4494484	34	15	7	QC-pass	N
#887	0.59	-1	0.560667	-9.80069	2.53685	-7.68349	0.5134	-8.97446	14.2728	142.423	4520512	29	13	7	QC-pass	N
#888	0.35	-1	-0.212571	-12.0534	0.773007	-10.9875	-0.255716	-14.4999	16.3108	143.386	4713158	22	14	8	QC-pass	N
#889	0.47	-1	0.240401	-13.217	1.42561	-11.9219	0.17625	-9.69007	18.5376	141.365	4429998	23	15	7	QC-pass	N
#890	0.28	-1	-0.498392	-12.5241	1.49046	-10.3705	-0.555088	-13.9488	16.5654	141.771	4608215	20	22	8	QC-pass	N
#891	0.58	-1	-0.916025	-12.4332	0.565052	-10.8347	-0.942109	-12.7873	15.865	141.543	5166487	27	18	8	QC-pass	N
#892	1.38	-1	1.41512	-5.37894	2.38526	-4.3634	1.26986	-4.82681	9.35884	136.322	3018577	25	20	17	QC-pass	N
#893	0.35	-1	-0.142316	-12.1609	-0.106641	-12.1222	-0.0886845	-7.57809	16.5556	132.654	3132622	35	15	13	QC-pass	N
#894	0.41	-1	0.440659	-11.439	0.902943	-10.9389	0.336495	-8.735	16.3642	132.377	2410826	28	21	19	QC-filtered	N
#895	0.49	-1	1.05746	-5.62492	2.74695	-3.85766	0.861417	-4.58212	9.20499	133.878	3376487	38	17	10	QC-pass	N
#896	0.68	-1	-0.15953	-8.87229	2.42019	-6.13776	-0.108098	-6.01189	12.0019	129.079	2766311	26	12	17	QC-filtered	N
#897	0.93	-1	-0.132058	-3.89353	1.30966	-2.41446	-0.143516	-4.23135	5.18143	134.952	3015545	26	17	10	QC-pass	N
#898	0.48	-1	1.78928	-7.06507	3.72902	-5.00704	1.40431	-5.545	12.1969	131.468	3223607	24	24	12	QC-pass	N
#899	0.75	-1	-0.277554	-12.6989	1.29081	-10.9964	-0.1984	-9.0774	17.1105	132.836	2877925	28	13	21	QC-filtered	N
#900	0.79	-1	-1.7859	-10.1916	-0.904216	-9.25888	-1.88612	-10.7635	11.5789	135.895	2952508	24	17	17	QC-filtered	N
#901	0.84	-1	1.52364	-4.17575	3.19162	-2.4423	1.3121	-3.59599	7.85094	134.761	2150299	23	12	17	QC-filtered	N
#902	0.61	-1	0.687561	-9.80569	1.62934	-8.79585	0.457768	-6.52848	14.4545	135.074	2060853	32	16	16	QC-filtered	N
#903	0.45	-1	-0.786222	-11.4165	0.0442031	-10.5252	-0.595469	-8.6466	14.6432	136.303	2615761	29	14	16	QC-filtered	N
#904	0.45	-1	0.0191252	-14.3671	2.07794	-12.1043	0.0120901	-9.08221	19.8171	134.113	2026412	35	21	16	QC-filtered	N
#905	0.95	-1	-0.0969762	-7.78338	2.0204	-5.55389	-0.0769489	-6.17597	10.588	134.792	2095547	44	13	16	QC-filtered	N
#906	0.69	-1	0.433633	-9.42857	1.01206	-8.81085	0.404337	-8.79157	13.5852	135.036	2170594	38	22	16	QC-filtered	N
#907	0.46	-1	1.4432	-13.0621	2.09272	-12.3477	1.06052	-9.59855	19.9811	139.629	2422328	33	16	25	QC-filtered	N
#908	1	-1	-0.268816	-12.9036	1.82824	-10.6241	-0.306675	-14.721	17.4045	139.354	4901801	35	17	14	QC-pass	N
#909	0.32	-1	0.345195	-12.7174	1.5181	-11.4389	0.340141	-12.5312	17.9937	139.534	6069632	36	17	14	QC-pass	N
#910	1.3	-1	1.4135	-13.4036	2.4445	-12.2674	1.23894	-11.7483	20.4106	138.083	4630810	36	17	17	QC-pass	N
#911	1.03	-1	1.81746	-14.158	3.8465	-11.9057	1.44381	-11.2472	22.0062	138.448	3116469	20	19	17	QC-pass	N
#912	1.4	-1	1.65784	-10.2967	3.25677	-8.56611	1.21634	-7.55456	16.4674	139.142	4977814	26	18	14	QC-pass	N
#913	0.24	-1	-0.626891	-19.362	1.11453	-17.3959	-0.650876	-20.1028	25.8077	137.788	6006315	42	18	14	QC-pass	N
#914	2.64	-1	3.12578	-8.80726	3.47922	-8.42477	2.22714	-6.27523	16.4378	139.97	3207655	39	22	24	QC-pass	Unclassified
#915	0.36	-1	-0.415121	-13.6341	1.02927	-12.0582	-0.425445	-13.9732	18.2092	139.665	3521661	25	16	17	QC-pass	N
#916	0.48	-1	0.553069	-13.8303	1.31912	-12.9883	0.552748	-13.8222	19.8131	138.367	2881181	23	19	26	QC-filtered	N
#917	0.2	-1	-0.240644	-16.0661	2.89815	-12.5852	-0.221861	-14.812	21.7996	139.012	3557735	39	15	21	QC-pass	N
#918	0.33	-1	0.881434	-12.1635	1.73921	-11.2287	0.992062	-13.6902	17.9695	138.588	4680974	34	20	19	QC-pass	N
#919	1.03	-1	-0.0317352	-12.6188	1.79425	-10.6345	-0.0229921	-9.14229	17.3387	136.977	2800358	37	26	24	QC-filtered	N
#920	0.55	-1	1.00163	-11.806	0.245494	-12.6289	0.772233	-9.10221	17.6426	139.923	4494191	35	23	18	QC-pass	N
#921	0.39	-1	-0.700432	-10.61	0.43426	-9.39782	-0.506041	-7.66537	13.6504	140.236	3145617	18	22	14	QC-pass	N
#922	1.71	-1	0.194686	-11.2026	2.14653	-9.09754	0.143278	-8.24445	15.6998	139.21	3766608	35	15	14	QC-pass	N
#923	0.43	-1	0.658486	-11.1695	2.63831	-9.02839	0.438355	-7.43557	16.2931	143.533	2828982	29	22	15	QC-filtered	N
#924	0.7	-1	0.232091	-8.97551	2.47744	-6.58778	0.196163	-7.58609	12.6835	144.208	3634887	25	17	8	QC-pass	N
#925	0.52	-1	-0.519928	-11.4297	0.833172	-9.97489	-0.45398	-9.97993	15.0282	144.207	3817491	22	17	9	QC-pass	N
#926	0.26	-1	0.305752	-9.92835	1.61092	-8.53118	0.288032	-9.35297	14.0975	141.687	4457327	28	18	11	QC-pass	N
#927	0.47	-1	0.519825	-9.78309	2.91689	-7.21593	0.427716	-8.0496	14.1923	144.745	3329689	21	19	10	QC-pass	N
#928	1.26	-1	0.539269	-8.45955	1.99175	-6.91705	0.528791	-8.29519	12.3959	146.145	3467580	22	19	10	QC-pass	N
#929	0.82	-1	-0.356246	-11.0216	1.04541	-9.51694	-0.283247	-8.76312	14.6915	143.591	4574386	39	12	9	QC-pass	N
#930	0.38	-1	-0.0189321	-11.0637	1.94599	-8.94931	-0.0219654	-12.8364	15.2142	144.134	4052887	43	16	9	QC-pass	N
#931	0.65	-1	0.606921	-11.6933	2.45286	-9.69098	0.505273	-9.73489	16.9436	143.062	5051436	31	17	10	QC-pass	N
#932	0.45	-1	-0.0999016	-9.53959	1.89003	-7.42029	-0.081844	-7.81527	13.0032	144.878	4450533	26	18	9	QC-pass	N
#933	0.94	-1	-0.300569	-11.5803	1.42923	-9.71614	-0.266072	-10.2512	15.5379	142.882	3752934	30	18	9	QC-pass	N
#934	0.64	-1	2.21676	-9.16202	3.15169	-8.15382	1.66609	-6.88606	15.6743	144.501	3813860	30	28	13	QC-pass	N
#935	0.44	-1	-0.446251	-11.6205	1.10215	-9.95295	-0.355687	-9.26223	15.3926	144.299	3790908	28	19	9	QC-pass	N
#936	0.53	-1	0.0687828	-11.3827	1.68615	-9.6378	0.0755441	-12.5017	15.7745	143.891	4008747	35	14	9	QC-pass	N
#937	0.99	-1	0.94288	-6.04864	3.07582	-3.81299	0.871875	-5.59314	9.63084	147.481	5894580	25	13	11	QC-pass	N
#938	0.4	-1	-0.275111	-8.95531	1.03553	-7.56631	-0.227832	-7.4163	11.957	146.944	4043249	35	15	16	QC-pass	N
#939	0.85	-1	0.212046	-5.25962	1.71643	-3.69855	0.216155	-5.36155	7.53724	148.204	5546933	26	18	11	QC-pass	N
#940	1.02	-1	0.151158	-6.45116	2.18697	-4.32278	0.107823	-4.60169	9.09471	148.141	2882862	30	22	18	QC-filtered	N
#941	0.37	-1	-0.261481	-7.70335	1.98148	-5.34542	-0.182255	-5.36933	10.2512	147.729	2045180	37	16	20	QC-filtered	N
#942	1.95	-1	2.04141	-5.63553	4.83052	-2.69894	1.97838	-5.46153	10.575	147.503	4207239	25	17	17	QC-pass	N
#943	0.8	-1	0.152493	-6.33896	1.94994	-4.46115	0.107192	-4.45586	8.94199	148.696	2447535	22	18	19	QC-filtered	N
#944	0.53	-1	0.803062	-8.13463	2.37653	-6.46431	0.808558	-8.19031	12.3117	146.678	5347458	32	20	11	QC-pass	N
#945	0.59	-1	-0.343866	-12.609	2.34449	-9.69357	-0.282177	-10.347	16.8953	142.871	6304971	36	13	14	QC-pass	N
#946	0.55	-1	0.843953	-4.99959	2.62648	-3.14534	0.838213	-4.96559	8.0495	148.563	6538469	29	13	11	QC-pass	N
#947	0.38	-1	0.49826	-6.53549	1.86453	-5.10304	0.373446	-4.89836	9.68901	148.177	4773067	35	14	10	QC-pass	N
#948	0.23	-1	-0.554538	-7.86741	1.62969	-5.57316	-0.471414	-6.6881	10.0735	148.544	2749658	34	14	16	QC-filtered	N
#949	2.59	-1	1.21893	-5.51245	2.2687	-4.414	1.31189	-5.93285	9.27249	148.433	3760793	36	13	15	QC-pass	Unclassified
#950	1.51	-1	0.577846	-6.35095	1.56677	-5.31482	0.446718	-4.90975	9.54443	148.849	3910910	24	23	11	QC-pass	N
#951	0.25	-1	-0.192394	-6.87798	1.40925	-5.20259	-0.115819	-4.14046	9.20941	149.624	3707765	32	20	9	QC-pass	N
#952	0.71	-1	-0.178136	-6.75814	2.05891	-4.41972	-0.153331	-5.8171	9.06398	149.044	3422795	27	14	8	QC-pass	N
#953	0.7	-1	-1.09893	-6.63781	0.285915	-5.20014	-0.863435	-5.21538	7.62983	149.249	3666926	39	14	8	QC-pass	N
#954	1.58	-1	1.59715	-4.32137	3.39894	-2.44613	1.56447	-4.23295	8.15278	148.888	3467867	34	21	10	QC-pass	N
#955	0.47	-1	-0.586085	-7.05571	-0.667513	-7.14076	-0.490722	-5.90766	8.91193	149.36	3568334	33	21	11	QC-pass	N
#956	0.78	-1	0.43971	-9.30996	2.68452	-6.9144	0.399048	-8.44901	13.4302	147.541	3807532	25	18	9	QC-pass	N
#957	2.17	-1	3.10079	-3.22855	3.81191	-2.48643	2.80253	-2.918	8.71868	149.253	4124838	35	18	11	QC-pass	Unclassified
#958	0.23	-1	0.0220643	-6.8718	1.69478	-5.11967	0.019478	-6.06631	9.49632	149.188	3818854	35	17	8	QC-pass	N
#959	0.35	-1	-0.30436	-6.71799	0.385566	-5.99759	-0.242845	-5.36021	8.8348	148.584	3181195	26	19	10	QC-pass	N
#960	0.34	-1	-0.509095	-6.38356	2.21029	-3.55415	-0.429168	-5.38135	8.09209	149.818	3495561	36	20	8	QC-pass	N
#961	1.52	-1	1.74485	-8.33898	2.56265	-7.46438	1.67014	-7.98192	13.8905	147.428	3513355	22	21	12	QC-pass	N
#962	0.52	-1	0.461481	-6.57495	2.19859	-4.75365	0.364669	-5.19562	9.6927	148.693	3336369	32	18	12	QC-pass	N
#963	0.3	-1	-0.615545	-11.5921	0.567468	-10.3197	-0.522296	-9.83606	15.1203	137.591	4391414	37	15	10	QC-pass	N
#964	0.51	-1	-0.748033	-13.0992	1.90509	-10.2203	-0.583554	-10.2189	17.0137	138.323	3028853	32	17	10	QC-pass	N
#965	0.47	-1	0.914641	-13.5751	2.17547	-12.1884	0.834259	-12.382	19.9596	135.694	2423149	36	16	13	QC-filtered	N
#966	0.53	-1	0.382436	-14.1026	2.64693	-11.6122	0.26675	-9.83662	19.9532	136.033	2077878	31	22	14	QC-filtered	N
#967	1.03	-1	0.86719	-15.3953	2.69187	-13.3662	0.845388	-15.0082	22.4016	136.278	2641829	37	14	14	QC-filtered	N
#968	0.32	-1	-0.386964	-13.567	1.11265	-11.9312	-0.368559	-12.9217	18.1555	138.264	3361559	33	22	13	QC-pass	N
#969	1.28	-1	1.04087	-12.1097	3.1839	-9.7726	0.96768	-11.2583	18.115	139.768	3954575	27	17	7	QC-pass	N
#970	3.39	1	5.08449	-4.6972	6.14218	-3.56824	4.57525	-4.22675	13.4743	141.583	3796046	29	16	7	QC-pass	Unclassified
#971	0.82	-1	1.4012	-10.534	3.19487	-8.59291	1.39708	-10.5031	16.4408	141.637	4165007	32	24	9	QC-pass	N
#972	0.29	-1	0.495428	-12.5241	2.85673	-9.95102	0.46336	-11.7134	17.9344	140.27	3876117	35	19	7	QC-pass	N
#973	0.53	-1	0.0322091	-12.3551	1.32941	-10.9472	0.0257086	-9.86159	17.0636	140.758	3939883	25	18	7	QC-pass	N
#974	0.86	-1	0.684893	-11.9102	1.91409	-10.5744	0.672781	-11.6996	17.3498	140.341	3718251	22	15	9	QC-pass	N
#975	0.57	-1	0.117351	-12.4214	1.57939	-10.833	0.125978	-13.3344	17.2721	140.138	4269917	38	14	9	QC-pass	N
#976	0.46	-1	-0.487142	-11.11	1.38122	-9.10492	-0.445464	-10.1595	14.633	141.184	3980892	34	21	7	QC-pass	N
#977	0.85	-1	0.402795	-13.2304	1.29151	-12.2582	0.466204	-15.3131	18.7797	139.944	4223871	24	21	9	QC-pass	N
#978	0.33	-1	-0.652616	-12.4892	0.909244	-10.8	-0.4977	-9.52455	16.3049	141.277	3771977	35	13	7	QC-pass	N
#979	0.78	-1	0.845153	-9.56971	3.04914	-7.20763	0.613751	-6.94953	14.3465	142.067	3453611	40	24	7	QC-pass	N
#980	1.11	-1	0.162193	-11.859	2.23562	-9.61388	0.167502	-12.2472	16.5592	139.512	4505751	34	18	7	QC-pass	N
#981	0.5	-1	1.34442	-11.6211	2.7789	-10.0585	1.12853	-9.75494	17.86	140.756	3606225	31	16	9	QC-pass	N
#982	1.17	-1	0.909203	-13.034	2.37405	-11.4285	1.03863	-14.8895	19.2068	141.091	3951816	32	20	9	QC-pass	N
#983	0.32	-1	-0.511485	-11.6056	1.09162	-9.88002	-0.406263	-9.21812	15.2822	143.818	2559071	34	14	16	QC-filtered	N
#984	0.66	-1	0.148279	-12.8931	1.72394	-11.1759	0.178554	-15.5255	17.9645	142.244	6493567	27	18	12	QC-pass	N
#985	0.33	-1	0.0270971	-11.9432	2.33268	-9.44752	0.0230293	-10.1503	16.4891	142.969	2744611	41	17	14	QC-filtered	N
#986	1.07	-1	0.293837	-10.7141	2.84526	-7.96919	0.386533	-14.094	15.1634	143.322	5735022	39	16	12	QC-pass	N
#987	0.4	-1	-0.0304009	-11.5314	1.26455	-10.1339	-0.0294113	-11.1561	15.8427	142.26	5825363	29	20	11	QC-pass	N
#988	0.77	-1	-0.208827	-10.3022	-0.183397	-10.275	-0.233425	-11.5157	13.9037	143.641	3843686	33	23	8	QC-pass	N
#989	0.35	-1	-0.970114	-14.7797	0.167948	-13.5334	-0.810943	-12.3548	19.0228	142.42	3912058	31	17	7	QC-pass	N
#990	0.27	-1	1.80063	-10.2759	3.07396	-8.89669	1.54237	-8.80207	16.6355	142.835	3361307	26	23	8	QC-pass	N
#991	0.62	-1	-0.330703	-11.5935	1.78099	-9.31805	-0.291703	-10.2263	15.5146	143.814	4195624	28	20	7	QC-pass	N
#992	1.13	-1	-0.142316	-11.3525	2.04068	-9.00091	-0.123249	-9.83145	15.442	142.551	2730166	23	15	13	QC-filtered	N
#993	0.35	-1	1.48896	-9.9296	3.03661	-8.26023	1.65122	-11.0117	15.7291	143.766	4606549	29	21	10	QC-pass	N
#994	0.48	-1	-0.197479	-9.97104	2.54447	-7.0445	-0.243567	-12.2981	13.4631	144	5163736	28	15	13	QC-pass	N
#995	0.95	-1	-2.06533	-14.2847	-0.528204	-12.6182	-1.43975	-9.95794	16.8322	142.586	2484565	37	14	15	QC-filtered	N
#996	0.89	-1	0.905502	-10.4135	2.43407	-8.7658	0.730993	-8.40662	15.592	143.055	4048258	34	18	12	QC-pass	N
#997	0.94	-1	-0.127803	-16.7056	0.293516	-16.2362	-0.116823	-15.2704	22.836	137.576	4433737	38	14	7	QC-pass	N
#998	0.69	-1	0.223789	-15.156	2.1324	-13.0452	0.227499	-15.4073	21.1857	137.972	9138989	36	18	10	QC-pass	N
#999	0.6	-1	0.909364	-13.5142	2.90651	-11.3186	0.743384	-11.0475	19.8685	138.288	4670976	33	20	8	QC-pass	N
#1000	0.34	-1	-0.5402	-18.8955	1.52113	-16.5736	-0.529343	-18.5157	25.2845	137.635	4820127	44	17	8	QC-pass	N
#1001	0.82	-1	-0.282408	-16.2231	1.13584	-14.6492	-0.2953	-16.9637	21.9584	137.664	4526136	18	16	7	QC-pass	N
#1002	0.3	-1	0.549445	-13.1433	2.04918	-11.5021	0.463548	-11.0886	18.8618	137.669	4603878	40	22	10	QC-pass	N
#1003	0.89	-1	0.226959	-13.8193	2.34341	-11.4981	0.199091	-12.1225	19.3488	137.822	4622389	34	23	8	QC-pass	N
#1004	1.23	-1	-0.330187	-16.5408	0.885567	-15.1893	-0.288847	-14.4699	22.3302	137.635	4720637	36	16	8	QC-pass	N
#1005	0.65	-1	0.131687	-9.25022	1.72611	-7.55276	0.120287	-8.44945	12.9236	147.951	3835943	29	14	7	QC-pass	N
#1006	0.67	-1	0.10196	-7.65476	1.47465	-6.20873	0.0785754	-5.89911	10.6849	147.634	4212395	26	19	9	QC-pass	N
#1007	0.56	-1	0.396301	-8.06974	0.617085	-7.83609	0.319014	-6.49598	11.662	147.562	4011003	30	17	9	QC-pass	N
#1008	0.89	-1	-0.689038	-7.03088	0.598954	-5.68662	-0.500893	-5.11106	8.7359	149.132	3986630	39	17	7	QC-pass	N
#1009	0.43	-1	-0.346385	-7.85911	1.94161	-5.45272	-0.301697	-6.84519	10.3488	148.052	4146124	29	18	17	QC-pass	N
#1010	1.2	-1	-1.74959	-11.7566	0.10781	-9.77119	-1.61565	-10.8566	13.7847	147.322	4514944	35	25	9	QC-pass	N
#1011	0.38	-1	-1.1539	-13.074	-0.292133	-12.1415	-1.41839	-16.0707	16.42	145.119	4624347	24	15	8	QC-pass	N
#1012	1.42	-1	1.09024	-5.27923	2.69512	-3.60395	1.04801	-5.07473	8.77396	148.951	4205803	27	20	7	QC-pass	N
#1013	0.72	-1	1.54564	-6.97246	1.3432	-7.18677	1.33089	-6.00371	11.7337	147.527	3824849	36	20	8	QC-pass	N
#1014	0.35	-1	-0.251594	-7.95946	1.51301	-6.10116	-0.253472	-8.01887	10.6176	147.519	4144348	27	17	8	QC-pass	N
#1015	0.89	-1	0.538632	-7.78484	2.12091	-6.11185	0.547598	-7.91443	11.4656	148.02	3493728	29	19	7	QC-pass	N
#1016	1.19	-1	1.19362	-7.20541	3.35884	-4.91493	1.37719	-8.31355	11.5697	147.561	3916766	31	16	7	QC-pass	N
#1017	0.32	-1	0.139368	-7.81851	2.33378	-5.50383	0.136262	-7.64424	10.962	147.792	4100206	31	21	9	QC-pass	N
#1018	0.57	-1	-0.891972	-8.07906	0.569	-6.54577	-0.912863	-8.26828	9.90023	148.528	3778565	38	18	7	QC-pass	N
#1019	0.54	-1	-0.473203	-8.266	1.46375	-6.22509	-0.515077	-8.99745	10.7346	147.757	3564173	38	14	14	QC-pass	N
#1020	0.85	-1	0.104629	-6.24124	1.6952	-4.58115	0.0936571	-5.58676	8.74145	148.835	3872723	30	18	8	QC-pass	N
#1021	0.37	-1	0.379126	-9.93744	1.90702	-8.30098	0.320463	-8.3998	14.2111	146.786	3941586	25	19	10	QC-pass	N
#1022	0.64	-1	0.0271386	-12.0463	0.903699	-11.0968	0.022053	-9.78889	16.6312	146.265	2903899	39	14	9	QC-filtered	N
#1023	1.09	-1	0.0209903	-12.3546	0.475718	-11.8611	0.0194328	-11.4379	17.0474	145.887	3872231	35	23	8	QC-pass	N
#1024	0.33	-1	-0.0935839	-9.53378	1.57381	-7.75797	-0.0817566	-8.32889	13.0039	146.511	4112882	26	21	12	QC-pass	N
#1025	0.42	-1	-0.346611	-10.8285	1.71006	-8.62332	-0.322179	-10.0652	14.4388	146.512	4393559	42	15	8	QC-pass	N
#1026	0.34	-1	-0.585635	-11.6712	1.29625	-9.64564	-0.585845	-11.6754	15.2704	145.952	4348449	25	23	9	QC-pass	N
#1027	0.61	-1	-1.18431	-14.343	0.477898	-12.5301	-1.08641	-13.1573	18.1261	146.246	4231889	31	18	10	QC-pass	N
#1028	0.99	-1	0.630843	-9.24035	1.64122	-8.16129	0.533006	-7.80727	13.5976	146.714	3905501	39	16	8	QC-pass	N
#1029	0.26	-1	-0.101574	-10.6466	1.44617	-8.98644	-0.0916403	-9.60538	14.5258	147.039	3899587	23	18	12	QC-pass	N
#1030	0.46	-1	-0.407987	-9.69472	0.852943	-8.35313	-0.35622	-8.46463	12.7925	146.813	2893286	18	20	17	QC-filtered	N
#1031	0.53	-1	-1.48723	-12.505	0.369416	-10.5075	-0.97492	-8.19738	15.177	146.263	2901010	37	17	17	QC-filtered	N
#1032	0.18	-1	0.736401	-10.5836	1.91741	-9.31048	0.691223	-9.93427	15.5933	145.71	4589691	38	14	9	QC-pass	N
#1033	0.44	-1	-0.0876266	-12.1993	0.555092	-11.503	-0.0790837	-11.01	16.6839	143.802	4127252	36	15	18	QC-pass	N
#1034	0.95	-1	1.12297	-10.8325	1.91934	-9.97055	0.956935	-9.23086	16.4687	143.914	3956581	26	21	22	QC-pass	N
#1035	0.31	-1	-1.4505	-19.8735	0.299159	-17.9018	-1.33121	-18.2391	25.3777	142.319	3305061	33	17	22	QC-pass	N
#1036	0.71	-1	0.659918	-8.76083	1.44134	-7.9287	0.685967	-9.10663	12.9771	146.135	3928725	39	22	24	QC-pass	N
#1037	0.55	-1	-1.10556	-11.7503	0.442743	-10.0884	-0.98446	-10.4632	14.6631	144.875	4561560	30	29	18	QC-pass	N
#1038	0.56	-1	-0.979007	-14.3902	-0.283228	-13.6302	-1.02398	-15.0513	18.474	144.193	3286086	33	16	25	QC-pass	N
#1039	1.78	-1	-1.36183	-10.5677	0.522617	-8.56376	-1.31541	-10.2074	12.6811	144.717	3600823	38	12	17	QC-pass	N
#1040	0.45	-1	-0.758651	-14.2112	0.849491	-12.454	-0.77238	-14.4683	18.5309	144.199	3780285	21	32	18	QC-pass	N
#1041	0.81	-1	0.0941759	-11.8855	2.29078	-9.50762	0.0997787	-12.5926	16.502	143.862	3739490	30	18	19	QC-pass	N
#1042	1.46	-1	0.600998	-14.0706	2.87835	-11.5631	0.667084	-15.6177	20.2101	143.224	4811325	35	14	10	QC-pass	N
#1043	0.99	-1	-1.10236	-12.0454	0.921846	-9.86866	-0.873778	-9.54775	15.0741	144.322	3527958	29	20	19	QC-pass	N
#1044	0.25	-1	0.260443	-12.9852	1.66118	-11.4567	0.274339	-13.6781	18.2459	143.903	4803272	37	16	18	QC-pass	N
#1045	0.26	-1	-0.776774	-12.1006	1.23185	-9.93532	-0.609823	-9.49983	15.5986	144.904	3755899	38	23	22	QC-pass	N
#1046	0.62	-1	0.804059	-11.6035	0.990748	-11.4009	0.676325	-9.76018	17.0915	144.179	3807219	23	19	18	QC-pass	N
#1047	0.22	-1	-0.401832	-13.0314	0.523024	-12.0261	-0.373152	-12.1013	17.3973	143.583	3657432	35	16	18	QC-pass	N
#1048	0.5	-1	-1.08615	-12.7458	-0.757333	-12.3906	-1.04095	-12.2155	16.0612	144.576	3357538	37	26	24	QC-pass	N
#1049	0.27	-1	-0.0879945	-9.39186	0.872335	-8.36999	-0.0840966	-8.97583	12.8161	145.763	3547157	34	13	9	QC-pass	N
#1050	0.79	-1	-2.0684	-8.92612	-0.802218	-7.60013	-1.86236	-8.03696	9.44652	147.199	2359856	42	12	14	QC-filtered	N
#1051	0.67	-1	-0.585909	-10.9749	1.63014	-8.60032	-0.448861	-8.40781	14.3109	146.535	2611822	25	22	16	QC-filtered	N
#1052	0.37	-1	1.44543	-10.0437	3.18292	-8.16871	0.899307	-6.24892	15.8263	145.617	2450915	21	20	16	QC-filtered	N
#1053	0.45	-1	-0.929571	-13.9091	1.10171	-11.6962	-0.829342	-12.4094	17.8793	144.541	3648087	37	14	14	QC-pass	N
#1054	1.74	-1	1.54748	-11.9963	2.54397	-10.9069	1.65016	-12.7923	18.6566	144.244	5248076	22	21	12	QC-pass	N
#1055	0.49	-1	1.16196	-11.2291	3.00304	-9.23088	0.928552	-8.97341	17.0687	143.654	6954700	32	20	17	QC-pass	N
#1056	0.69	-1	0.363741	-12.374	1.81632	-10.794	0.254246	-8.64911	17.5463	144.848	2471393	22	21	13	QC-filtered	N
#1057	0.24	-1	1.10548	-8.61646	2.64299	-6.97599	0.938616	-7.31584	13.392	145.163	2435736	38	16	13	QC-filtered	N
#1058	1.03	-1	-2.54295	-14.5702	-2.04543	-14.0315	-2.07886	-11.9111	16.5676	145.638	2415321	34	17	13	QC-filtered	N
#1059	1.3	-1	1.7781	-11.1486	3.19412	-9.60654	1.80912	-11.3431	17.8066	144.458	3567520	24	18	9	QC-pass	N
#1060	1.11	-1	0.276939	-12.5153	1.29965	-11.4025	0.193918	-8.76341	17.6213	144.949	2419934	27	14	14	QC-filtered	N
#1061	1.87	-1	2.40774	-6.43964	3.13334	-5.66982	1.46162	-3.90917	12.1873	145.732	2180115	38	21	13	QC-filtered	N
#1062	0.33	-1	-0.794148	-9.92277	0.349343	-8.70738	-0.711106	-8.88517	12.5747	145.06	2060726	26	18	13	QC-filtered	N
#1063	0.71	-1	-0.0384598	-9.26092	2.67104	-6.37932	-0.0414358	-9.97752	12.704	128.137	4882441	21	19	10	QC-pass	N
#1064	0.55	-1	-0.848941	-11.8227	0.0705448	-10.8337	-0.657544	-9.15721	15.1163	126.953	4480957	24	21	14	QC-pass	N
#1065	1.27	-1	-0.376155	-11.6733	0.533063	-10.6933	-0.349375	-10.8422	15.5618	127.636	3863251	25	24	10	QC-pass	N
#1066	0.64	-1	0.390826	-8.61328	2.05505	-6.84585	0.400679	-8.83042	12.4032	127.369	3645505	28	23	9	QC-pass	N
#1067	0.27	-1	-0.394295	-10.0405	2.36523	-7.09765	-0.31066	-7.91079	13.2877	125.754	4437157	36	17	18	QC-pass	N
#1068	0.32	-1	0.229158	-8.44921	1.58503	-7.01229	0.190619	-7.02828	11.9545	125.67	4331390	35	12	17	QC-pass	N
#1069	0.5	-1	0.183096	-6.62784	1.55332	-5.19334	0.202156	-7.31779	9.38208	126.493	4717694	24	19	9	QC-pass	N
#1070	0.5	-1	-0.55046	-8.25924	1.52548	-6.07309	-0.502278	-7.53631	10.6189	126.472	4358664	33	13	14	QC-pass	N
#1071	0.35	-1	0.0524534	-6.8604	1.69607	-5.13852	0.0534236	-6.98728	9.52247	126.907	4304721	25	19	9	QC-pass	N
#1072	0.81	-1	-0.856215	-10.3854	0.385634	-9.062	-0.998421	-12.1102	13.1264	126.76	4746556	42	20	13	QC-pass	N
#1073	0.33	-1	-0.465194	-8.96855	1.52039	-6.86669	-0.492482	-9.49464	11.7134	149.128	9443307	34	14	16	QC-pass	N
#1074	0.69	-1	-0.989186	-7.42896	0.461475	-5.91396	-0.964685	-7.24495	8.87081	150.142	2598033	32	19	13	QC-filtered	N
#1075	0.44	-1	-0.917871	-8.17847	0.832762	-6.34029	-0.820984	-7.31518	10.0015	149.279	2623739	35	16	15	QC-filtered	N
#1076	0.39	-1	0.0854887	-7.40459	1.92718	-5.4679	0.0699679	-6.06025	10.3176	148.807	4199423	36	17	11	QC-pass	N
#1077	0.28	-1	-0.796268	-9.74413	1.1101	-7.72027	-0.841529	-10.298	12.3257	148.933	4124360	36	17	10	QC-pass	N
#1078	1.07	-1	-1.44984	-9.81548	0.0272295	-8.25331	-1.3723	-9.29054	11.5237	148.485	4764630	41	14	9	QC-pass	N
#1079	0.32	-1	-1.56478	-8.51717	-0.500553	-7.40199	-1.4964	-8.14499	9.57694	149.305	2885286	27	18	14	QC-filtered	N
#1080	0.63	-1	0.685337	-7.73367	1.60261	-6.7632	0.77158	-8.70687	11.5972	149.334	4385576	32	22	8	QC-pass	N
#1081	0.27	-1	0.307202	-9.70163	1.36666	-8.56914	0.283792	-8.96235	13.7872	148.221	4584577	33	19	10	QC-pass	N
#1082	0.51	-1	0.621145	-8.32512	1.62653	-7.25778	0.598666	-8.02382	12.3235	148.987	3909645	24	18	9	QC-pass	N
#1083	1.28	-1	-0.518859	-9.08922	1.24051	-7.226	-0.561352	-9.8336	11.8057	148.474	4340628	26	19	9	QC-pass	N
#1084	0.4	-1	-0.380481	-10.3543	1.50495	-8.33931	-0.27303	-7.43014	13.7389	146.929	3017219	27	20	13	QC-pass	N
#1085	0.26	-1	-0.75895	-9.40568	0.509321	-8.06188	-0.613471	-7.60276	11.9109	148.019	4596826	37	20	7	QC-pass	N
#1086	0.5	-1	-1.77653	-9.77949	-0.627646	-8.56727	-1.40232	-7.71954	11.0241	148.435	4266991	37	16	13	QC-pass	N
#1087	0.78	-1	-0.606474	-10.3359	1.09302	-8.52251	-0.563705	-9.60698	13.4023	147.716	4966442	25	13	7	QC-pass	N
#1088	0.53	-1	-1.41765	-10.6687	-0.353244	-9.53644	-1.28336	-9.65806	12.7433	141.587	4291204	36	16	7	QC-pass	N
#1089	0.27	-1	0.474024	-9.71804	1.26834	-8.86798	0.471885	-9.6742	14.0396	141.805	3327307	22	21	7	QC-pass	N
#1090	0.63	-1	0.42255	-10.9029	1.25436	-10.0062	0.325175	-8.39039	15.6009	141.811	3649687	32	13	7	QC-pass	N
#1091	1.12	-1	1.81423	-8.15178	2.78486	-7.11452	1.91188	-8.59054	13.7282	141.992	4135987	36	17	6	QC-pass	N
#1092	0.5	-1	0.415559	-9.28584	1.20587	-8.44272	0.345027	-7.70978	13.3637	141.785	4046198	26	21	7	QC-pass	N
#1093	0.38	-1	-0.771466	-12.1429	0.916758	-10.3225	-0.637119	-10.0283	15.6642	140.975	3946989	25	30	6	QC-pass	N
#1094	0.28	-1	0.149154	-9.46992	2.01376	-7.48179	0.124594	-7.91063	13.2503	141.383	3843733	41	16	7	QC-pass	N
#1095	0.72	-1	0.777848	-7.74388	2.64857	-5.76336	0.642542	-6.39684	11.7387	142.309	3678432	25	17	7	QC-pass	N
#1096	1	-1	-2.1624	-13.8441	-0.898695	-12.4787	-1.95985	-12.5473	16.0916	140.376	3673648	25	17	7	QC-pass	N
#1097	0.42	-1	-0.706227	-9.32305	1.73146	-6.74069	-0.704538	-9.30075	11.8697	142.118	3873377	38	13	7	QC-pass	N
#1098	0.5	-1	1.11945	-8.00503	3.18624	-5.80836	0.996502	-7.12586	12.569	142.486	3661840	26	19	7	QC-pass	N
#1099	0.66	-1	-0.175985	-9.34983	1.44155	-7.63009	-0.169647	-9.01312	12.637	141.243	5501923	35	13	7	QC-pass	N
#1100	0.75	-1	-1.04948	-10.8699	0.504173	-9.21113	-1.17494	-12.1692	13.5276	141.521	3243642	36	17	7	QC-pass	N
#1101	0.27	-1	-1.15031	-10.6543	1.06521	-8.29377	-1.09321	-10.1255	13.0918	141.987	4108405	40	19	7	QC-pass	N
#1102	0.52	-1	0.447042	-8.85886	2.05345	-7.1495	0.464823	-9.21121	12.8189	141.854	3796522	24	17	7	QC-pass	N
#1103	0.25	-1	0.106242	-9.55065	2.30472	-7.20595	0.0704216	-6.33055	13.3024	138.542	2074350	20	19	8	QC-filtered	N
#1104	0.29	-1	0.393205	-15.1732	1.77543	-13.6428	0.291882	-11.2633	21.4428	137.215	3935734	37	20	9	QC-pass	N
#1105	0.24	-1	0.310445	-11.5167	2.39966	-9.25728	0.223815	-8.30293	16.2919	139.105	4737877	38	16	7	QC-pass	N
#1106	1.04	-1	0.708636	-12.5665	1.43864	-11.7698	0.527282	-9.35051	18.2866	138.778	2570482	37	13	8	QC-filtered	N
#1107	0.33	-1	-0.162477	-14.6552	1.26033	-13.0904	-0.141746	-12.7853	19.9638	138.647	2914208	38	16	9	QC-filtered	N
#1108	0.34	-1	-0.540992	-16.1727	0.150975	-15.4062	-0.544549	-16.279	21.5327	138.068	4569399	19	15	6	QC-pass	N
#1109	0.64	-1	-1.42098	-16.6216	0.745312	-14.2285	-1.29417	-15.1383	20.9389	138.533	4379103	36	16	8	QC-pass	N
#1110	1.21	-1	1.04111	-16.1855	2.40559	-14.6591	0.844179	-13.124	23.7297	138.209	2915412	40	16	7	QC-filtered	N
#1111	0.17	-1	0.721465	-10.9537	3.11476	-8.36797	0.515827	-7.8316	16.0826	139.881	3194978	23	15	6	QC-pass	N
#1112	0.45	-1	-0.120588	-13.2116	2.71963	-10.1153	-0.121747	-13.3386	18.0329	136.561	3100340	20	21	7	QC-pass	N
#1113	1.29	-1	1.98153	-9.91071	3.79154	-7.95245	1.63946	-8.19981	16.3816	140.237	3105215	36	18	7	QC-pass	N
#1114	0.54	-1	-0.32255	-13.0209	0.64126	-11.9728	-0.289668	-11.6935	17.492	139.569	4632336	23	18	7	QC-pass	N
#1115	0.33	-1	0.485467	-11.6174	2.64694	-9.2758	0.361424	-8.64905	16.6718	138.925	3951118	36	19	8	QC-pass	N
#1116	0.34	-1	0.737196	-12.5638	2.57691	-10.5556	0.567011	-9.66342	18.3222	138.685	3182044	33	16	8	QC-pass	N
#1117	0.3	-1	0.158041	-12.7628	1.24039	-11.5841	0.153005	-12.3561	17.7985	138.489	4071207	36	17	8	QC-pass	N
#1118	0.54	-1	-0.195141	-14.7471	1.71385	-12.6467	-0.204003	-15.4168	20.0453	138.706	5287372	40	18	7	QC-pass	N
#1119	0.35	-1	0.705304	-15.5307	0.567689	-15.6837	0.750863	-16.5339	22.3651	138.085	4421725	43	18	7	QC-pass	N
#1120	0.64	-1	0.542313	-11.3454	2.0726	-9.68978	0.41956	-8.77733	16.3753	145.413	3860266	29	16	8	QC-pass	N
#1121	0.36	-1	-0.284766	-10.89	0.936143	-9.57988	-0.214393	-8.19877	14.6087	143.282	3764176	20	19	8	QC-pass	N
#1122	0.65	-1	-0.738381	-10.1314	1.23413	-8.03127	-0.609764	-8.36663	12.9389	145.344	3358718	40	16	7	QC-pass	N
#1123	0.65	-1	-1.44564	-13.445	-0.0155694	-11.8967	-1.67565	-15.5842	16.5291	143.98	3777004	27	14	8	QC-pass	N
#1124	0.43	-1	0.214235	-11.1182	1.22964	-10.0235	0.229604	-11.9157	15.6104	144.933	4623324	23	20	9	QC-pass	N
#1125	0.32	-1	-0.79955	-9.5138	1.32155	-7.26539	-0.614935	-7.31707	12.0039	145.527	3160345	25	19	9	QC-pass	N
#1126	2.14	-1	1.20395	-7.9858	2.20019	-6.9265	1.19205	-7.90689	12.6589	146.789	4234005	35	19	7	QC-pass	Unclassified
#1127	1.06	-1	-1.14917	-10.0256	0.320758	-8.4658	-1.4501	-12.651	12.2273	145.575	4052342	37	20	8	QC-pass	N
#1128	0.76	-1	0.568469	-11.3268	1.99221	-9.78643	0.499923	-9.96104	16.3858	145.415	3211286	29	18	6	QC-pass	N
#1129	0.63	-1	0.0385526	-9.96266	1.02501	-8.90826	0.0352462	-9.10823	13.7767	145.779	3375771	28	13	8	QC-pass	N
#1130	0.58	-1	-1.22894	-9.92708	0.442282	-8.15573	-1.18572	-9.57796	11.9817	145.819	3937610	32	17	6	QC-pass	N
#1131	0.32	-1	0.397304	-9.37393	0.855364	-8.88504	0.319728	-7.5436	13.4599	146.245	3894490	21	19	8	QC-pass	N
#1132	0.2	-1	0.101826	-8.96146	1.48693	-7.48989	0.102748	-9.04258	12.4847	145.463	3405730	31	16	6	QC-pass	N
#1133	1.31	-1	-0.153122	-9.98323	2.30535	-7.35831	-0.162653	-10.6047	13.541	145.633	4129692	22	17	6	QC-pass	N
#1134	0.31	-1	0.312833	-7.66044	1.39666	-6.5171	0.269898	-6.60907	10.9832	146.28	3587829	36	16	6	QC-pass	N
#1135	1.41	-1	0.458603	-8.09078	2.15079	-6.29895	0.401756	-7.08787	11.7768	146.568	3437010	38	20	7	QC-pass	N
#1136	1.47	-1	1.9573	-8.20623	3.0882	-6.99617	1.72147	-7.21747	14.0003	144.984	3659201	25	20	8	QC-pass	N
#1137	0.19	-1	-0.718748	-13.2231	1.20573	-11.1329	-0.610781	-11.2368	17.2248	143.559	3537878	22	18	9	QC-pass	N
#1138	0.86	-1	-1.92645	-11.2421	-0.537886	-9.76442	-2.05289	-11.9799	12.8323	145.709	3586224	34	13	7	QC-pass	N
#1139	0.3	-1	-0.973066	-11.6733	-0.274673	-10.9234	-0.91783	-11.0107	14.7396	144.664	3538124	37	13	8	QC-pass	N
#1140	0.95	-1	-2.20469	-13.983	-0.779493	-12.4422	-2.01118	-12.7557	16.2247	144.732	3936748	38	16	9	QC-pass	N
#1141	1.14	-1	1.47552	-12.8746	2.03474	-12.2601	1.34333	-11.7212	19.7673	143.754	4109423	40	16	7	QC-pass	N
#1142	0.99	-1	0.2846	-8.67088	1.62799	-7.24464	0.298438	-9.0925	12.3362	145.39	3198479	24	19	8	QC-pass	N
#1143	1.66	-1	-1.07694	-9.9366	0.371158	-8.40013	-1.09806	-10.1314	12.2042	145.873	3972476	34	16	8	QC-pass	N
#1144	0.91	-1	0.124737	-10.9003	1.28843	-9.64823	0.125952	-11.0065	15.187	144.161	4023087	37	18	10	QC-pass	N
#1145	0.5	-1	-0.114736	-10.4695	0.352697	-9.96872	-0.114526	-10.4504	14.2637	145.187	4176307	24	18	9	QC-pass	N
#1146	0.57	-1	0.942859	-7.64108	2.62524	-5.85923	0.814361	-6.59972	11.8244	145.692	4139660	38	17	8	QC-pass	N
#1147	0.38	-1	-0.205187	-9.24974	1.78978	-7.1305	-0.186614	-8.41248	12.4589	146.894	4158066	42	17	8	QC-pass	N
#1148	3.53	1	4.23713	-2.36958	5.39535	-1.15867	4.04225	-2.2606	9.10077	144.566	3351760	25	12	11	QC-pass	Unclassified
#1149	1.08	-1	-0.57569	-11.6609	0.176107	-10.8517	-0.464037	-9.3993	15.2699	144.255	3196034	26	28	8	QC-pass	N
#1150	0.26	-1	-0.7437	-9.1288	1.35854	-6.90515	-0.677737	-8.31912	11.5505	145.159	3691852	37	15	7	QC-pass	N
#1151	0.82	-1	-0.751821	-6.92911	1.2589	-4.83284	-0.551346	-5.08144	8.50923	148.951	3317618	33	17	12	QC-pass	N
#1152	0.49	-1	0.334641	-7.9346	1.76557	-6.42217	0.33275	-7.88976	11.3909	148.928	3266925	35	20	11	QC-pass	N
#1153	2.09	-1	1.86242	-5.97524	3.76595	-3.96896	1.75124	-5.61852	10.7964	148.885	3166875	39	18	10	QC-pass	Unclassified
#1154	0.45	-1	1.17241	-8.0646	2.44853	-6.70728	0.865147	-5.95106	12.724	148.478	2973137	40	20	14	QC-filtered	N
#1155	0.33	-1	-1.6029	-7.97136	-0.0260774	-6.32537	-1.24312	-6.18214	8.77256	149.845	2977503	37	14	12	QC-filtered	N
#1156	0.36	-1	0.267901	-6.27151	1.85059	-4.61753	0.242524	-5.67744	9.00806	149.638	2921773	40	16	14	QC-filtered	N
#1157	1.63	-1	0.532432	-6.8444	1.70128	-5.61616	0.463754	-5.96154	10.1616	149.296	2531463	36	16	12	QC-filtered	N
#1158	0.18	-1	0.769458	-8.36337	1.89905	-7.16272	0.541906	-5.89007	12.5805	148.359	2997953	32	17	10	QC-filtered	N
#1159	0.68	-1	0.414544	-9.83364	1.82315	-8.32561	0.36653	-8.69467	14.1169	148.375	2931939	32	17	10	QC-filtered	N
#1160	0.25	-1	-0.654562	-8.22979	0.957263	-6.53386	-0.424108	-5.3323	10.4349	149.194	2444529	37	15	12	QC-filtered	N
#1161	0.48	-1	0.64395	-8.07937	1.886	-6.76269	0.493255	-6.18866	12.0164	148.563	3268258	32	17	10	QC-pass	N
#1162	2.42	-1	2.00119	-5.89011	2.68833	-5.16563	1.73402	-5.10375	10.8703	148.259	3538423	34	15	11	QC-pass	Unclassified
#1163	0.42	-1	-0.249397	-8.49896	0.186935	-8.03783	-0.28239	-9.62332	11.3638	148.742	3264127	35	18	10	QC-pass	N
#1164	0.26	-1	0.022981	-7.90804	1.62694	-6.21647	0.0220282	-7.58015	10.925	149.304	3235832	34	16	10	QC-pass	N
#1165	0.32	-1	-0.732838	-8.6709	1.11323	-6.72391	-0.464288	-5.49343	10.9347	148.845	2195184	30	18	18	QC-filtered	N
#1166	0.26	-1	-1.01689	-9.85426	1.17068	-7.53355	-0.955167	-9.25613	12.1735	148.758	2949420	26	15	12	QC-filtered	N
#1167	1.01	-1	-2.93854	-15.9073	-1.27585	-14.0961	-3.09357	-16.7465	17.8645	147.674	2921748	31	14	12	QC-filtered	N
#1168	0.26	-1	0.23222	-8.0747	1.0376	-7.22324	0.194533	-6.76425	11.4428	148.991	3082061	36	16	10	QC-pass	N
#1169	0.9	-1	-1.20784	-7.10562	0.473628	-5.35585	-1.13919	-6.70177	8.12421	150.042	3138869	35	16	10	QC-pass	N
#1170	0.25	-1	-0.312476	-10.5829	1.48859	-8.65446	-0.224131	-7.59087	14.1476	148.13	3461104	27	13	11	QC-pass	N
#1171	0.35	-1	-1.64788	-9.43509	0.287274	-7.39615	-1.80638	-10.3426	10.7269	149.108	2811681	34	20	12	QC-filtered	N
#1172	0.46	-1	-2.24938	-12.9319	-1.22286	-11.8298	-2.29232	-13.1788	14.7152	148.042	2713257	35	14	12	QC-filtered	N
#1173	0.65	-1	-1.11177	-11.5764	0.963372	-9.35165	-1.07345	-11.1774	14.415	148.12	2895283	35	16	10	QC-filtered	N
#1174	0.76	-1	0.810936	-11.1109	1.9345	-9.89503	0.690897	-9.46617	16.4223	147.704	3032070	35	17	8	QC-pass	N
#1175	0.38	-1	-1.17891	-8.65839	0.562934	-6.82681	-1.06613	-7.83004	10.303	149.253	2582671	36	17	11	QC-filtered	N
#1176	1.06	-1	1.54393	-5.67952	1.77967	-5.43206	1.74662	-6.42514	9.95032	150.205	2684661	38	15	11	QC-filtered	N
#1177	0.63	-1	0.530337	-7.45063	1.36762	-6.56731	0.477959	-6.71478	10.9938	149.876	2539640	27	20	10	QC-filtered	N
#1178	0.98	-1	0.170796	-7.46955	2.54816	-4.96708	0.14766	-6.45774	10.5246	149.672	2412713	24	15	10	QC-filtered	N
#1179	1.03	-1	-1.284	-9.66192	-0.471713	-8.80276	-1.16356	-8.75559	11.5406	148.766	3915003	30	12	7	QC-pass	N
#1180	0.34	-1	-0.579376	-8.90052	0.446614	-7.81573	-0.519358	-7.97852	11.4624	148.975	3055882	36	14	7	QC-pass	N
#1181	0.93	-1	-0.0895255	-9.0429	1.37556	-7.48747	-0.0583084	-5.88969	12.3333	148.878	2702395	39	16	9	QC-filtered	N
#1182	0.93	-1	-0.606833	-10.5492	1.07607	-8.7511	-0.61075	-10.6173	13.6957	146.19	3642935	30	14	7	QC-pass	N
#1183	1	-1	0.770514	-6.89394	1.96809	-5.63314	0.581158	-5.19973	10.5578	147.08	3228507	25	16	7	QC-pass	N
#1184	0.47	-1	-0.6876	-8.57325	1.03814	-6.75378	-0.571396	-7.12437	10.8625	147.168	3018027	39	19	7	QC-pass	N
#1185	0.37	-1	-1.36685	-10.3165	0.515062	-8.3186	-1.32708	-10.0164	12.3282	146.635	3711437	36	16	7	QC-pass	N
#1186	0.34	-1	-0.727596	-11.0492	0.795746	-9.4176	-0.671417	-10.1961	14.2181	145.933	4215916	38	13	7	QC-pass	N
#1187	0.42	-1	0.128139	-12.809	1.02714	-11.8299	0.127226	-12.7178	17.821	145.656	3260589	22	14	7	QC-pass	N
#1188	0.36	-1	-0.789616	-7.95841	-0.398707	-7.5482	-0.732025	-7.37796	9.87504	147.411	3695062	30	14	7	QC-pass	N
#1189	1.77	-1	-1.34907	-10.0732	0.0613203	-8.57804	-1.4139	-10.5572	12.0175	146.552	3688524	30	17	8	QC-pass	N
#1190	0.55	-1	-0.117524	-9.97355	1.5649	-8.17692	-0.119598	-10.1496	13.5767	146.457	4291663	26	16	7	QC-pass	N
#1191	0.32	-1	0.422238	-8.31088	1.61406	-7.04739	0.353764	-6.96313	12.0299	147.126	3458835	40	17	7	QC-pass	N
#1192	0.19	-1	-0.323476	-8.97536	0.48522	-8.11848	-0.391673	-10.8676	11.918	147.753	3088405	24	19	7	QC-pass	N
#1193	0.56	-1	-0.0484834	-10.6042	1.06748	-9.40709	-0.0557776	-12.1995	14.5405	147.065	4212696	31	22	7	QC-pass	N
#1194	0.5	-1	-1.72594	-9.12237	-0.890385	-8.24425	-1.52247	-8.0469	10.1886	147.388	3580407	26	23	10	QC-pass	N
#1195	0.28	-1	-0.772828	-8.17042	0.415347	-6.9217	-0.864544	-9.14005	10.1902	147.544	3562873	28	15	9	QC-pass	N
#1196	0.37	-1	-0.369001	-8.13487	0.233177	-7.50048	-0.319965	-7.05383	10.6975	147.488	4411861	29	19	8	QC-pass	N
#1197	0.8	-1	0.362474	-8.86604	1.04561	-8.13947	0.361949	-8.8532	12.7123	146.745	3374935	19	18	7	QC-pass	N
#1198	0.88	-1	0.550983	-7.2853	2.06625	-5.68825	0.542361	-7.17129	10.7945	148.105	4223369	38	15	7	QC-pass	N
#1199	0.95	-1	1.32322	-10.0971	2.33273	-9.00817	1.62032	-12.3642	15.7315	145.83	4086446	34	14	7	QC-pass	N
#1200	1.05	-1	-0.777274	-11.7306	0.186013	-10.6946	-0.676969	-10.2168	15.0882	146.718	3979228	33	13	7	QC-pass	N
#1201	0.89	-1	-0.988847	-10.211	-0.392448	-9.57668	-0.901585	-9.30989	12.7035	145.744	3536088	36	19	7	QC-pass	N
#1202	0.45	-1	-0.555377	-10.3962	0.314201	-9.46772	-0.504898	-9.45129	13.5558	146.921	3908267	36	12	7	QC-pass	N
#1203	0.17	-1	0.585912	-9.29661	1.80532	-7.9942	0.601456	-9.54324	13.6132	146.377	4103890	31	13	7	QC-pass	N
#1204	0.64	-1	1.5401	-6.8662	2.49641	-5.85453	1.79168	-7.9878	11.5797	147.318	3550891	34	16	9	QC-pass	N
#1205	0.82	-1	-1.36966	-9.76521	-0.375449	-8.71351	-1.72977	-12.3327	11.5649	147.546	4396721	39	16	7	QC-pass	N
#1206	1.5	-1	0.89307	-7.06386	1.95957	-5.93891	0.940745	-7.44096	10.9607	148.2	3665226	35	19	9	QC-pass	N
#1207	0.35	-1	0.489951	-9.31555	1.18736	-8.57104	0.433594	-8.24401	13.5071	146.121	3871996	23	9	7	QC-pass	N
#1208	0.34	-1	0.102545	-8.93635	2.29501	-6.60739	0.0871455	-7.59437	12.4511	146.985	3654333	24	21	7	QC-pass	N
#1209	2.01	-1	-1.86753	-9.03298	-0.418922	-7.51287	-1.50213	-7.26559	9.87042	147.621	3763978	34	12	9	QC-pass	Unclassified
#1210	1	-1	0.260628	-7.67663	0.861312	-7.0431	0.322387	-9.49573	10.9336	147.273	4446747	26	19	7	QC-pass	N
#1211	0.76	-1	-0.483659	-8.10259	1.12586	-6.40861	-0.419394	-7.02598	10.4951	147.426	4208535	26	15	9	QC-pass	N
#1212	0.73	-1	0.189796	-7.47335	1.79596	-5.78241	0.17518	-6.89786	10.556	147.243	4279036	36	14	7	QC-pass	N
#1213	1.59	-1	-1.31404	-12.5971	-0.678924	-11.9127	-1.1333	-10.8644	15.5425	146.886	4502072	30	26	8	QC-pass	N
#1214	0.21	-1	0.237798	-8.05474	0.931249	-7.32168	0.252692	-8.55925	11.423	146.739	3908256	35	13	7	QC-pass	N
#1215	0.6	-1	0.147072	-7.9671	0.984641	-7.08273	0.132645	-7.18558	11.1773	146.407	3895927	32	18	7	QC-pass	N
#1216	1.24	-1	1.13977	-8.45651	2.21368	-7.31163	1.12196	-8.32436	13.2189	145.699	3724684	35	15	7	QC-pass	N
#1217	1.28	-1	1.2298	-6.31298	2.4877	-4.98974	1.20051	-6.16263	10.3902	147.152	3858761	34	17	9	QC-pass	N
#1218	0.71	-1	-0.809887	-13.0859	0.483709	-11.6829	-0.778119	-12.5726	16.9102	145.782	4038134	34	13	8	QC-pass	N
#1219	1.3	-1	0.634069	-6.14864	0.842222	-5.93076	0.571672	-5.54357	9.3432	147.171	4087905	31	15	8	QC-pass	N
#1220	0.39	-1	-1.26512	-11.3863	-1.3445	-11.4712	-1.07642	-9.68789	13.9419	145.489	4054709	22	18	8	QC-pass	N
#1221	0.77	-1	-1.06216	-10.998	-0.150356	-10.0238	-0.969169	-10.0351	13.6866	145.822	3851581	24	19	8	QC-pass	N
#1222	0.44	-1	-0.322277	-10.1318	0.146517	-9.63138	-0.321253	-10.0997	13.5127	145.405	4362606	20	17	8	QC-pass	N
#1223	0.8	-1	-0.57868	-8.85511	0.619069	-7.58908	-0.57837	-8.85038	11.4008	146.283	3943574	32	12	7	QC-pass	N
#1224	0.4	-1	-0.168453	-11.4323	1.32778	-9.82	-0.160646	-10.9025	15.516	145.596	3947109	23	14	7	QC-pass	N
#1225	0.31	-1	-0.517925	-8.78107	0.970702	-7.20772	-0.48745	-8.26439	11.3825	147.494	4014038	29	17	10	QC-pass	N
#1226	0.68	-1	0.038385	-9.69219	1.69592	-7.92356	0.0365316	-9.22421	13.4039	146.273	4817850	35	17	7	QC-pass	N
#1227	0.49	-1	-0.317769	-9.42962	0.988076	-8.04182	-0.330948	-9.82069	12.5516	145.903	4001121	38	13	7	QC-pass	N
#1228	1.07	-1	-1.40149	-10.7096	0.130374	-9.07957	-1.17788	-9.0009	12.822	146.12	3650718	25	15	7	QC-pass	N
#1229	0.66	-1	0.839489	-8.12427	2.95313	-5.88014	0.620365	-6.00367	12.3476	146.513	3660207	22	20	7	QC-pass	N
#1230	0.47	-1	0.0362327	-8.40397	1.40463	-6.95603	0.0377549	-8.75704	11.6264	148.562	3999371	29	30	12	QC-pass	N
#1231	0.44	-1	-1.11337	-6.97651	0.911358	-4.87002	-1.18416	-7.42006	8.07649	149.884	3864996	37	14	12	QC-pass	N
#1232	0.33	-1	-0.270068	-8.81698	0.654685	-7.83779	-0.208177	-6.7964	11.7734	148.583	3825841	40	20	14	QC-pass	N
#1233	0.47	-1	-0.815932	-10.2639	0.371877	-8.9988	-0.839241	-10.5571	13.0146	148.34	3925024	28	19	12	QC-pass	N
#1234	6.42	1	13.4539	4.17606	14.1522	4.91906	9.68859	3.00733	12.7802	148.421	2386626	35	19	17	QC-filtered	P
#1235	0.58	-1	-0.281513	-6.42512	1.74487	-4.31299	-0.275137	-6.2796	8.46284	149.653	3698873	40	16	14	QC-pass	N
#1236	0.76	-1	-0.309643	-7.11611	0.30889	-6.46858	-0.345497	-7.94008	9.37592	149.185	3322222	36	16	12	QC-pass	N
#1237	0.67	-1	0.489887	-8.0306	2.37967	-6.02991	0.488687	-8.01094	11.737	148.445	2598385	31	21	19	QC-filtered	N
#1238	0.48	-1	-1.42795	-8.33987	-0.763513	-7.64379	-1.29755	-7.57827	9.52118	149.29	3167951	37	15	12	QC-pass	N
#1239	0.81	-1	-1.03801	-8.14837	0.769333	-6.25252	-0.93173	-7.31408	9.79454	149.028	2566112	36	17	17	QC-filtered	N
#1240	0.55	-1	0.251213	-8.20205	1.98727	-6.36493	0.318964	-10.4141	11.6444	148.676	2935986	37	13	18	QC-filtered	N
#1241	0.75	-1	0.016173	-7.16063	1.75609	-5.3347	0.013615	-6.02805	9.88606	148.995	2641895	38	17	17	QC-filtered	N
#1242	0.64	-1	1.16649	-6.5487	2.61754	-5.02054	0.941956	-5.28817	10.6277	148.834	2751232	25	12	17	QC-filtered	N
#1243	0.36	-1	-0.426569	-6.64592	0.926633	-5.23475	-0.332657	-5.18277	8.56717	148.65	2613590	36	14	16	QC-filtered	N
#1244	0.89	-1	-1.73889	-9.01931	0.323745	-6.85324	-1.65985	-8.60937	10.0288	148.74	2550910	35	16	16	QC-filtered	N
#1245	0.45	-1	-0.391927	-7.72469	0.729613	-6.5465	-0.38569	-7.60175	10.1009	148.936	2973340	30	18	18	QC-filtered	N
#1246	0.55	-1	-0.522571	-5.20123	0.979869	-3.65037	-0.38792	-3.86103	6.44486	154.342	2729987	41	15	12	QC-filtered	N
#1247	1.13	-1	1.11899	-6.0726	2.4701	-4.65457	0.988589	-5.36493	9.90643	153.505	2854559	24	18	12	QC-filtered	N
#1248	0.49	-1	-0.703508	-8.36396	1.52881	-6.01387	-0.815907	-9.70027	10.5523	152.895	2974329	30	15	13	QC-filtered	N
#1249	1.99	-1	2.48078	-4.2036	3.91026	-2.7083	2.2077	-3.74088	9.20776	153.578	2482929	36	20	12	QC-filtered	Unclassified
#1250	1.05	-1	-1.47151	-7.94928	-0.0612396	-6.47609	-1.21007	-6.53693	8.92315	153.572	2701581	27	17	12	QC-filtered	N
#1251	0.51	-1	-0.831329	-6.09903	-0.198077	-5.4428	-0.7962	-5.84131	7.25628	154.162	2510051	33	16	11	QC-filtered	N
#1252	0.35	-1	-0.696547	-8.0068	1.35339	-5.85365	-0.666365	-7.65986	10.0699	152.771	2673924	26	18	12	QC-filtered	N
#1253	0.51	-1	1.3881	-5.85239	3.5557	-3.57669	1.34453	-5.66867	9.9738	152.999	2573125	26	20	12	QC-filtered	N
#1254	0.85	-1	0.433703	-5.73323	1.84764	-4.25924	0.383731	-5.07264	8.49497	153.326	3267712	22	18	8	QC-pass	N
#1255	0.31	-1	1.70433	-4.94194	2.7686	-3.82895	1.65552	-4.80039	9.15525	153.077	3059153	37	16	7	QC-pass	N
#1256	0.87	-1	-1.07562	-9.41833	0.160217	-8.11148	-0.886912	-7.76596	11.4921	152.076	2409251	26	15	14	QC-filtered	N
#1257	0.8	-1	-1.30067	-7.27817	0.18514	-5.73119	-1.44501	-8.08584	8.23402	153.357	2803262	35	15	12	QC-filtered	N
#1258	0.3	-1	-1.24467	-11.7983	0.179128	-10.271	-1.25925	-11.9366	14.5377	151.621	2715793	31	14	12	QC-filtered	N
#1259	0.31	-1	0.216395	-6.2252	0.467006	-5.96347	0.186336	-5.36048	8.87331	154.024	3337942	38	22	8	QC-pass	N
#1260	0.6	-1	0.217988	-8.02526	1.62524	-6.5381	0.221645	-8.15988	11.3551	152.476	3097838	30	20	7	QC-pass	N
#1261	1.14	-1	-0.799048	-5.28613	0.501259	-3.94564	-0.640686	-4.23848	6.18097	154.31	2617731	21	16	14	QC-filtered	N
#1262	0.7	-1	-1.81025	-6.86156	-0.0739881	-5.0649	-1.52211	-5.76941	6.95819	153.881	4102170	37	16	7	QC-pass	N
#1263	1.24	-1	0.119188	-4.4422	1.55117	-2.96523	0.0924375	-3.4452	6.28332	153.902	3754176	31	14	7	QC-pass	N
#1264	0.25	-1	0.791742	-7.24664	2.11778	-5.84718	0.672131	-6.15187	11.0729	152.5	3672828	24	14	8	QC-pass	N
#1265	1.04	-1	-0.0300643	-8.40573	1.54655	-6.73817	-0.0331001	-9.25451	11.5375	151.952	4325084	37	12	7	QC-pass	N
#1266	1.41	-1	-0.305363	-7.59442	1.21187	-6.00101	-0.289687	-7.20456	10.0407	152.594	4005344	28	20	8	QC-pass	N
#1267	0.35	-1	-0.669016	-4.38612	0.869709	-2.808	-0.613718	-4.02358	5.12032	154.562	4299377	36	12	7	QC-pass	N
#1268	0.39	-1	-0.210089	-4.72675	1.75087	-2.70478	-0.217762	-4.89939	6.22171	153.944	4156177	34	23	7	QC-pass	N
#1269	0.32	-1	-0.847647	-6.83134	0.771769	-5.14519	-0.72737	-5.86201	8.24255	153.292	4183692	26	18	8	QC-pass	N
#1270	1.91	-1	-2.26749	-8.73815	-1.04173	-7.45776	-2.49825	-9.6274	8.91335	152.989	4286163	32	16	7	QC-pass	N
#1271	0.32	-1	-0.541371	-3.8405	-0.266165	-3.55905	-0.461951	-3.27709	4.54456	155.138	4125942	36	15	7	QC-filtered	N
#1272	0.3	-1	-0.368843	-7.80433	0.620598	-6.76421	-0.335959	-7.10855	10.2424	152.367	4109327	21	17	7	QC-pass	N
#1273	0.48	-1	-0.0638256	-4.82014	1.55134	-3.15206	-0.0703542	-5.31318	6.55183	153.8	5124872	34	18	7	QC-pass	N
#1274	0.55	-1	-0.389518	-5.32342	1.1259	-3.75652	-0.392279	-5.36115	6.79647	153.905	4028266	31	16	7	QC-pass	N
#1275	0.28	-1	-0.229193	-4.42366	1.10771	-3.04813	-0.283036	-5.46288	5.77789	154.528	4298013	34	16	9	QC-pass	N
#1276	0.53	-1	0.649997	-6.83623	2.00284	-5.41363	0.643547	-6.7684	10.3123	152.887	3980010	18	25	7	QC-pass	N
#1277	0.77	-1	-1.1027	-6.43515	0.669105	-4.59827	-1.28871	-7.52068	7.34546	154.058	5123535	34	14	7	QC-pass	N
#1278	0.34	-1	-0.101191	-6.57823	1.79796	-4.59436	-0.124166	-8.07179	8.92214	150.972	4097956	35	18	7	QC-pass	N
#1279	0.37	-1	-0.710732	-9.05489	1.50026	-6.71683	-0.704145	-8.97096	11.4941	150.46	4303087	32	15	6	QC-pass	N
#1280	1.1	-1	0.762765	-8.38037	2.82341	-6.18996	0.758842	-8.33728	12.5947	149.645	3358376	26	21	5	QC-pass	N
#1281	1.12	-1	1.47564	-6.46786	2.6829	-5.19455	1.49247	-6.54164	10.9422	149.763	4268041	36	17	7	QC-pass	N
#1282	0.43	-1	-0.430812	-9.3198	1.20453	-7.58433	-0.463152	-10.0194	12.2446	149.455	4097756	29	24	8	QC-pass	N
#1283	0.5	-1	-0.734507	-9.31031	0.451705	-8.05405	-0.650519	-8.24572	11.8132	148.998	3486011	38	13	7	QC-pass	N
#1284	1.56	-1	-1.01103	-8.64623	-0.502978	-8.11145	-0.960837	-8.21695	10.5175	150.059	4404654	34	15	8	QC-pass	N
#1285	2.1	-1	1.2583	-5.64909	2.40402	-4.44887	1.11655	-5.01269	9.51494	150.272	4044674	23	16	7	QC-pass	Unclassified
#1286	0.26	-1	0.16928	-6.82994	2.24678	-4.6523	0.146975	-5.93001	9.64145	150.034	3672830	37	12	7	QC-pass	N
#1287	0.36	-1	-0.885617	-7.98581	0.587263	-6.4409	-0.841566	-7.58859	9.78053	149.58	4575860	40	13	7	QC-pass	N
#1288	0.64	-1	0.0805684	-7.0275	1.80728	-5.21627	0.0758018	-6.61175	9.79139	150.644	3793888	28	19	7	QC-pass	N
#1289	0.58	-1	-1.42163	-8.18282	0.320127	-6.35995	-1.15023	-6.62066	9.31356	150.207	3756161	42	12	7	QC-pass	N
#1290	0.6	-1	-1.37459	-9.4834	1.28612	-6.67409	-1.25091	-8.63008	11.1699	149.755	3884276	40	17	8	QC-pass	N
#1291	1.22	-1	-1.68235	-8.52747	-0.00190478	-6.7678	-1.42762	-7.2363	9.42918	150.076	3377058	36	19	9	QC-pass	N
#1292	1.14	-1	-0.931182	-12.1131	0.654581	-10.4052	-0.845854	-11.0031	15.4031	148.13	3348721	30	16	7	QC-pass	N
#1293	1.13	-1	0.224622	-5.76127	1.94787	-3.96698	0.23023	-5.90512	8.24558	150.489	4269482	29	20	16	QC-pass	N
#1294	0.22	-1	-0.57202	-10.8651	-0.182114	-10.4476	-0.4728	-8.98053	14.1788	145.727	3573040	36	24	8	QC-pass	N
#1295	0.34	-1	-0.260403	-13.5476	0.719511	-12.478	-0.234088	-12.1786	18.3032	144.311	3317531	40	19	7	QC-pass	N
#1296	0.42	-1	-0.182969	-11.0285	-0.178567	-11.0237	-0.17098	-10.3058	14.9397	145.127	4417348	36	18	8	QC-pass	N
#1297	0.42	-1	1.78618	-8.61394	2.07317	-8.3064	1.6718	-8.06233	14.3262	145.745	4320982	22	27	8	QC-pass	N
#1298	0.69	-1	0.552192	-10.4346	2.21923	-8.64146	0.466995	-8.8247	15.1344	145.578	3699091	36	18	9	QC-pass	N
#1299	0.65	-1	0.34798	-9.54267	1.9451	-7.83676	0.314733	-8.63093	13.6244	146.871	3911264	39	20	9	QC-pass	N
#1300	0.35	-1	-1.24155	-12.1053	0.799715	-9.91126	-1.17638	-11.4699	14.9648	145.166	3917353	36	20	7	QC-pass	N
#1301	0.64	-1	0.598067	-9.93992	1.06702	-9.43692	0.475705	-7.90624	14.5161	144.988	3729591	28	19	7	QC-pass	N
#1302	1.37	-1	-1.75427	-11.5921	-0.961577	-10.7457	-1.42344	-9.40599	13.5516	145.943	3544293	35	18	7	QC-pass	N
#1303	0.45	-1	0.840408	-12.6598	2.5689	-10.7706	0.922665	-13.8989	18.5966	144.403	3314375	19	18	7	QC-pass	N
#1304	0.31	-1	0.528207	-9.19214	0.954828	-8.73695	0.503477	-8.76177	13.3898	146.338	4244967	36	17	7	QC-pass	N
#1305	0.99	-1	-0.335127	-8.27478	1.32612	-6.5227	-0.326847	-8.07034	10.9369	147.252	3504721	22	19	7	QC-pass	N
#1306	0.75	-1	-1.33985	-9.99508	-0.305647	-8.89922	-1.07294	-8.00395	11.9226	146.479	4470526	36	24	7	QC-pass	N
#1307	1.07	-1	-2.44829	-12.2707	-0.845	-10.5589	-2.06472	-10.3483	13.5304	146.173	3437356	34	19	7	QC-pass	N
#1308	1.13	-1	0.83325	-8.82669	1.26946	-8.36146	0.886092	-9.38645	13.3066	145.891	4511316	35	16	9	QC-pass	N
#1309	0.46	-1	0.275773	-8.31071	2.22882	-6.24216	0.223319	-6.72994	11.8279	146.668	3606355	37	18	8	QC-pass	N
#1310	0.27	-1	-0.839474	-8.03012	0.52817	-6.59475	-0.768776	-7.35384	9.90514	152.484	2351270	28	18	11	QC-filtered	N
#1311	0.63	-1	0.266141	-8.76114	1.8857	-7.04089	0.18443	-6.07128	12.4351	151.349	2302140	39	24	21	QC-filtered	N
#1312	1.49	-1	1.10637	-5.87965	2.12876	-4.80805	1.0252	-5.44829	9.62325	152.138	3235561	37	18	10	QC-pass	N
#1313	0.61	-1	-0.938578	-7.82852	0.744423	-6.06566	-0.846832	-7.06328	9.49091	152.585	2208119	29	13	19	QC-filtered	N
#1314	0.86	-1	-1.68585	-6.83197	-0.468602	-5.57157	-1.64463	-6.66489	7.08879	153.128	2243039	38	15	21	QC-filtered	N
#1315	0.24	-1	-1.99908	-10.7699	-0.959361	-9.66734	-2.13914	-11.5244	12.0818	151.649	5143978	24	24	9	QC-pass	N
#1316	0.58	-1	-0.57521	-7.86115	2.40087	-4.73572	-0.464424	-6.34709	10.0364	151.849	2451962	37	12	15	QC-filtered	N
#1317	1.1	-1	0.319424	-4.82689	2.29274	-2.78363	0.311477	-4.70679	7.08906	153.484	2844236	37	21	11	QC-filtered	N
#1318	0.27	-1	-0.319413	-7.41678	2.29144	-4.6783	-0.205184	-4.76438	9.77664	152.418	2211447	41	16	20	QC-filtered	N
#1319	1.09	-1	-1.37274	-8.60373	0.383021	-6.76052	-1.23444	-7.73694	9.96071	152.434	2499163	31	16	16	QC-filtered	N
#1320	0.3	-1	0.239613	-6.83041	2.15416	-4.82263	0.203359	-5.79696	9.73898	152.178	2737662	34	15	11	QC-filtered	N
#1321	0.51	-1	-1.3684	-11.0033	1.32783	-8.12814	-1.06527	-8.56582	13.2721	150.998	2492394	26	19	12	QC-filtered	N
#1322	0.34	-1	-1.59768	-9.33821	-0.153371	-7.8169	-1.70981	-9.99355	10.6626	151.817	3122779	34	14	9	QC-pass	N
#1323	0.43	-1	-0.198728	-7.34037	1.79767	-5.24577	-0.226464	-8.36484	9.83763	152.454	2919463	39	14	12	QC-filtered	N
#1324	0.73	-1	-2.16661	-9.92884	0.128113	-7.51144	-2.33027	-10.6789	10.6925	150.937	3230907	32	19	9	QC-pass	N
#1325	1.04	-1	1.53746	-6.89193	3.58791	-4.72244	0.909522	-4.0771	11.6115	151.427	2669576	43	17	11	QC-filtered	N
#1326	0.27	-1	-0.691393	-9.77733	0.773706	-8.22055	-0.591896	-8.37029	12.5159	150.762	3296847	26	18	9	QC-pass	N
#1327	0.2	-1	0.948037	-4.82286	2.20093	-3.52017	1.06873	-5.43687	7.94943	151.898	3685208	38	22	13	QC-pass	N
#1328	0.37	-1	-0.407027	-8.43975	1.11293	-6.8357	-0.302577	-6.27397	11.0651	151.48	2829555	36	13	12	QC-filtered	N
#1329	0.38	-1	-0.923514	-9.09722	0.153932	-7.95911	-0.86403	-8.51127	11.2593	151.241	2876323	35	13	12	QC-filtered	N
#1330	2.69	1	5.06514	-1.87892	6.18451	-0.706002	3.59532	-1.33369	9.56546	152.201	2893224	43	15	14	QC-filtered	Unclassified
#1331	0.85	-1	0.837249	-8.30182	2.89098	-6.11882	0.739073	-7.32835	12.5891	151.025	2961462	24	12	12	QC-filtered	N
#1332	0.35	-1	-0.620881	-8.20671	0.283631	-7.25494	-0.583811	-7.71673	10.4495	151.735	2912653	42	17	11	QC-filtered	N
#1333	0.44	-1	1.08827	-4.58253	1.97334	-3.66289	0.79159	-3.33325	7.81154	152.539	2829444	31	18	11	QC-filtered	N
#1334	0.43	-1	1.29833	-6.15748	1.64095	-5.79727	1.04092	-4.93668	10.2704	151.536	3243061	36	17	10	QC-pass	N
#1335	0.89	-1	1.26736	-6.33938	3.39932	-4.09572	1.05278	-5.26604	10.4783	151.935	2635358	25	17	11	QC-filtered	N
#1336	0.63	-1	-0.374003	-11.1279	1.58986	-9.01855	-0.346071	-10.2968	14.8135	149.981	3121891	24	20	9	QC-pass	N
#1337	0.86	-1	-0.119847	-7.80339	1.21271	-6.4003	-0.0968671	-6.30713	10.5841	151.099	4012512	27	17	10	QC-pass	N
#1338	1.12	-1	0.308233	-7.5401	2.42081	-5.31332	0.327765	-8.01789	10.8111	151.176	2603203	33	13	18	QC-filtered	N
#1339	0.5	-1	1.32041	-4.85724	2.49151	-3.63632	1.31431	-4.83478	8.50973	152.152	2879972	21	21	12	QC-filtered	N
#1340	0.35	-1	0.864784	-7.207	2.04603	-5.96007	0.810561	-6.75511	11.1189	151.203	3170678	32	12	9	QC-pass	N
#1341	0.45	-1	-0.131156	-6.57899	1.33793	-5.04466	-0.116485	-5.84306	8.88191	151.649	5668435	39	12	6	QC-pass	N
#1342	0.26	-1	0.388343	-7.23574	1.52654	-6.03777	0.466049	-8.68358	10.5022	151.065	4768012	31	19	6	QC-pass	N
#1343	0.46	-1	-0.745209	-5.70876	-0.149549	-5.09275	-0.77869	-5.96525	6.83731	152.949	6453020	39	16	10	QC-pass	N
#1344	0.7	-1	-0.964583	-6.26838	0.38501	-4.86948	-1.11732	-7.26096	7.30599	152.468	5736570	32	15	6	QC-pass	N
#1345	0.26	-1	0.130645	-9.25061	1.78228	-7.49225	0.0950792	-6.73231	12.9227	151.153	2236814	40	16	9	QC-filtered	N
#1346	0.55	-1	-0.314778	-7.92834	1.23361	-6.29875	-0.276569	-6.96596	10.4877	151.507	2368546	38	13	14	QC-filtered	N
#1347	0.28	-1	-0.548297	-7.51275	1.58584	-5.27625	-0.430209	-5.89472	9.59356	152.362	2095768	37	17	11	QC-filtered	N
#1348	1.31	-1	-1.66679	-6.4709	-0.594995	-5.36365	-1.71311	-6.65075	6.61768	152.588	6121211	33	17	10	QC-pass	N
#1349	0.46	-1	-1.89889	-8.78951	-0.00435404	-6.80506	-1.56097	-7.22537	9.49185	151.958	2369152	38	12	14	QC-filtered	N
#1350	0.57	-1	-0.141859	-5.90159	1.03486	-4.67819	-0.114195	-4.75072	7.93404	152.658	2200921	37	16	9	QC-filtered	N
#1351	0.55	-1	0.0521341	-4.83353	1.23882	-3.60692	0.0442467	-4.10226	6.73002	153.153	2259739	33	24	15	QC-filtered	N
#1352	0.34	-1	-1.20555	-9.58339	0.393775	-7.89179	-0.74635	-5.93302	11.5405	151.044	2349816	39	21	10	QC-filtered	N
#1353	0.75	-1	-0.0962586	-7.15902	1.28858	-5.70682	-0.106945	-7.9538	9.72897	152.131	2450765	30	18	9	QC-filtered	N
#1354	0.43	-1	0.570482	-6.7744	2.41811	-4.83331	0.498308	-5.91736	10.1176	151.657	2209283	36	15	9	QC-filtered	N
#1355	0.48	-1	0.515731	-8.15641	1.4767	-7.13804	0.482416	-7.62952	11.9459	150.048	4361972	34	23	10	QC-pass	N
#1356	0.4	-1	-0.106432	-6.65838	1.2634	-5.22672	-0.140118	-8.76575	9.02532	151.68	5277531	30	15	7	QC-pass	N
#1357	1.95	-1	-1.88306	-9.77204	0.291685	-7.47913	-1.9985	-10.3711	10.8671	149.468	5073328	37	21	6	QC-pass	N
#1358	0.68	-1	-0.376652	-6.77891	1.73328	-4.57594	-0.385747	-6.9426	8.81913	150.74	4496674	29	16	6	QC-pass	N
#1359	0.88	-1	0.796573	-6.33194	1.94954	-5.12237	0.776228	-6.17022	9.81955	150.768	4308127	37	16	17	QC-pass	N
#1360	0.41	-1	0.11174	-7.46088	1.0798	-6.44232	0.124552	-8.31634	10.4313	150.436	3970132	33	12	7	QC-pass	N
#1361	0.75	-1	-1.68024	-11.3516	-1.0319	-10.6601	-1.48576	-10.0377	13.3223	149.498	4815599	23	14	7	QC-pass	N
#1362	0.59	-1	0.471684	-6.9042	1.99677	-5.30164	0.453684	-6.64072	10.1603	150.156	4120332	36	16	6	QC-pass	N
#1363	0.55	-1	-0.956972	-10.2073	0.838871	-8.29701	-0.736139	-7.85182	12.7423	148.696	2434363	40	16	8	QC-filtered	N
#1364	0.41	-1	0.1506	-7.67399	0.451036	-7.35737	0.145941	-7.43661	10.7784	150.297	3934160	33	21	16	QC-pass	N
#1365	0.31	-1	0.58974	-6.98854	2.56331	-4.91196	0.520821	-6.17184	10.4391	150.591	3543323	40	20	12	QC-pass	N
#1366	0.27	-1	0.237021	-10.2985	0.946362	-9.53768	0.204865	-8.90133	14.5127	148.481	3834873	21	17	7	QC-pass	N
#1367	0.37	-1	0.832705	-7.03479	1.50076	-6.33054	0.6731	-5.68643	10.8375	149.657	3875540	28	16	6	QC-pass	N
#1368	0.34	-1	0.111224	-8.35025	1.69745	-6.67157	0.0899708	-6.75463	11.6557	149.925	3903382	30	18	6	QC-pass	N
#1369	0.41	-1	0.426725	-5.87731	1.71269	-4.53551	0.435073	-5.99228	8.68383	150.469	4426549	39	18	6	QC-pass	N
#1370	0.83	-1	-0.00486789	-6.97255	1.13779	-5.77505	-0.00480592	-6.88378	9.598	148.048	3925645	36	18	6	QC-pass	N
#1371	0.56	-1	-1.88934	-13.8247	-0.121671	-11.9117	-1.70364	-12.4659	16.441	145.939	3916789	37	13	18	QC-pass	N
#1372	0.59	-1	0.702567	-9.54649	2.56229	-7.55548	0.552569	-7.50831	14.1181	146.348	3915668	40	16	7	QC-pass	N
#1373	0.37	-1	0.53024	-7.22401	0.80429	-6.93533	0.530901	-7.23301	10.6815	148.131	4632238	25	17	6	QC-pass	N
#1374	0.71	-1	-0.307398	-9.77199	1.62463	-7.71401	-0.295382	-9.39003	13.0375	146.811	4733750	35	13	6	QC-pass	N
#1375	0.45	-1	-1.60829	-10.6928	0.440287	-8.51608	-1.80137	-11.9766	12.514	147.683	4371523	30	19	62	QC-pass	N
#1376	13.22	1	15.2365	4.07533	17.4186	6.42514	15.4942	4.14423	15.3746	146.068	4518536	35	19	17	QC-pass	P
#1377	0.32	-1	-0.658347	-15.8856	0.908729	-14.1542	-0.525853	-12.6886	20.9756	144.981	3607823	35	14	7	QC-pass	N
#1378	1.08	-1	-1.58194	-11.02	-0.412259	-9.77433	-1.674	-11.6613	13.001	145.667	4405979	36	14	16	QC-pass	N
#1379	0.69	-1	-1.97821	-11.8962	0.00946288	-9.77278	-1.99471	-11.9955	13.6621	147.202	3928839	38	17	17	QC-pass	N
#1380	0.32	-1	-0.857154	-12.5331	0.445359	-11.1258	-0.815497	-11.924	16.0836	145.924	3805293	32	18	6	QC-pass	N
#1381	1.01	-1	1.16117	-10.12	2.79152	-8.36302	1.07973	-9.41029	15.5399	145.883	3796455	25	12	17	QC-pass	N
#1382	0.64	-1	0.722075	-8.29257	3.04599	-5.82437	0.668493	-7.67721	12.4177	146.48	3750119	39	24	6	QC-pass	N
#1383	0.83	-1	0.0670881	-7.76948	1.7513	-5.99437	0.0685279	-7.93623	10.7949	147.437	4599171	40	19	6	QC-pass	N
#1384	0.47	-1	0.229899	-10.0218	1.99195	-8.13536	0.213577	-9.31031	14.1218	146.593	4060090	35	16	16	QC-pass	N
#1385	0.46	-1	-1.373	-12.5188	0.361254	-10.6514	-1.27236	-11.6011	15.3533	146.265	3925562	36	17	17	QC-pass	N
#1386	0.5	-1	1.20589	-8.39954	2.81946	-6.67921	1.19822	-8.34615	13.2315	148.26	3121482	43	17	11	QC-pass	N
#1387	0.82	-1	1.02118	-7.55869	2.20522	-6.30467	0.957356	-7.08627	11.8188	147.853	3498476	28	18	11	QC-pass	N
#1388	2.44	1	4.13193	-4.1882	6.17045	-2.03285	3.33043	-3.37579	11.461	148.195	3231864	43	15	14	QC-pass	Unclassified
#1389	0.33	-1	-0.235062	-9.55134	0.997786	-8.23938	-0.169412	-6.88375	12.8332	147.597	3147650	36	13	12	QC-pass	N
#1390	0.82	-1	-0.568068	-9.55418	0.903008	-7.99207	-0.448487	-7.54298	12.3784	148.175	3055192	25	17	11	QC-pass	N
#1391	1.06	-1	1.44427	-5.52747	2.15802	-4.77945	1.608	-6.15408	9.6036	148.377	3090154	31	18	11	QC-pass	N
#1392	0.43	-1	-0.313404	-10.8221	1.70453	-8.65807	-0.257977	-8.90812	14.4757	146.966	3185404	24	12	12	QC-pass	N
#1393	0.44	-1	-0.814241	-9.71883	0.945188	-7.85151	-0.812038	-9.69254	12.2661	147.553	3222048	42	17	11	QC-pass	N
#1394	0.31	-1	0.138639	-9.54787	3.05205	-6.44009	0.127438	-8.77644	13.3432	147.315	3182912	35	13	12	QC-pass	N
#1395	0.63	-1	0.447256	-6.30929	3.10899	-3.5237	0.373047	-5.26245	9.30716	148.502	4029476	37	21	11	QC-pass	N
#1396	1.83	-1	2.18917	-7.06904	4.01554	-5.12621	1.90588	-6.15428	12.7532	147.174	2918938	33	13	18	QC-filtered	N
#1397	1.05	-1	0.328031	-7.90353	1.56343	-6.59809	0.317089	-7.63991	11.339	148.022	3739416	34	15	11	QC-pass	N
#1398	0.22	-1	-0.328361	-7.87245	0.521128	-6.97882	-0.383767	-9.20081	10.392	148.099	3248580	21	21	12	QC-pass	N
#1399	1.23	-1	-1.0106	-11.8529	0.87405	-9.82751	-0.885525	-10.386	14.9353	146.409	3440002	26	19	12	QC-pass	N
#1400	0.32	-1	-0.761598	-9.3835	1.39521	-7.09862	-0.875486	-10.7867	11.8767	147.878	4013700	39	14	12	QC-pass	N
#1401	0.52	-1	-0.419602	-9.81145	1.82751	-7.41898	-0.334481	-7.8211	12.9373	146.883	3642860	39	24	21	QC-pass	N
#1402	0.26	-1	-1.11726	-11.7765	-0.0916657	-10.6756	-1.13082	-11.9194	14.6831	147.479	3832545	34	16	10	QC-pass	N
#1403	0.56	-1	-0.104342	-10.3162	1.84208	-8.23283	-0.101803	-10.065	14.0668	146.441	4212739	29	13	19	QC-pass	N
#1404	0.34	-1	-0.0450174	-8.96943	0.468554	-8.4243	-0.0388353	-7.73769	12.2934	147.276	4337914	37	12	15	QC-pass	N
#1405	1.79	-1	1.58545	-7.09772	1.38359	-7.31166	1.46705	-6.56767	11.9611	147.333	3875881	38	15	21	QC-pass	N
#1406	0.29	-1	0.186262	-4.80352	1.67996	-3.25849	0.197388	-5.09045	6.87344	151.853	4534388	29	25	7	QC-pass	N
#1407	0.78	-1	1.19825	-7.29371	2.3337	-6.09185	1.32153	-8.04414	11.6977	150.498	4288748	38	14	7	QC-pass	N
#1408	0.42	-1	0.320048	-5.40353	0.632206	-5.07906	0.316198	-5.33852	7.88424	151.579	3736984	39	14	8	QC-pass	N
#1409	0.33	-1	-0.0805548	-9.21513	1.32695	-7.71907	-0.0732835	-8.38332	12.5829	150.379	4101313	27	12	8	QC-pass	N
#1410	1.37	-1	-1.25639	-7.20435	0.156038	-5.73407	-1.24144	-7.11864	8.19334	152.031	4533583	36	16	7	QC-pass	N
#1411	0.83	-1	1.08624	-5.12798	3.0897	-3.03878	1.32665	-6.26295	8.56011	151.714	5159417	42	15	7	QC-pass	N
#1412	0.36	-1	0.31848	-5.49895	1.4143	-4.35921	0.313943	-5.4206	8.01352	151.86	4102379	34	17	9	QC-pass	N
#1413	0.47	-1	-0.229715	-5.95362	1.19262	-4.47521	-0.245268	-6.3567	7.88469	151.98	4095948	34	17	7	QC-pass	N
#1414	0.82	-1	0.271067	-3.73885	1.96391	-1.99926	0.258563	-3.56638	5.52367	153.095	4172842	41	16	7	QC-pass	N
#1415	0.49	-1	0.417823	-6.21027	1.07886	-5.51906	0.330183	-4.90764	9.13022	151.268	4089460	35	18	7	QC-pass	N
#1416	0.48	-1	-0.794965	-8.53825	1.49578	-6.12533	-0.758819	-8.15003	10.6664	150.471	4352514	27	16	7	QC-pass	N
#1417	0.38	-1	-0.0792352	-7.61069	0.985568	-6.49065	-0.0728723	-6.99952	10.3746	151.077	3921624	19	17	8	QC-pass	N
#1418	1.13	-1	1.22729	-5.5953	2.28448	-4.48842	1.16509	-5.31174	9.39813	150.809	4106648	39	16	7	QC-pass	N
#1419	1.25	-1	0.744153	-4.29355	1.81825	-3.18219	0.671996	-3.87722	6.93945	152.359	4175683	31	21	7	QC-pass	N
#1420	0.87	-1	0.246236	-5.13624	0.531961	-4.83993	0.216737	-4.52091	7.41438	152.765	4091735	37	20	7	QC-pass	N
#1421	0.29	-1	0.729579	-5.6368	2.28634	-4.01177	0.680938	-5.26099	8.7697	152.126	4047677	35	15	8	QC-pass	N
#1422	0.75	-1	-0.0803762	-8.15259	1.40405	-6.58564	-0.0868075	-8.80492	11.1195	149.214	4140389	24	12	8	QC-pass	N
#1423	0.82	-1	-1.18956	-9.77451	-0.471712	-9.01422	-1.43681	-11.8062	11.8258	148.917	4710496	27	18	6	QC-pass	N
#1424	0.62	-1	-0.25629	-7.28867	1.15745	-5.80645	-0.291009	-8.27606	9.68712	150.044	4847960	27	17	8	QC-pass	N
#1425	0.4	-1	0.890885	-7.10888	2.141	-5.78989	0.985711	-7.86556	11.0197	149.798	4304028	33	15	8	QC-pass	N
#1426	0.22	-1	-0.0489013	-7.06241	2.07658	-4.83425	-0.0606535	-8.75968	9.66113	149.395	4779047	27	21	8	QC-pass	N
#1427	1.22	-1	1.16773	-7.33534	3.35068	-5.02455	1.22806	-7.71433	11.713	148.715	3219900	24	22	8	QC-pass	N
#1428	0.53	-1	-0.0710671	-9.74364	1.95703	-7.58043	-0.0512504	-7.02668	13.324	146.921	3619878	26	18	8	QC-pass	N
#1429	0.33	-1	0.98237	-7.62531	2.36096	-6.16499	1.07516	-8.34555	11.8571	148.889	4122438	25	18	7	QC-pass	N
#1430	1.04	-1	-0.830146	-9.21612	-0.107094	-8.4513	-0.916764	-10.1777	11.5517	149.026	3906896	27	16	8	QC-pass	N
#1431	0.28	-1	-0.236935	-5.1062	0.490707	-4.35416	-0.276468	-5.95816	6.70742	151.145	4309254	39	14	6	QC-pass	N
#1432	1.1	-1	1.80765	-3.5932	2.84913	-2.51298	1.74099	-3.46069	7.43969	150.312	4014079	25	19	8	QC-pass	N
#1433	0.51	-1	0.656074	-5.59723	2.71058	-3.45424	0.801886	-6.84122	8.61395	149.85	4010278	27	20	8	QC-pass	N
#1434	0.42	-1	-0.397205	-8.49055	0.897799	-7.12335	-0.37368	-7.98767	11.1486	149.406	3127942	39	17	8	QC-pass	N
#1435	1.42	-1	1.23691	-6.41092	3.10689	-4.44244	1.13628	-5.88937	10.5349	148.947	4290282	31	17	8	QC-pass	N
#1436	0.49	-1	-0.884836	-11.5257	0.271805	-10.2843	-0.758654	-9.88206	14.6578	147.878	5020041	34	15	8	QC-pass	N
#1437	0.37	-1	-1.74453	-9.35983	-0.421535	-7.96745	-1.71211	-9.18591	10.4901	149.24	4372408	29	18	8	QC-pass	N
#1438	0.41	-1	0.924638	-6.26111	2.6612	-4.43861	0.792834	-5.36861	9.89839	150.294	2247645	33	13	18	QC-filtered	N
#1439	2.61	-1	3.40698	-7.28084	5.5499	-4.98017	2.73121	-5.83671	14.7225	147.971	2177401	37	24	18	QC-filtered	Unclassified
#1440	0.3	-1	0.442193	-5.61773	2.4083	-3.56956	0.409964	-5.20828	8.34756	150.623	2306520	28	17	16	QC-filtered	N
#1441	1.74	-1	0.873597	-5.43793	2.60447	-3.63182	0.751425	-4.67743	8.69414	150.324	3649662	34	32	9	QC-pass	N
#1442	0.19	-1	0.558577	-6.07115	1.88233	-4.68696	0.622435	-6.76522	9.13247	150.305	5327243	23	14	11	QC-pass	N
#1443	0.58	-1	-0.0847378	-6.27342	1.39961	-4.72579	-0.100713	-7.45614	8.52492	150.407	4818235	35	14	9	QC-pass	N
#1444	0.57	-1	0.31053	-6.27862	1.37062	-5.17042	0.345978	-6.99535	9.07657	151.375	4070192	39	15	7	QC-pass	N
#1445	1.27	-1	-0.839734	-7.85673	1.85737	-5.02927	-0.746799	-6.98721	9.66593	150.657	3663086	37	19	8	QC-pass	N
#1446	0.31	-1	0.51287	-7.49111	1.65565	-6.28533	0.461516	-6.74101	11.0255	149.255	3848645	40	18	8	QC-pass	N
#1447	1.66	-1	-1.20216	-6.53537	-0.0265592	-5.31659	-1.13878	-6.19082	7.34651	151.367	3660000	37	20	8	QC-pass	N
#1448	0.81	-1	1.11392	-8.3347	2.29005	-7.08204	0.880762	-6.59013	13.0155	148.757	3418152	31	18	7	QC-pass	N
#1449	0.25	-1	-0.697515	-5.7815	1.55194	-3.45328	-0.698273	-5.78779	7.00321	151.535	4220081	36	15	7	QC-pass	N
#1450	1.27	-1	1.40532	-5.93681	2.64197	-4.63763	1.46691	-6.19701	10.1138	150.252	3326995	22	14	8	QC-pass	N
#1451	0.32	-1	1.10517	-6.34723	3.39991	-3.93471	1.22399	-7.02964	10.2657	150.114	5075459	36	16	8	QC-pass	N
#1452	0.67	-1	-1.22345	-7.10956	-0.0997047	-5.94026	-1.26146	-7.33045	8.10814	150.627	3408806	28	21	7	QC-pass	N
#1453	0.87	-1	0.339478	-10.9504	2.30023	-8.83722	0.350415	-11.3032	15.5519	148.224	5344853	29	18	7	QC-pass	N
#1454	0.63	-1	-0.711372	-7.52541	0.893151	-5.84558	-0.629377	-6.65801	9.38636	150.819	4058969	37	13	8	QC-pass	N
#1455	1.46	-1	0.277346	-7.56387	2.97416	-4.7214	0.309811	-8.44926	10.8013	150.175	3536670	24	15	7	QC-pass	N
#1456	2.52	1	3.30662	-2.51122	4.84638	-0.909752	3.31025	-2.51397	8.01408	150.894	4379661	39	13	12	QC-pass	Unclassified
#1457	0.41	-1	-0.190346	-8.82808	1.13397	-7.42497	-0.181346	-8.4107	11.8985	149.531	2929370	38	21	11	QC-filtered	N
#1458	0.33	-1	-0.418887	-10.1045	0.87934	-8.7197	-0.426063	-10.2777	13.342	149.212	3632845	30	17	8	QC-pass	N
#1459	0.95	-1	-0.444386	-10.2257	0.820004	-8.87614	-0.479954	-11.0442	13.4738	148.388	3927407	34	18	9	QC-pass	N
#1460	0.47	-1	-0.433539	-8.02147	1.78362	-5.68843	-0.335553	-6.20849	10.4524	150.59	3531727	27	19	7	QC-pass	N
#1461	0.51	-1	0.489984	-9.10796	1.92613	-7.57687	0.464522	-8.63466	13.2212	149.561	3262971	31	19	7	QC-pass	N
#1462	0.83	-1	-0.0211772	-11.6583	1.22314	-10.3143	-0.0222499	-12.2489	16.0302	148.51	3537482	37	12	7	QC-pass	N
#1463	0.31	-1	-1.17241	-6.99471	0.313295	-5.44943	-1.13813	-6.7902	8.02023	151.462	3284981	35	14	7	QC-pass	N
#1464	1.45	-1	1.66749	-3.69373	3.58059	-1.71	1.2809	-2.83738	7.3851	151.778	2634105	35	18	11	QC-filtered	N
#1465	0.68	-1	-1.24045	-9.10933	0.523875	-7.24937	-0.926721	-6.80543	10.8394	150.638	3448958	22	18	7	QC-pass	N
#1466	1.04	-1	-1.31186	-10.8184	-0.066913	-9.49195	-1.61074	-13.2832	13.0953	149.997	3223541	26	20	8	QC-pass	N
#1467	0.22	-1	-0.0444061	-7.77768	1.74351	-5.89453	-0.0380752	-6.66882	10.6526	150.502	2731824	40	16	8	QC-filtered	N
#1468	0.3	-1	0.196896	-6.93277	2.38597	-4.63619	0.150591	-5.30237	9.82113	151.126	2855281	27	21	11	QC-filtered	N
#1469	0.49	-1	1.17156	-5.20542	3.11779	-3.1737	0.994138	-4.41711	8.7843	151.113	2910915	38	15	11	QC-filtered	N
#1470	0.56	-1	-0.47213	-9.96663	1.80004	-7.54587	-0.430682	-9.09167	13.0787	147.142	3258511	41	12	8	QC-pass	N
#1471	0.72	-1	0.934993	-10.5883	2.43461	-8.9697	0.985628	-11.1617	15.8734	146.529	3768543	38	16	8	QC-pass	N
#1472	0.2	-1	-0.811755	-16.9446	0.101973	-15.9293	-0.79599	-16.6155	22.223	145.329	4149593	37	12	8	QC-pass	N
#1473	0.9	-1	-0.758038	-11.139	0.988411	-9.26768	-0.727795	-10.6946	14.2998	146.879	4141762	37	13	9	QC-pass	N
#1474	0.28	-1	-0.0280077	-8.95227	0.475745	-8.41755	-0.02419	-7.73199	12.2932	147.27	4337872	35	17	7	QC-pass	N
#1475	0.68	-1	0.630311	-8.06659	2.34598	-6.24815	0.601334	-7.69573	11.98	147.332	5324806	27	12	7	QC-pass	N
#1476	0.32	-1	-1.05581	-11.715	-0.054479	-10.6402	-1.0619	-11.7826	14.6831	147.475	3832589	41	15	7	QC-pass	N
#1477	0.4	-1	-0.769099	-10.4215	1.91005	-7.56423	-0.708086	-9.59475	13.2962	146.684	3686822	34	18	7	QC-pass	N
#1478	0.42	-1	0.533857	-12.0621	1.37976	-11.1428	0.563427	-12.7301	17.3509	145.526	4383499	28	13	7	QC-pass	N
#1479	1.05	-1	-1.71977	-12.3925	-1.26786	-11.9074	-1.43165	-10.3164	14.7017	146.209	2169622	34	18	9	QC-filtered	N
#1480	0.52	-1	-0.0353416	-10.2806	1.06752	-9.09994	-0.0347995	-10.1229	14.1129	147.806	3548685	36	16	7	QC-pass	N
#1481	0.22	-1	-0.0369909	-9.68626	1.2992	-8.26128	-0.0370811	-9.70989	13.2919	146.647	4025012	26	13	7	QC-pass	N
#1482	1.95	-1	1.60296	-7.08058	1.43976	-7.25354	1.45311	-6.41868	11.9616	147.329	3876000	26	19	7	QC-pass	N
#1483	0.62	-1	-0.461329	-9.8534	1.76358	-7.48456	-0.3742	-7.99242	12.9376	146.881	3642814	36	14	7	QC-pass	N
#1484	0.25	-1	0.449119	-10.3611	1.83691	-8.86998	0.434035	-10.0131	14.8911	147.63	4238451	39	18	8	QC-pass	N
#1485	0.48	-1	0.0216985	-10.19	1.88672	-8.19384	0.0213113	-10.0082	14.0667	146.434	4212709	36	18	8	QC-pass	N
#1486	1.07	-1	1.08553	-10.8664	2.84546	-8.96159	0.933595	-9.34548	16.4638	140.384	4591261	35	17	7	QC-pass	N
#1487	1.4	-1	1.61974	-10.5924	3.47129	-8.58507	1.44552	-9.45302	16.8222	141.971	3226927	23	18	8	QC-pass	N
#1488	0.43	-1	-0.0483228	-10.4288	1.94534	-8.29257	-0.0481124	-10.3834	14.2991	141.388	3621488	28	17	9	QC-pass	N
#1489	0.59	-1	1.85818	-14.2206	3.56814	-12.3213	1.5412	-11.7948	22.1486	139.379	3225365	24	17	8	QC-pass	N
#1490	1.21	-1	-0.302857	-12.0585	1.12247	-10.5177	-0.279756	-11.1387	16.1934	140.89	3807575	22	18	8	QC-pass	N
#1491	0.98	-1	0.677872	-12.6018	1.90078	-11.2671	0.52388	-9.73907	18.2928	140.055	3559064	40	18	8	QC-pass	N
#1492	1.11	-1	-0.175537	-10.3797	1.97295	-8.08024	-0.148697	-8.79265	14.0563	141.72	3415760	21	19	9	QC-pass	N
#1493	0.6	-1	-1.49907	-13.2643	0.371697	-11.2419	-1.40273	-12.4118	16.2066	140.965	3247095	33	18	8	QC-pass	N
#1494	1.56	-1	0.880815	-10.3687	2.72366	-8.38311	0.727587	-8.56498	15.4963	140.546	3760865	32	20	9	QC-pass	N
#1495	1.01	-1	1.27919	-11.2947	2.37932	-10.0993	1.08472	-9.57759	17.3206	141.444	3006024	38	15	8	QC-pass	N
#1496	0.35	-1	-0.184182	-11.7244	1.38682	-10.0285	-0.170642	-10.8626	15.8967	141.56	3070859	35	18	8	QC-pass	N
#1497	1.64	-1	0.482969	-13.0734	2.97337	-10.3504	0.435447	-11.787	18.6739	140.601	3328575	32	17	7	QC-pass	N
#1498	0.42	-1	0.014456	-16.2205	0.700324	-15.4579	0.0122356	-13.7291	22.3637	139.171	4879982	25	17	8	QC-pass	N
#1499	0.8	-1	0.150642	-12.3047	2.34131	-9.92606	0.145268	-11.8657	17.1572	141.04	4852077	25	19	9	QC-pass	N
#1500	1.23	-1	1.42866	-11.0718	2.20383	-10.2299	1.44721	-11.2155	17.2194	140.764	4687139	41	19	8	QC-pass	N
#1501	2.37	-1	2.38357	-11.5788	4.07411	-9.72569	1.95542	-9.49895	19.2332	139.697	4311784	35	14	8	QC-pass	Unclassified
#1502	0.54	-1	0.477284	-8.21504	1.75643	-6.8593	0.439848	-7.57069	11.9737	151.509	3799511	25	17	9	QC-pass	N
#1503	0.58	-1	-0.501903	-7.7573	0.263966	-6.95317	-0.393011	-6.07429	9.99433	152.344	3665232	29	12	9	QC-pass	N
#1504	0.53	-1	-1.51976	-6.47924	-1.00059	-5.94233	-1.36711	-5.82841	6.83169	153.114	3592065	32	24	8	QC-pass	N
#1505	0.92	-1	-0.311214	-7.89392	0.0504246	-7.51339	-0.289339	-7.33908	10.4452	151.876	3493586	30	15	8	QC-pass	N
#1506	0.65	-1	0.950517	-5.5227	1.8362	-4.59753	1.00693	-5.85049	8.91687	152.43	4145354	24	20	8	QC-pass	N
#1507	0.51	-1	-0.375733	-6.44868	0.847743	-5.17404	-0.41855	-7.18354	8.3655	152.342	3818222	33	17	8	QC-pass	N
#1508	1.49	-1	1.21927	-4.53057	1.50646	-4.23201	1.3882	-5.15829	7.92043	152.643	4334466	43	26	10	QC-pass	N
#1509	0.5	-1	-0.698894	-7.27768	0.372318	-6.15793	-0.700989	-7.2995	9.0623	151.371	4167938	27	19	8	QC-pass	N
#1510	0.5	-1	-0.634951	-6.45026	0.784823	-4.97362	-0.595199	-6.04644	8.01061	152.817	3318125	41	16	8	QC-pass	N
#1511	0.25	-1	-1.03723	-5.99761	0.906642	-3.98734	-1.18513	-6.85284	6.83295	153.181	3602052	36	13	8	QC-pass	N
#1512	0.78	-1	-1.23166	-5.80229	1.50471	-2.97976	-0.99526	-4.68862	6.29605	153.202	3963457	41	13	11	QC-pass	N
#1513	0.35	-1	-0.300487	-6.99987	1.43516	-5.18414	-0.304799	-7.10033	9.22842	152.619	3473402	30	20	11	QC-pass	N
#1514	0.8	-1	-1.14691	-7.38514	1.01738	-5.12786	-1.28597	-8.28056	8.59318	151.981	3890014	30	17	8	QC-pass	N
#1515	0.23	-1	-0.591969	-5.56138	0.523458	-4.40778	-0.627429	-5.89452	6.84538	152.373	4031986	37	12	8	QC-pass	N
#1516	1.16	-1	0.385551	-7.16884	2.05076	-5.41699	0.375728	-6.9862	10.4062	151.524	4517808	27	16	8	QC-pass	N
#1517	0.81	-1	-1.75493	-7.44405	-0.0484957	-5.67075	-2.16536	-9.18502	7.83678	152.872	4319843	37	17	8	QC-pass	N
#1518	0.7	-1	0.300766	-11.1984	1.90154	-9.47082	0.167081	-6.22088	15.8401	133.306	2913286	40	16	10	QC-filtered	N
#1519	1.05	-1	-1.2212	-16.3251	0.491003	-14.4348	-1.35144	-18.0661	20.8057	132.154	3077460	41	19	7	QC-pass	N
#1520	0.67	-1	0.446537	-13.3364	2.07238	-11.5563	0.446992	-13.35	18.9861	133.075	4159564	34	19	7	QC-pass	N
#1521	0.28	-1	0.482925	-13.4429	2.04116	-11.7352	0.499998	-13.9181	19.1828	132.167	3979335	24	23	10	QC-pass	N
#1522	0.66	-1	-0.562937	-15.4552	1.07716	-13.6469	-0.571958	-15.7029	20.5142	132.173	4172273	37	13	12	QC-pass	N
#1523	0.56	-1	0.135592	-10.7222	1.86652	-8.86179	0.0984041	-7.78146	14.9566	134.124	3328444	27	17	6	QC-pass	N
#1524	0.43	-1	0.827186	-14.0873	1.68677	-13.1394	0.734201	-12.5038	20.5448	132.073	3328662	39	18	6	QC-pass	N
#1525	0.34	-1	-0.166438	-15.3395	1.26053	-13.7634	-0.141046	-12.9993	20.9009	131.972	3771226	34	16	10	QC-pass	N
#1526	0.75	-1	0.420125	-15.2498	2.3406	-13.1221	0.35598	-12.9215	21.5854	131.868	3995187	27	15	6	QC-pass	N
#1527	0.73	-1	0.0696492	-12.5284	2.15562	-10.2614	0.0611126	-10.9928	17.3538	130.907	4791934	25	19	7	QC-pass	N
#1528	0.24	-1	-1.30384	-14.4556	0.2524	-12.7584	-1.28876	-14.2885	18.1166	132.603	2997803	35	13	11	QC-filtered	N
#1529	0.41	-1	1.15485	-12.7839	2.2598	-11.5729	0.895709	-9.91532	19.2007	133	3645818	28	16	10	QC-pass	N
#1530	0.72	-1	-0.166401	-12.3332	1.50764	-10.5189	-0.112785	-8.35935	16.7598	132.722	2699316	44	16	10	QC-filtered	N
#1531	0.95	-1	0.973214	-14.2582	2.99945	-12.0194	0.900967	-13.1997	20.9813	131.946	4143891	35	14	10	QC-pass	N
#1532	0.74	-1	-0.993864	-15.3562	0.714791	-13.4786	-0.95733	-14.7917	19.7842	132.178	4372002	36	17	10	QC-pass	N
#1533	0.38	-1	-0.115999	-11.4469	2.31008	-8.83146	-0.103189	-10.1828	15.6083	134.007	3200605	33	19	6	QC-pass	N
#1534	0.34	-1	-2.11608	-15.0099	-0.121606	-12.8383	-1.58471	-11.2408	17.7613	138.531	2379665	27	14	8	QC-filtered	N
#1535	0.65	-1	-0.214575	-15.0303	1.39693	-13.2544	-0.192207	-13.4635	20.4087	137.89	3934329	30	15	36	QC-pass	N
#1536	0.33	-1	-0.828955	-13.8775	0.539402	-12.3862	-0.677402	-11.3404	17.9744	138.343	3134907	33	13	7	QC-pass	N
#1537	1.04	-1	1.20497	-9.88372	2.74822	-8.2226	1.25491	-10.2934	15.2747	139.483	3042628	27	18	6	QC-pass	N
#1538	1.1	-1	-1.3225	-14.1097	0.154964	-12.5021	-0.920275	-9.81837	17.6144	139.111	3441139	39	13	6	QC-pass	N
#1539	1.2	-1	-1.91258	-12.557	0.378442	-10.098	-1.48552	-9.75312	14.6627	139.926	3132038	37	14	6	QC-pass	N
#1540	0.24	-1	0.277227	-12.1969	1.18333	-11.213	0.21455	-9.4394	17.1832	139.196	2846688	23	20	9	QC-filtered	N
#1541	0.39	-1	0.885223	-9.42067	1.78978	-8.45191	0.841071	-8.95079	14.1964	140.06	3322932	41	18	6	QC-pass	N
#1542	0.83	-1	-0.407299	-12.3465	1.38973	-10.4017	-0.371123	-11.2499	16.4463	139.45	3266290	22	19	7	QC-pass	N
#1543	0.31	-1	0.426562	-15.1469	0.445626	-15.1258	0.357867	-12.7076	21.4525	138.035	3218918	38	13	7	QC-pass	N
#1544	0.53	-1	-1.72399	-15.1205	0.156954	-13.066	-1.51592	-13.2956	18.4537	139.856	3229887	20	20	6	QC-pass	N
#1545	0.27	-1	-0.256147	-11.4341	1.58213	-9.45425	-0.221751	-9.89868	15.3976	139.677	2085210	28	13	8	QC-filtered	N
#1546	0.41	-1	-1.31111	-13.2264	-0.034563	-11.8451	-1.11855	-11.2839	16.4133	138.297	4011981	38	18	6	QC-pass	N
#1547	0.59	-1	-0.0539654	-10.2929	2.70298	-7.34149	-0.0435372	-8.30388	14.1041	139.726	3488243	37	18	6	QC-pass	N
#1548	1.81	-1	-1.66405	-14.3792	-0.542543	-13.1595	-1.72954	-14.9452	17.5152	144.434	3775519	19	17	9	QC-pass	N
#1549	0.32	-1	-0.832541	-9.93495	1.08098	-7.90147	-0.7316	-8.7304	12.5386	146.29	3467667	37	12	11	QC-pass	N
#1550	0.37	-1	-1.45296	-10.4601	-0.064542	-8.98558	-1.37026	-9.86476	12.4074	145.726	4117605	27	16	13	QC-pass	N
#1551	0.25	-1	-2.12001	-12.9269	-0.109988	-10.7673	-1.9424	-11.8439	14.8865	145.487	4079069	28	15	9	QC-pass	N
#1552	1.4	-1	0.581401	-6.82439	1.75493	-5.591	0.652058	-7.65375	10.2015	146.861	4274451	36	19	9	QC-pass	N
#1553	0.6	-1	-0.368689	-7.99328	-0.0647633	-7.6734	-0.388923	-8.43196	10.5029	147.288	3578745	26	16	9	QC-pass	N
#1554	0.25	-1	-0.325508	-10.6979	1.66458	-8.56564	-0.262919	-8.64089	14.288	145.931	3570564	26	12	9	QC-pass	N
#1555	0.6	-1	1.10211	-7.58223	2.29774	-6.31509	1.05764	-7.27632	11.9627	146.822	3751943	41	23	11	QC-pass	N
#1556	1.02	-1	-1.02303	-12.6702	-0.190119	-11.7705	-0.898256	-11.1249	16.044	146.027	3398453	31	23	9	QC-pass	N
#1557	0.29	-1	-0.695637	-10.0697	0.794143	-8.48373	-0.560056	-8.1071	12.9128	146.112	3611860	24	18	9	QC-pass	N
#1558	0.22	-1	0.241516	-8.85059	2.11111	-6.86391	0.228855	-8.38659	12.5244	146.487	3306845	44	21	10	QC-pass	N
#1559	0.29	-1	-0.12046	-8.32342	0.971434	-7.16984	-0.0851618	-5.88443	11.2996	146.718	3680187	39	15	9	QC-pass	N
#1560	1.48	-1	0.594522	-8.67965	1.71876	-7.48361	0.529709	-7.73343	12.7752	146.057	4068545	35	13	11	QC-pass	N
#1561	1.01	-1	-0.677299	-8.99213	-0.118581	-8.40141	-0.657053	-8.72334	11.4537	146.157	3821499	44	16	10	QC-pass	N
#1562	1.93	-1	1.28905	-6.33365	1.88213	-5.70945	1.19536	-5.87328	10.5003	146.847	3923177	40	16	10	QC-pass	N
#1563	0.92	-1	-0.231373	-9.73081	1.35947	-8.03588	-0.201378	-8.46931	13.0855	147.732	3269207	18	20	9	QC-pass	N
#1564	0.38	-1	-0.420951	-8.33237	0.804046	-7.04062	-0.370709	-7.33788	10.898	147.573	4864768	25	17	6	QC-pass	N
#1565	0.39	-1	-0.333378	-8.27006	1.99293	-5.81659	-0.337074	-8.36175	10.9328	148.065	3090983	34	12	6	QC-pass	N
#1566	0.51	-1	-0.608217	-7.30098	0.153601	-6.50404	-0.551932	-6.62533	9.2193	147.749	3917095	29	20	9	QC-pass	N
#1567	0.39	-1	-0.491347	-11.479	1.75183	-9.06605	-0.452281	-10.5663	15.1355	146.375	4341463	26	18	7	QC-pass	N
#1568	0.33	-1	-1.55313	-12.6953	0.253638	-10.7499	-1.70167	-13.9095	15.3484	146.881	4057667	37	12	6	QC-pass	N
#1569	0.85	-1	-1.80527	-12.8977	-0.358759	-11.3406	-1.53505	-10.9671	15.2798	146.261	3735214	26	18	6	QC-pass	N
#1570	0.49	-1	-0.216128	-10.4808	1.61948	-8.51541	-0.180406	-8.74851	14.1396	147.591	3240930	30	19	7	QC-pass	N
#1571	0.21	-1	-0.88532	-8.74628	0.21901	-7.58216	-0.904539	-8.93616	10.8285	148.287	4080120	25	15	7	QC-pass	N
#1572	0.45	-1	0.425744	-9.04386	2.28187	-7.06668	0.340947	-7.24256	13.0444	147.436	4358395	34	14	6	QC-pass	N
#1573	0.33	-1	-1.01835	-11.7696	0.419369	-10.2254	-0.943403	-10.9034	14.8099	146.274	4113557	41	14	6	QC-pass	N
#1574	0.6	-1	-0.154475	-10.0428	2.08672	-7.64896	-0.136516	-8.87525	13.6212	143.56	3420612	41	17	12	QC-pass	N
#1575	0.79	-1	0.181047	-10.537	1.43026	-9.19554	0.163173	-9.49672	14.7641	147.267	3418007	36	22	7	QC-pass	N
#1576	0.35	-1	-0.813553	-9.67488	-0.102682	-8.92063	-0.712702	-8.47555	12.2065	147.863	3345620	38	15	6	QC-pass	N
#1577	0.73	-1	-1.64006	-9.92977	0.999381	-7.13963	-1.80735	-10.9427	11.4191	147.839	3309839	18	17	6	QC-pass	N
#1578	0.26	-1	-0.450953	-9.39446	0.00418589	-8.91129	-0.334261	-6.96348	12.3197	147.678	3302747	37	17	11	QC-pass	N
#1579	0.98	-1	0.291833	-10.58	2.00593	-8.73757	0.278566	-10.099	14.976	143.974	3518445	25	21	8	QC-pass	N
#1580	0.56	-1	1.15571	-10.2226	3.24142	-7.97339	1.42507	-12.6051	15.6736	143.718	3369363	25	14	8	QC-pass	N
#1581	0.59	-1	-1.35967	-13.6328	-0.779459	-13.0036	-1.17721	-11.8034	16.9063	143.861	4123613	40	15	9	QC-pass	N
#1582	0.64	-1	-0.0757386	-11.8483	2.42801	-9.14159	-0.0697188	-10.9066	16.2168	142.363	3794091	22	14	8	QC-pass	N
#1583	0.94	-1	1.11306	-14.4192	1.90058	-13.5474	1.16171	-15.0493	21.3957	142.624	4397499	34	17	9	QC-pass	N
#1584	0.51	-1	-0.267528	-11.763	0.954616	-10.4441	-0.221872	-9.75553	15.835	143.679	3494851	25	14	8	QC-pass	N
#1585	0.91	-1	-0.389238	-13.4062	1.40876	-11.447	-0.399257	-13.7513	17.9309	143.993	3579561	37	15	10	QC-pass	N
#1586	1.44	-1	-0.986065	-14.322	0.716496	-12.4631	-0.843025	-12.2444	18.3703	143.151	3299132	21	18	8	QC-pass	N
#1587	1.05	-1	0.238789	-13.0443	1.73696	-11.4091	0.212932	-11.6318	18.2975	143.756	3529718	36	20	8	QC-pass	N
#1588	0.39	-1	-0.0118527	-12.4538	1.69605	-10.5995	-0.0120398	-12.6503	17.1388	143.811	3252073	38	15	10	QC-pass	N
#1589	0.79	-1	-0.33592	-11.2354	0.916091	-9.88943	-0.281518	-9.41587	15.0141	143.721	3416093	34	18	11	QC-pass	N
#1590	0.53	-1	0.423526	-15.2869	1.99899	-13.541	0.373769	-13.491	21.6412	143.055	3345330	30	15	9	QC-pass	N
#1591	0.62	-1	0.00734716	-13.2222	1.65833	-11.4208	0.00712785	-12.8276	18.2238	144.422	4199426	37	14	9	QC-pass	N
#1592	1.55	-1	1.71917	-8.27616	2.06145	-7.91032	1.37432	-6.61605	13.7686	144.045	4275641	27	17	11	QC-pass	N
#1593	0.41	-1	-0.281786	-10.9159	0.386917	-10.1982	-0.315762	-12.2321	14.6485	144.217	3813000	26	21	11	QC-pass	N
#1594	0.24	-1	-0.934072	-17.3693	0.300829	-15.9946	-0.778801	-14.482	22.6396	142.488	2818411	29	12	15	QC-filtered	N
#1595	1.21	-1	1.12373	-5.63326	2.94775	-3.72435	1.00145	-5.02025	9.30777	149.861	3842859	42	21	10	QC-pass	N
#1596	0.69	-1	0.787327	-8.01817	2.11378	-6.61126	0.696244	-7.09059	12.1296	148.95	3846811	36	15	10	QC-pass	N
#1597	0.39	-1	0.54221	-7.02765	1.61313	-5.90089	0.487374	-6.31691	10.4275	149.469	3786452	22	21	11	QC-pass	N
#1598	0.56	-1	0.187274	-7.13932	1.80849	-5.4363	0.136784	-5.21449	10.0924	149.373	3439968	34	13	10	QC-pass	N
#1599	0.66	-1	-0.318171	-8.60578	0.971499	-7.24249	-0.335169	-9.06553	11.4162	148.805	4675815	31	20	10	QC-pass	N
#1600	0.4	-1	0.837213	-4.43911	1.6276	-3.62	0.632418	-3.35323	7.26815	150.578	3421645	26	18	11	QC-pass	N
#1601	1.39	-1	1.42236	-5.73263	2.65934	-4.43468	1.14314	-4.60727	9.85601	149.236	3961833	29	20	16	QC-pass	N
#1602	0.95	-1	0.157783	-7.05556	1.32997	-5.82514	0.148201	-6.62706	9.9364	149.379	4364688	24	22	13	QC-pass	N
#1603	0.26	-1	-1.43091	-9.11975	-0.428661	-8.06443	-1.20909	-7.70601	10.5914	149.627	3289078	35	16	13	QC-pass	N
#1604	0.99	-1	0.0679105	-10.031	2.05513	-7.90557	0.0592267	-8.74833	13.9113	147.764	4256543	27	18	12	QC-pass	N
#1605	0.18	-1	0.870278	-7.38408	2.80563	-5.3387	0.847024	-7.18678	11.3704	149.384	3518993	29	18	11	QC-pass	N
#1606	0.8	-1	0.03501	-10.0796	1.89802	-8.08679	0.029654	-8.53755	13.9329	147.83	3820923	21	17	10	QC-pass	N
#1607	0.83	-1	-1.20358	-8.11111	1.28625	-5.50282	-1.01739	-6.85637	9.51515	150.213	3703690	28	19	11	QC-pass	N
#1608	0.57	-1	1.08929	-4.73024	2.7226	-3.03146	1.06451	-4.62263	8.01643	150.793	3132817	33	15	24	QC-pass	N
#1609	0.53	-1	-0.562352	-8.9272	1.08677	-7.18307	-0.654088	-10.3835	11.5226	148.409	4262996	26	18	11	QC-pass	N
#1610	0.41	-1	0.0419164	-7.47371	2.00151	-5.41268	0.0509283	-9.08054	10.3528	149.122	4785988	30	18	11	QC-pass	N
#1611	1.38	-1	0.0768084	-6.99972	0.380609	-6.68111	0.064584	-5.88569	9.74794	146.932	2727798	36	14	16	QC-filtered	N
#1612	0.9	-1	-0.305159	-8.82681	0.396333	-8.08415	-0.298181	-8.62498	11.7386	148.054	3191441	24	20	10	QC-pass	N
#1613	1.09	-1	-0.34603	-8.30565	0.829878	-7.06527	-0.346939	-8.32747	10.9644	146.557	3307419	26	19	11	QC-pass	N
#1614	0.6	-1	0.960084	-7.29892	3.46444	-4.65211	0.641296	-4.87537	11.3768	147.464	2809397	38	17	17	QC-filtered	N
#1615	0.81	-1	-2.05988	-9.82793	-0.926047	-8.63342	-2.4238	-11.5642	10.7005	146.884	4408168	23	20	10	QC-pass	N
#1616	0.3	-1	-1.89285	-11.2995	0.302416	-8.96201	-1.66759	-9.9548	12.9577	146.9	2992669	37	13	18	QC-filtered	N
#1617	8.06	1	14.455	4.09345	16.6684	6.46491	12.7742	3.61748	14.273	146.507	2724497	35	19	17	QC-filtered	P
#1618	0.43	-1	-0.446588	-9.44105	0.876447	-8.03605	-0.467276	-9.8784	12.3899	148.283	3231012	35	16	11	QC-pass	N
#1619	1.87	-1	0.104137	-7.47327	1.57903	-5.92139	0.104528	-7.50134	10.4379	148.539	3488801	27	15	11	QC-pass	N
#1620	0.24	-1	-0.631344	-7.85099	0.86304	-6.2823	-0.562656	-6.99683	9.94508	148.378	3420887	35	23	10	QC-pass	N
#1621	0.26	-1	-0.114136	-8.38918	1.29815	-6.89642	-0.106525	-7.82971	11.3989	147.844	3870391	42	23	10	QC-pass	N
#1622	0.25	-1	-0.28613	-8.47943	1.51896	-6.57249	-0.210429	-6.23604	11.2863	147.612	4188942	36	18	10	QC-pass	N
#1623	0.51	-1	-0.0223754	-8.18214	0.859023	-7.25121	-0.017322	-6.33425	11.2401	147.366	2675228	36	17	17	QC-filtered	N
#1624	1.43	-1	0.653007	-7.38777	2.4506	-5.49063	0.728327	-8.2399	11.0762	146.788	4908492	24	17	15	QC-pass	N
#1625	0.24	-1	-0.944926	-9.36669	0.840561	-7.47763	-0.690961	-6.84923	11.601	146.807	2705946	35	16	16	QC-filtered	N
#1626	1.25	-1	0.979748	-7.6349	1.14317	-7.46177	0.812064	-6.32818	11.8667	147.803	2794778	25	12	17	QC-filtered	N
#1627	0.7	-1	-0.595836	-6.56608	-0.0429803	-5.9905	-0.624051	-6.877	8.22403	149.729	4305556	33	12	8	QC-pass	N
#1628	0.36	-1	-0.0330679	-9.05686	2.46302	-6.40565	-0.0349628	-9.57586	12.4303	149.549	4096033	25	13	8	QC-pass	N
#1629	0.91	-1	0.0507379	-7.10835	1.85017	-5.22019	0.054094	-7.57853	9.86166	149.731	4010565	24	14	7	QC-pass	N
#1630	1.12	-1	-1.17103	-7.37847	0.0517425	-6.10342	-1.13762	-7.16792	8.55076	150.295	4307922	28	15	8	QC-pass	N
#1631	1.66	-1	0.770569	-5.4921	2.19967	-4.00136	0.821012	-5.85163	8.62685	150.87	3868428	26	17	11	QC-pass	N
#1632	0.59	-1	-0.421754	-6.20248	1.11275	-4.60688	-0.436666	-6.42177	7.96296	151.228	3735998	29	19	9	QC-pass	N
#1633	0.67	-1	-1.19358	-8.97483	-0.0335191	-7.7526	-1.01521	-7.63368	10.7187	150.216	2814346	33	21	16	QC-filtered	N
#1634	0.28	-1	0.202168	-6.07331	2.42025	-3.75936	0.207477	-6.23282	8.64449	150.062	5824775	31	18	9	QC-pass	N
#1635	0.4	-1	0.976741	-5.3561	2.14445	-4.13745	0.820385	-4.4987	8.7235	150.675	3871368	26	17	8	QC-pass	N
#1636	0.62	-1	1.37857	-5.63125	3.22069	-3.70019	1.5582	-6.36499	9.65605	149.942	4405130	27	14	8	QC-pass	N
#1637	1.54	-1	1.20012	-4.38792	2.13559	-3.41644	0.949136	-3.47025	7.69754	149.626	4073951	36	15	8	QC-pass	N
#1638	0.74	-1	0.712348	-6.8901	2.36202	-5.15405	0.7462	-7.21753	10.4724	150.08	3775158	32	16	7	QC-pass	N
#1639	0.48	-1	-0.273407	-7.96798	1.0244	-6.6014	-0.250063	-7.28764	10.5993	150.382	3531310	39	12	8	QC-pass	N
#1640	0.43	-1	-0.244603	-6.64971	3.33895	-2.90807	-0.211112	-5.73923	8.82305	150.737	4031377	36	13	8	QC-pass	N
#1641	0.4	-1	-1.87386	-8.89542	0.169267	-6.75348	-1.6648	-7.90298	9.67221	150.632	3828623	25	17	8	QC-pass	N
#1642	0.94	-1	0.812203	-7.02096	1.92405	-5.84912	0.910876	-7.87392	10.7902	149.954	4106093	29	18	8	QC-pass	N
#1643	0.45	-1	0.923805	-7.75792	3.07199	-5.48129	0.722911	-6.07085	11.9591	143.528	3389402	30	17	7	QC-pass	N
#1644	0.54	-1	0.549816	-10.3034	1.64605	-9.12519	0.472211	-8.84907	14.9503	143.652	3145533	25	25	10	QC-pass	N
#1645	0.34	-1	-0.64289	-10.4897	0.911744	-8.82962	-0.593873	-9.6899	13.564	142.571	2797384	34	13	10	QC-filtered	N
#1646	0.28	-1	-0.297787	-10.8567	2.11104	-8.27267	-0.204382	-7.45132	14.5449	143.123	3592199	25	23	11	QC-pass	N
#1647	0.66	-1	0.825171	-7.89924	1.57482	-7.10454	0.725237	-6.94258	12.0179	143.978	3650426	38	12	7	QC-pass	N
#1648	0.36	-1	0.301955	-9.48924	2.5879	-7.04915	0.264026	-8.29726	13.4874	142.957	2853436	30	13	11	QC-filtered	N
#1649	0.35	-1	-0.285785	-8.95306	1.32647	-7.24455	-0.230639	-7.22545	11.9392	143.484	4917924	35	14	7	QC-pass	N
#1650	0.93	-1	0.78634	-10.3391	2.6713	-8.30969	0.816057	-10.7298	15.3253	142.494	4224456	35	12	9	QC-pass	N
#1651	1.1	-1	-0.316875	-10.1558	1.13255	-8.60818	-0.340903	-10.9259	13.5532	142.844	4306006	28	17	7	QC-pass	N
#1652	1.46	-1	-1.57699	-12.4675	0.904379	-9.8	-1.45517	-11.5044	15.0017	143.341	3583449	41	16	7	QC-pass	N
#1653	0.65	-1	-0.0302534	-11.2617	0.370291	-10.8301	-0.0269634	-10.037	15.4713	142.566	3161678	32	19	7	QC-pass	N
#1654	0.42	-1	-1.23466	-12.0722	0.442698	-10.2696	-0.95651	-9.35251	14.9287	142.216	3423185	35	13	13	QC-pass	N
#1655	1.31	-1	-2.30642	-10.563	-0.880389	-9.05583	-2.33251	-10.6825	11.3734	144.47	3604866	37	15	11	QC-pass	N
#1656	0.38	-1	-0.502318	-8.65294	0.100024	-8.01677	-0.37956	-6.53832	11.2275	144.103	2963910	37	19	9	QC-filtered	N
#1657	0.39	-1	0.807919	-11.195	3.02257	-8.79729	0.613231	-8.49731	16.5341	139.784	2395034	35	19	9	QC-filtered	N
#1658	0.25	-1	-0.192167	-8.09843	1.34552	-6.477	-0.151956	-6.40381	10.8909	143.293	4505944	39	12	7	QC-pass	N
#1659	1.16	-1	0.582191	-8.20109	2.36074	-6.31496	0.587491	-8.27575	12.099	147.51	2968708	37	17	9	QC-filtered	N
#1660	0.56	-1	0.0722315	-8.92978	2.53658	-6.31264	0.0700287	-8.65746	12.4003	146.6	3283799	32	19	7	QC-pass	N
#1661	0.72	-1	0.314807	-10.024	2.23748	-7.96439	0.356073	-11.3379	14.2417	146.278	3475863	21	16	8	QC-pass	N
#1662	0.45	-1	1.17527	-8.57549	3.71215	-5.86824	0.926746	-6.7621	13.4317	146.205	3307726	24	23	9	QC-pass	N
#1663	0.3	-1	-0.293568	-11.9194	0.546829	-11.0117	-0.225402	-9.15173	16.0146	146.525	2687680	40	16	10	QC-filtered	N
#1664	0.29	-1	0.807777	-9.01565	3.37552	-6.27418	0.548735	-6.12447	13.5318	146.593	3119081	35	13	8	QC-pass	N
#1665	0.26	-1	0.145268	-7.45189	2.25636	-5.23033	0.131584	-6.74993	10.4651	148.044	4406402	38	13	7	QC-pass	N
#1666	0.47	-1	0.0696818	-7.1696	1.75782	-5.39728	0.0630114	-6.48328	9.97213	147.765	3600928	25	19	9	QC-pass	N
#1667	0.47	-1	-0.445715	-9.11626	0.621842	-7.98495	-0.397516	-8.13044	11.9437	146.305	3852368	32	12	7	QC-pass	N
#1668	0.42	-1	-1.41903	-10.0427	0.0129345	-8.52567	-1.40479	-9.94188	11.8791	147.475	3194482	40	14	7	QC-pass	N
#1669	0.36	-1	-0.309936	-8.3203	1.16122	-6.76798	-0.319708	-8.58261	11.0343	147.858	4775165	32	17	8	QC-pass	N
#1670	0.56	-1	-0.193662	-9.91517	1.00712	-8.63398	-0.182	-9.31807	13.3914	146.913	3236259	37	13	7	QC-pass	N
#1671	0.44	-1	-0.849457	-10.2818	0.490838	-8.85445	-0.677561	-8.20119	12.9931	146.539	3608320	23	18	7	QC-pass	N
#1672	0.51	-1	0.148859	-9.44619	1.05669	-8.47837	0.143112	-9.08151	13.2172	146.632	3836709	39	11	7	QC-pass	N
#1673	0.4	-1	-0.306919	-15.3367	-0.318237	-15.3491	-0.295573	-14.7697	20.7035	144.436	3465016	26	16	8	QC-pass	N
#1674	0.51	-1	0.965673	-8.8558	1.6777	-8.09561	0.850415	-7.79881	13.5291	144.9	4404066	35	16	12	QC-pass	N
#1675	0.37	-1	-0.192191	-9.57555	1.64363	-7.62108	-0.215056	-10.7148	12.9256	145.804	3623119	26	19	12	QC-pass	N
#1676	0.28	-1	0.270827	-8.51478	1.72221	-6.97557	0.259343	-8.15371	12.1022	146.108	4223839	39	18	12	QC-pass	N
#1677	0.67	-1	-0.546595	-9.20995	1.67616	-6.85457	-0.376088	-6.33696	11.9338	145.687	2894335	35	17	18	QC-filtered	N
#1678	0.37	-1	-0.314995	-8.47868	0.396748	-7.72691	-0.307124	-8.26679	11.2455	147.104	3236874	36	16	11	QC-pass	N
#1679	0.64	-1	-1.81069	-9.15362	0.128163	-7.11671	-1.86458	-9.42602	10.1149	146.574	4141532	35	14	12	QC-pass	N
#1680	0.26	-1	0.590195	-10.9046	2.10218	-9.27289	0.567675	-10.4885	15.8341	145.068	4231283	37	16	12	QC-pass	N
#1681	0.3	-1	-0.995017	-7.56553	0.576196	-5.92321	-1.24808	-9.48966	9.0509	147.713	5691554	40	16	12	QC-pass	N
#1682	0.38	-1	0.307695	-8.18652	1.61205	-6.80585	0.241165	-6.41643	11.7008	145.878	3836176	35	16	11	QC-pass	N
#1683	0.29	-1	0.48201	-9.57387	2.04849	-7.89889	0.396914	-7.88366	13.852	145.745	3401091	24	14	12	QC-pass	N
#1684	0.81	-1	0.164297	-8.13224	1.41922	-6.80561	0.121032	-5.99073	11.4285	145.852	3204711	33	18	11	QC-pass	N
#1685	0.22	-1	0.139101	-8.58553	1.53164	-7.10931	0.108925	-6.72306	12.0182	146.359	3214004	28	18	9	QC-pass	N
#1686	1.44	-1	1.41267	-6.88873	2.81651	-5.40462	1.08946	-5.31265	11.4352	146.652	2667202	28	21	16	QC-filtered	N
#1687	0.83	-1	-0.214366	-9.52585	2.10547	-7.05725	-0.224084	-9.95768	12.8266	146.972	3422121	24	17	9	QC-pass	N
#1688	0.35	-1	1.87993	-6.78525	3.31692	-5.26249	1.80331	-6.50872	11.9363	145.744	2922699	25	14	14	QC-filtered	N
#1689	0.41	-1	-0.695188	-13.6919	-0.282161	-13.2419	-0.656234	-12.9247	17.903	144.739	2876344	29	12	15	QC-filtered	N
#1690	0.76	-1	-0.789229	-10.8135	1.57526	-8.28571	-0.760911	-10.4255	13.8084	144.961	4073376	29	16	9	QC-pass	N
#1691	0.61	-1	1.05382	-14.2301	2.61937	-12.4998	1.05247	-14.212	21.0537	143.449	3738874	31	17	8	QC-pass	N
#1692	1.77	-1	1.7915	-9.25349	3.42404	-7.49674	1.61351	-8.33415	15.2145	144.157	3436539	34	19	9	QC-pass	N
#1693	1.27	-1	-0.945162	-13.2831	0.519745	-11.6937	-0.815519	-11.4612	16.9956	144.27	4081551	36	19	10	QC-pass	N
#1694	0.5	-1	-0.254299	-11.0854	1.83763	-8.83743	-0.351299	-15.3138	14.9199	144.393	4537496	36	17	8	QC-pass	N
#1695	1.41	-1	1.45433	-9.21629	2.72904	-7.84788	1.32435	-8.39261	14.6988	144.582	3727804	25	17	8	QC-pass	N
#1696	0.18	-1	-0.219915	-10.8127	1.22278	-9.26476	-0.175933	-8.65022	14.5916	144.849	3951069	33	17	8	QC-pass	N
#1697	0.48	-1	0.734707	-12.5048	1.6523	-11.5036	0.660035	-11.2339	18.2375	143.669	3429823	23	17	8	QC-pass	N
#1698	0.76	-1	-0.995866	-12.7899	1.18426	-10.4327	-1.08602	-13.9477	16.2463	144.579	3767565	39	21	8	QC-pass	N
#1699	1.56	-1	0.0975006	-12.6697	2.02744	-10.5701	0.099182	-12.8882	17.5869	144.475	3649823	30	13	10	QC-pass	N
#1700	0.5	-1	-0.0937447	-13.4531	1.22335	-12.0148	-0.0718122	-10.3056	18.4025	142.82	4368821	25	14	8	QC-pass	N
#1701	0.49	-1	0.0317885	-11.1035	2.30614	-8.65473	0.0321381	-11.2256	15.3389	144.438	3683413	29	17	8	QC-pass	N
#1702	0.51	-1	0.0359924	-9.01386	0.505298	-8.5153	0.0330765	-8.28362	12.4662	145.742	3489524	28	19	9	QC-pass	N
#1703	0.42	-1	-1.4889	-11.1488	-0.0326391	-9.59569	-1.43451	-10.7416	13.3066	145.705	3787090	25	18	8	QC-pass	N
#1704	0.44	-1	-0.381486	-11.5404	0.910364	-10.1493	-0.34074	-10.3078	15.3715	144.597	3578959	31	20	8	QC-pass	N
#1705	0.42	-1	0.0989846	-9.78666	0.933962	-8.89482	0.11906	-11.7716	13.6175	145.296	4374790	35	19	9	QC-pass	N
#1706	0.41	-1	0.174318	-12.659	2.00037	-10.6715	0.15894	-11.5422	17.6779	140.836	4434475	26	15	12	QC-pass	N
#1707	0.34	-1	-0.398928	-13.1065	2.36255	-10.1033	-0.350675	-11.5212	17.5047	141.629	3910279	29	16	8	QC-pass	N
#1708	1.42	-1	1.27909	-9.98832	3.24045	-7.87476	1.28422	-10.0283	15.5209	141.775	4807211	35	15	9	QC-pass	N
#1709	0.27	-1	0.14817	-14.6326	1.64877	-12.9793	0.127781	-12.6191	20.3606	140.157	4215957	40	16	8	QC-pass	N
#1710	0.39	-1	1.11941	-10.1168	2.29738	-8.84765	1.05892	-9.57011	15.4779	141.47	4198199	37	16	6	QC-pass	N
#1711	0.32	-1	-0.878703	-12.7543	0.296544	-11.483	-0.835574	-12.1283	16.3587	141.354	3955484	34	20	12	QC-pass	N
#1712	0.54	-1	-1.27681	-13.6671	-0.563088	-12.8924	-1.08284	-11.5908	17.0676	141.825	4224648	33	19	9	QC-pass	N
#1713	0.73	-1	-1.43632	-16.18	0.0901651	-14.4985	-1.33548	-15.0441	20.3095	140.275	3327688	35	14	12	QC-pass	N
#1714	0.48	-1	-1.97857	-12.5563	-0.969562	-11.4737	-2.24467	-14.245	14.5708	142.844	3739387	43	18	8	QC-pass	N
#1715	0.56	-1	0.738469	-13.5969	2.5514	-11.605	0.690379	-12.7114	19.747	140.603	4021478	35	16	10	QC-pass	N
#1716	0.56	-1	-1.67243	-13.3888	-0.415533	-12.0304	-1.53643	-12.3	16.1393	141.337	3747131	36	17	11	QC-pass	N
#1717	0.47	-1	0.485256	-10.8953	1.01714	-10.3218	0.490678	-11.0171	15.6768	142.215	3962875	38	15	11	QC-pass	N
#1718	0.64	-1	-0.495697	-12.3232	0.431767	-11.3202	-0.549714	-13.6661	16.2924	142.208	3752704	27	20	10	QC-pass	N
#1719	1.59	-1	-2.12552	-14.1226	-0.967021	-12.8684	-1.9254	-12.793	16.526	141.503	3474908	24	15	10	QC-pass	N
#1720	0.63	-1	0.25071	-16.4967	2.13719	-14.3926	0.25059	-16.4888	23.0696	140.237	4060452	31	14	12	QC-pass	N
#1721	0.3	-1	0.0170737	-13.0249	1.10335	-11.841	0.0128246	-9.78339	17.9653	141.196	3734095	39	16	9	QC-pass	N
#1722	1.05	-1	-0.761864	-5.93112	0.264837	-4.86786	-0.962268	-7.49126	7.12066	153.563	3858086	34	13	10	QC-pass	N
#1723	0.38	-1	-0.634678	-6.80796	0.300947	-5.83256	-0.679221	-7.28577	8.50372	153.046	4965300	25	19	8	QC-pass	N
#1724	0.34	-1	-0.482721	-5.64876	1.06818	-4.04267	-0.483744	-5.66072	7.11623	153.683	3806832	30	13	11	QC-pass	N
#1725	1.65	-1	-2.36896	-8.81604	-0.904437	-7.28649	-3.01989	-11.2385	8.88088	153.128	4185399	37	16	7	QC-pass	N
#1726	0.53	-1	-1.67519	-6.57327	0.776094	-4.0393	-1.86752	-7.32797	6.74712	154.464	3952886	37	17	7	QC-pass	N
#1727	1.29	-1	0.642812	-6.90062	2.21576	-5.24594	0.551807	-5.92367	10.3911	152.982	3534513	40	16	10	QC-pass	N
#1728	1.41	-1	-0.0808121	-6.73993	1.37909	-5.21306	-0.0699841	-5.83685	9.17295	151.96	4694948	35	19	9	QC-pass	N
#1729	0.42	-1	0.815025	-4.29099	3.29187	-1.72703	0.754368	-3.97164	7.03355	154.205	3636225	37	17	9	QC-pass	N
#1730	0.26	-1	0.212334	-7.28406	1.25662	-6.18584	0.243963	-8.36906	10.3263	152.593	4600147	37	17	8	QC-pass	N
#1731	0.17	-1	-0.277014	-6.58512	0.846752	-5.41252	-0.269623	-6.40942	8.68943	153.741	2997010	40	20	12	QC-filtered	N
#1732	1.01	-1	-0.496583	-4.19167	-0.169997	-3.85678	-0.475322	-4.01221	5.08999	154.71	4737533	41	19	15	QC-pass	N
#1733	0.44	-1	-0.513667	-5.29622	1.80388	-2.90233	-0.549999	-5.67083	6.58798	153.506	4782491	39	15	8	QC-pass	N
#1734	0.92	-1	-1.24896	-6.61794	-0.215372	-5.54614	-1.5083	-7.99211	7.39578	154.113	4111640	35	18	7	QC-pass	N
#1735	0.94	-1	-0.63317	-4.37109	1.00263	-2.69317	-0.452234	-3.12199	5.14899	154.789	4173369	37	19	9	QC-pass	N
#1736	1.94	-1	0.920758	-4.85984	2.52985	-3.18669	1.07596	-5.67901	7.96279	153.852	4346157	26	18	8	QC-pass	N
#1737	0.68	-1	-0.344619	-5.9722	1.41255	-4.14693	-0.424001	-7.34788	7.75201	153.192	4656598	29	16	8	QC-pass	N
#1738	0.52	-1	0.44015	-7.92898	1.79831	-6.49253	0.3842	-6.92108	11.5285	148.945	3078872	39	17	7	QC-pass	N
#1739	0.61	-1	-1.11265	-9.37405	0.157045	-8.03211	-1.04984	-8.8449	11.3801	148.722	3507495	27	22	10	QC-pass	N
#1740	0.34	-1	-0.574114	-8.56183	1.07859	-6.81819	-0.524187	-7.81726	11.0031	149.112	3733814	37	18	9	QC-pass	N
#1741	1.86	-1	-2.07762	-9.35906	-0.930668	-8.15458	-2.20713	-9.94243	10.0302	149.514	4936797	33	17	8	QC-pass	N
#1742	0.24	-1	-0.551335	-8.39778	0.639304	-7.14279	-0.546179	-8.31924	10.8085	149.449	3881061	32	17	10	QC-pass	N
#1743	0.47	-1	0.457997	-7.57219	2.09959	-5.8398	0.520296	-8.60218	11.0616	149.92	4128430	42	20	10	QC-pass	N
#1744	0.98	-1	1.00795	-6.7214	3.12617	-4.49041	0.909909	-6.0676	10.6472	149.557	3400307	34	17	10	QC-pass	N
#1745	0.52	-1	0.266924	-7.37277	1.41066	-6.16885	0.245013	-6.76755	10.5237	149.584	3192767	26	16	9	QC-pass	N
#1746	4.88	1	5.34924	-2.01691	7.26832	-0.000477644	5.51327	-2.07876	10.1469	149.583	3601209	26	14	10	QC-pass	P
#1747	0.58	-1	-0.25717	-9.76009	0.455045	-9.00126	-0.266339	-10.108	13.0903	148.233	4404554	34	15	7	QC-pass	N
#1748	0.32	-1	-0.510995	-9.88346	1.40402	-7.84483	-0.405372	-7.84055	12.9106	149.133	3151098	38	23	9	QC-pass	N
#1749	0.61	-1	-1.48857	-12.4316	-0.164954	-11.0083	-1.69502	-14.1557	15.0741	147.25	5000245	40	12	7	QC-pass	N
#1750	0.81	-1	-1.4865	-11.3765	1.56669	-8.11533	-1.34298	-10.2781	13.6235	148.568	3317737	34	16	7	QC-pass	N
#1751	0.28	-1	0.538983	-11.3572	2.41067	-9.33214	0.453105	-9.54761	16.387	146.295	2428212	34	23	10	QC-filtered	N
#1752	0.69	-1	-0.716487	-12.4297	1.26954	-10.2835	-0.642387	-11.1442	16.135	148.051	4696166	35	14	7	QC-pass	N
#1753	0.2	-1	-0.169989	-9.09164	1.74366	-7.0604	-0.138203	-7.39164	12.2896	149.039	3604334	23	19	9	QC-pass	N
#1754	0.62	-1	-0.413872	-10.5312	0.105688	-9.97548	-0.319904	-8.14018	13.9367	141.16	2619263	39	13	10	QC-filtered	N
#1755	1.37	-1	-1.1505	-9.6739	0.0607133	-8.39157	-0.778328	-6.54451	11.741	141.616	2879789	39	16	10	QC-filtered	N
#1756	1.19	-1	-0.0485976	-8.77511	2.46694	-6.10839	-0.0469863	-8.48415	12.0208	140.713	3912150	36	14	7	QC-pass	N
#1757	0.73	-1	0.0342844	-10.3862	0.780615	-9.58627	0.0342966	-10.3899	14.3542	141.294	2562414	35	17	10	QC-filtered	N
#1758	0.28	-1	-0.736562	-10.3545	0.763539	-8.75507	-0.562205	-7.90345	13.2488	141.421	3478761	25	19	8	QC-pass	N
#1759	1.19	-1	0.763382	-12.0627	2.31993	-10.3687	0.610765	-9.65112	17.668	140.808	3633377	34	18	9	QC-pass	N
#1760	1.21	-1	1.04734	-11.2416	2.12491	-10.0729	1.03313	-11.0891	16.9281	140.429	3691147	22	18	8	QC-pass	N
#1761	0.45	-1	-0.498253	-10.7787	1.40233	-8.74351	-0.398699	-8.62503	14.1613	141.51	3189939	37	13	8	QC-pass	N
#1762	0.47	-1	-0.398384	-10.2937	0.701666	-9.11866	-0.405641	-10.4812	13.6308	140.777	3936935	39	14	8	QC-pass	N
#1763	0.39	-1	-0.464806	-8.45579	1.39916	-6.48923	-0.494104	-8.98877	11.0076	142.044	2961276	33	17	10	QC-filtered	N
#1764	0.86	-1	-0.331837	-11.8581	1.01827	-10.4008	-0.251647	-8.99251	15.8774	141.125	3121614	19	17	8	QC-pass	N
#1765	0.35	-1	0.282965	-10.8677	0.778617	-10.334	0.25026	-9.61162	15.3601	140.818	2934172	26	18	12	QC-filtered	N
#1766	0.47	-1	-1.13767	-11.0783	-0.101164	-9.97087	-1.22321	-11.9113	13.6933	141.813	4087915	35	19	9	QC-pass	N
#1767	1.15	-1	0.493394	-9.68016	2.15439	-7.90278	0.443527	-8.70179	14.0141	141.17	3753915	40	18	8	QC-pass	N
#1768	0.34	-1	-0.184088	-8.24897	0.160492	-7.88525	-0.162671	-7.28927	11.1094	141.953	3627915	32	17	10	QC-pass	N
#1769	1.58	-1	2.32863	-7.88347	2.26126	-7.95558	1.66556	-5.63866	14.0672	141.41	3163718	38	13	8	QC-pass	N
#1770	0.31	-1	-0.16174	-12.4412	1.46189	-10.6803	-0.16131	-12.4081	16.915	146.66	2808138	32	17	10	QC-filtered	N
#1771	0.43	-1	-0.064994	-10.2604	-0.0703389	-10.2661	-0.0556941	-8.79225	14.0442	148.624	2661789	28	21	10	QC-filtered	N
#1772	0.98	-1	0.538295	-10.5137	1.79914	-9.15684	0.354456	-6.92303	15.2241	147.522	2188504	36	18	9	QC-filtered	N
#1773	0.9	-1	0.351185	-11.3012	1.84015	-9.69274	0.402148	-12.9412	16.0512	147.494	3218174	31	21	19	QC-pass	N
#1774	0.76	-1	0.732623	-10.7532	2.02017	-9.36375	0.582719	-8.55292	15.8217	147.263	2287315	26	20	9	QC-filtered	N
#1775	1.05	-1	-1.42717	-10.8946	0.112763	-9.25425	-1.22425	-9.34556	13.0414	147.425	2957965	20	16	11	QC-filtered	N
#1776	0.44	-1	-0.227528	-10.4716	0.561222	-9.62725	-0.185048	-8.51657	14.1113	147.759	3511275	30	18	18	QC-pass	N
#1777	0.82	-1	-0.41549	-10.2595	0.179529	-9.6241	-0.450241	-11.1176	13.5601	148.122	3864716	28	21	16	QC-pass	N
#1778	0.74	-1	0.269619	-10.8395	1.67572	-9.32585	0.248766	-10.0012	15.3029	145.782	3428100	35	17	18	QC-pass	N
#1779	2.03	-1	1.35108	-6.86618	2.74147	-5.3971	1.37805	-7.00326	11.3193	148.611	5820242	23	21	7	QC-pass	Unclassified
#1780	2.04	-1	1.97609	-9.87361	5.35374	-6.22029	1.76583	-8.82301	16.323	146.861	4267956	32	14	7	QC-pass	Unclassified
#1781	0.27	-1	-0.642137	-9.74673	0.9267	-8.07952	-0.542646	-8.2366	12.5416	147.039	3268467	30	19	7	QC-pass	N
#1782	0.89	-1	-2.45375	-12.0605	-1.94571	-11.5188	-2.38788	-11.7367	13.2333	147.899	2920903	34	16	10	QC-filtered	N
#1783	0.51	-1	0.0760142	-10.538	0.217969	-10.3856	0.0672866	-9.32805	14.6208	147.581	3187768	37	13	7	QC-pass	N
#1784	0.67	-1	0.22972	-7.53085	1.66988	-6.0137	0.210249	-6.89255	10.6902	148.503	4381854	42	13	7	QC-pass	N
#1785	2.52	-1	1.84174	-7.95599	3.50079	-6.18499	1.49504	-6.45831	13.4964	147.987	2983621	31	18	12	QC-filtered	Unclassified
#1786	0.21	-1	0.332504	-9.51517	1.88969	-7.85238	0.301325	-8.62293	13.5652	147.135	3797242	32	17	10	QC-pass	N
#1787	0.71	-1	0.900323	-9.9459	0.703568	-10.1573	0.857066	-9.46804	14.9407	147.536	2750071	34	15	10	QC-filtered	N
#1788	0.7	-1	-0.807791	-9.65496	0.203278	-8.58228	-0.644761	-7.70638	12.187	148.464	2492358	38	23	13	QC-filtered	N
#1789	0.32	-1	0.588491	-7.4287	1.65806	-6.30006	0.567355	-7.16189	11.0437	148.659	3697012	39	13	12	QC-pass	N
#1790	1.73	-1	1.36606	-6.83987	2.02086	-6.14808	1.24632	-6.24029	11.3037	148.033	2987973	36	15	10	QC-filtered	N
#1791	0.69	-1	0.0880662	-10.7579	2.22652	-8.45967	0.0729618	-8.91276	14.9403	147.546	3056799	41	13	7	QC-pass	N
#1792	0.37	-1	0.777567	-8.30118	2.73307	-6.2234	0.817007	-8.72223	12.506	148.289	2806155	38	18	10	QC-filtered	N
#1793	0.9	-1	0.652625	-7.99411	2.49217	-6.045	0.603164	-7.38826	11.9109	148.272	3646558	39	14	12	QC-pass	N
#1794	0.56	-1	-0.588584	-7.59112	1.60874	-5.28782	-0.765831	-9.87713	9.64601	149.071	5457851	34	19	12	QC-pass	N
#1795	1.76	-1	0.16866	-4.61354	1.9623	-2.76082	0.159447	-4.36152	6.58749	152.828	3953347	41	15	12	QC-pass	N
#1796	2.08	-1	-3.13928	-9.8392	-2.32997	-8.99255	-3.32392	-10.4179	9.22916	151.712	4204104	39	13	10	QC-pass	Unclassified
#1797	0.27	-1	0.508644	-6.30784	1.99274	-4.75406	0.480135	-5.95429	9.38972	152.446	4055399	24	18	12	QC-pass	N
#1798	0.67	-1	-1.07741	-7.91301	0.97612	-5.7628	-1.05807	-7.77097	9.41605	151.873	3844934	35	17	10	QC-pass	N
#1799	0.77	-1	1.2304	-6.7995	2.56173	-5.39452	1.17765	-6.50799	11.0612	150.622	3655284	26	15	14	QC-pass	N
#1800	0.66	-1	0.300055	-6.83317	1.70027	-5.36417	0.317837	-7.23812	9.82604	152.199	4123717	30	15	13	QC-pass	N
#1801	0.42	-1	-0.275551	-6.02865	1.29796	-4.39279	-0.27324	-5.97809	7.92491	152.113	4011583	35	15	12	QC-pass	N
#1802	0.22	-1	-1.07784	-7.41599	0.406571	-5.86678	-0.95383	-6.56275	8.73082	152.369	3821253	27	17	12	QC-pass	N
#1803	0.44	-1	-1.33962	-7.59664	0.533395	-5.64291	-1.40293	-7.95567	8.61907	152.756	3445289	36	20	12	QC-pass	N
#1804	0.34	-1	-0.181711	-6.98526	0.278091	-6.50391	-0.173251	-6.66005	9.37191	151.843	3704789	26	18	12	QC-pass	N
#1805	0.34	-1	-1.29071	-8.29028	0.85726	-6.03876	-1.45851	-9.36806	9.64193	151.616	3606641	26	20	12	QC-pass	N
#1806	0.26	-1	-0.043577	-7.4228	0.412351	-6.9437	-0.0461724	-7.8649	10.1649	151.583	4478728	26	18	12	QC-pass	N
#1807	0.23	-1	-0.295738	-4.97847	1.64109	-2.97917	-0.263477	-4.43538	6.45047	152.668	3762900	21	16	14	QC-pass	N
#1808	1.03	-1	-0.198724	-5.42252	1.65053	-3.50674	-0.189021	-5.15775	7.1958	152.872	3565385	33	16	11	QC-pass	N
#1809	0.41	-1	-0.361256	-9.8273	1.31416	-8.04264	-0.352122	-9.57883	13.0395	150.99	3759354	31	14	12	QC-pass	N
#1810	0.85	-1	0.445756	-5.22149	2.11284	-3.48933	0.469222	-5.49637	7.80664	152.181	4136868	25	14	14	QC-pass	N
#1811	0.3	-1	-0.689655	-7.26222	0.733014	-5.77515	-0.538284	-5.66825	9.05372	125.567	3323646	34	18	6	QC-pass	N
#1812	0.3	-1	-0.4659	-8.25141	1.3597	-6.32792	-0.447046	-7.9175	10.7246	126.345	4077226	36	17	6	QC-pass	N
#1813	0.61	-1	0.171844	-4.34851	1.72609	-2.74587	0.154576	-3.91155	6.2268	126.218	4285292	39	16	7	QC-pass	N
#1814	0.35	-1	0.436324	-11.1056	2.73682	-8.6222	0.482248	-12.2745	15.899	126.75	3478220	25	18	7	QC-pass	N
#1815	1.03	-1	1.04182	-7.42825	3.92563	-4.3762	1.1296	-8.05418	11.6675	126.313	3384079	22	18	7	QC-pass	N
#1816	0.5	-1	0.776899	-7.45999	1.90655	-6.26626	0.611391	-5.87074	11.3463	126.455	3248986	40	20	6	QC-pass	N
#1817	1.06	-1	1.01512	-7.95324	1.73935	-7.18426	0.709605	-5.55962	12.3539	126.07	2780089	34	15	10	QC-filtered	N
#1818	1.24	-1	-1.0417	-7.68422	-0.454104	-7.06975	-0.885497	-6.532	9.15009	126.021	3168175	35	11	7	QC-pass	N
#1819	0.38	-1	-1.4812	-8.84827	0.078488	-7.20945	-1.25059	-7.47068	10.1482	126.566	2979740	18	19	9	QC-filtered	N
#1820	0.31	-1	-0.0877358	-9.71237	1.28696	-8.24655	-0.0843915	-9.34216	13.258	126.503	3082192	32	15	6	QC-pass	N
#1821	0.84	-1	1.50402	-5.2942	2.70118	-4.04098	1.2708	-4.47326	9.36457	126.025	3657575	35	12	6	QC-pass	N
#1822	0.59	-1	-0.419282	-7.03926	0.897771	-5.66215	-0.339625	-5.70191	9.11904	126.213	3576815	23	12	10	QC-pass	N
#1823	1.17	-1	-1.81274	-6.65155	-0.490856	-5.28561	-2.11117	-7.74659	6.66547	126.546	3770027	26	16	6	QC-pass	N
#1824	0.56	-1	0.469052	-4.97526	1.47323	-3.93343	0.42896	-4.55001	7.49956	126.314	4015585	38	12	6	QC-pass	N
#1825	1.33	-1	-0.472464	-12.9555	0.25303	-12.1677	-0.494728	-13.566	17.1955	125.938	3400276	25	17	6	QC-pass	N
#1826	0.55	-1	-0.182271	-6.43188	1.28678	-4.89958	-0.187375	-6.61199	8.60885	125.934	3870034	26	19	7	QC-pass	N
#1827	0.28	-1	-0.429646	-15.049	1.5598	-12.8592	-0.595889	-20.8719	20.1382	146.875	3981270	27	17	7	QC-pass	N
#1828	0.41	-1	0.478798	-8.34543	2.53988	-6.15907	0.412661	-7.19266	12.1554	149.71	3760268	38	17	6	QC-pass	N
#1829	1.13	-1	0.841561	-7.85795	2.85822	-5.72047	0.82816	-7.73283	11.9836	149.357	4031129	36	13	8	QC-pass	N
#1830	0.47	-1	-1.87732	-11.4719	-0.161902	-9.64308	-1.7307	-10.5759	13.2165	149.16	3706992	24	15	7	QC-pass	N
#1831	0.3	-1	-0.220064	-12.2257	0.748712	-11.1768	-0.209616	-11.6452	16.5378	148.503	3963480	23	14	6	QC-pass	N
#1832	0.48	-1	1.47368	-4.22568	2.3787	-3.28513	1.24436	-3.56811	7.85089	151.523	3771238	27	17	6	QC-pass	N
#1833	0.36	-1	0.660068	-11.7671	2.452	-9.82182	0.652693	-11.6357	17.1185	147.83	3757889	30	17	6	QC-pass	N
#1834	0.37	-1	0.910307	-8.87544	1.51301	-8.23212	0.958948	-9.34969	13.4799	149.526	4668437	23	24	6	QC-pass	N
#1835	0.96	-1	-1.17546	-11.0445	0.210476	-9.56434	-1.18157	-11.1019	13.5946	149.394	3667902	30	14	7	QC-pass	N
#1836	0.46	-1	-1.02923	-10.8499	0.532	-9.18306	-1.30565	-13.7639	13.528	148.936	4474486	28	16	6	QC-pass	N
#1837	1.85	-1	0.545013	-9.67958	2.19414	-7.91433	0.589204	-10.4644	14.0844	148.812	4514230	33	15	6	QC-pass	N
#1838	0.2	-1	-0.610166	-10.2518	0.943705	-8.59475	-0.53058	-8.91463	13.2814	148.808	3772428	39	14	6	QC-pass	N
#1839	2.04	-1	0.838573	-7.21542	2.77211	-5.17463	0.859252	-7.39336	11.0944	150.044	3774908	38	24	6	QC-pass	Unclassified
#1840	1.11	-1	1.25259	-8.69716	3.22738	-6.58703	1.33199	-9.24845	13.7058	148.668	3805084	27	18	6	QC-pass	N
#1841	0.4	-1	-0.196936	-9.05797	1.27359	-7.4977	-0.173788	-7.99327	12.2061	148.447	3971864	38	14	6	QC-pass	N
#1842	0.27	-1	-0.579224	-9.92868	0.817301	-8.44222	-0.572615	-9.81539	12.8789	149.193	3935910	38	19	6	QC-pass	N
#1843	1.22	-1	0.924387	-6.90471	2.15969	-5.6028	0.665688	-4.97236	10.7846	151.176	2945733	35	17	7	QC-filtered	N
#1844	0.6	-1	-1.15211	-7.34063	0.198875	-5.93206	-0.971707	-6.19121	8.5247	151.961	2659697	26	19	7	QC-filtered	N
#1845	0.56	-1	-0.894135	-9.21542	0.013806	-8.25544	-0.866734	-8.93302	11.4626	151.185	3576627	41	15	7	QC-pass	N
#1846	0.32	-1	-0.277584	-7.69318	1.46297	-5.86372	-0.202642	-5.61618	10.215	151.97	2727758	36	18	8	QC-filtered	N
#1847	0.5	-1	0.223061	-9.18912	0.949113	-8.41599	0.179669	-7.40157	12.9653	150.932	2755856	36	14	7	QC-filtered	N
#1848	0.37	-1	0.952832	-6.70719	1.46692	-6.16598	0.935582	-6.58576	10.5517	151.348	3938702	28	21	10	QC-pass	N
#1849	0.63	-1	-0.427491	-8.77455	1.90928	-6.30343	-0.479755	-9.8473	11.4981	150.488	3611152	36	18	9	QC-pass	N
#1850	1.38	-1	0.733839	-6.07715	1.50593	-5.26884	0.750182	-6.21249	9.38216	151.235	3610307	31	16	10	QC-pass	N
#1851	0.82	-1	-0.807687	-13.5793	1.07014	-11.5363	-0.76904	-12.9296	17.593	148.949	3280700	40	16	9	QC-pass	N
#1852	0.76	-1	0.401104	-9.08156	1.19066	-8.24045	0.421142	-9.53525	13.0624	149.337	3128143	34	12	11	QC-pass	N
#1853	0.52	-1	-0.158544	-9.79686	0.779867	-8.79614	-0.120532	-7.448	13.2768	150.498	3000471	37	17	11	QC-pass	N
#1854	0.5	-1	-0.0540473	-8.40866	1.09724	-7.19112	-0.0452227	-7.03572	11.5085	150.735	3169636	37	16	9	QC-pass	N
#1855	0.74	-1	0.0401636	-8.64897	1.11856	-7.50604	0.0383326	-8.25468	11.9693	150.423	4579811	26	20	9	QC-pass	N
#1856	0.49	-1	0.452482	-7.1915	1.7375	-5.83881	0.347507	-5.52308	10.5296	150.954	2986806	28	17	16	QC-filtered	N
#1857	0.39	-1	0.621547	-10.7187	2.39753	-8.804	0.537971	-9.27741	15.6212	149.051	3372190	39	21	10	QC-pass	N
#1858	0.71	-1	0.152167	-9.81115	1.21953	-8.67054	0.160788	-10.367	13.7245	150.111	3976422	30	18	9	QC-pass	N
#1859	0.36	-1	-0.918997	-11.7542	0.324637	-10.4177	-0.918733	-11.7508	14.9255	149.126	6182019	40	16	8	QC-pass	N
#1860	0.3	-1	0.901256	-9.15128	1.29475	-8.73055	0.852888	-8.66016	13.8474	149.807	3126713	36	15	9	QC-pass	N
#1861	0.51	-1	0.128642	-7.36201	1.52239	-5.89636	0.131819	-7.5438	10.3184	151.742	4319924	18	19	9	QC-pass	N
#1862	0.52	-1	-1.00409	-10.2972	0.422939	-8.77883	-1.05132	-10.7816	12.8013	150.053	4369148	22	18	11	QC-pass	N
#1863	1.43	-1	1.55905	-9.27149	2.57977	-8.17462	1.67009	-9.93183	14.9191	149.441	4262701	34	15	10	QC-pass	N
#1864	0.22	-1	-1.14012	-10.2759	0.992645	-8.00889	-1.16462	-10.4967	12.5845	146.723	4602812	25	17	8	QC-pass	N
#1865	0.18	-1	-0.880551	-8.75589	0.777734	-7.00766	-0.946155	-9.40823	10.8483	148.12	4161732	23	18	7	QC-pass	N
#1866	0.62	-1	0.97438	-9.66959	2.69077	-7.82738	0.837121	-8.30745	14.6621	147.278	4250765	30	18	7	QC-pass	N
#1867	0.65	-1	-0.0695875	-7.87923	1.5206	-6.20351	-0.10687	-12.1006	10.7578	148.031	4913283	30	18	7	QC-pass	N
#1868	0.46	-1	-0.750589	-12.1575	1.48228	-9.74917	-0.75685	-12.2589	15.713	146.167	5411710	18	14	9	QC-pass	N
#1869	0.28	-1	-0.783444	-8.40267	0.13334	-7.43777	-0.549967	-5.89855	10.4955	148.57	2874038	33	24	15	QC-filtered	N
#1870	0.52	-1	0.550684	-10.2196	1.95604	-8.70999	0.491235	-9.11634	14.8361	147.001	3894790	29	17	7	QC-pass	N
#1871	0.33	-1	0.859993	-10.4672	1.50711	-9.76958	0.74469	-9.06379	15.6032	146.619	4525684	24	25	8	QC-pass	N
#1872	0.4	-1	0.00732803	-9.30162	1.67302	-7.52913	0.00586704	-7.44715	12.8231	147.351	4214221	41	16	7	QC-pass	N
#1873	0.46	-1	-0.18163	-8.19824	1.56622	-6.35388	-0.151354	-6.83164	11.0429	148.048	3945737	33	20	9	QC-pass	N
#1874	0.65	-1	0.870497	-7.09036	2.2902	-5.59282	0.726169	-5.91477	10.9661	148.234	4113775	32	17	7	QC-pass	N
#1875	0.59	-1	0.293258	-9.90861	1.18137	-8.9581	0.264477	-8.93615	14.0531	147.871	3835384	28	18	8	QC-pass	N
#1876	1.21	-1	1.83352	-6.1089	3.16945	-4.69988	1.98201	-6.60363	10.9407	147.414	4266068	40	18	9	QC-pass	N
#1877	0.28	-1	-0.572402	-11.2649	1.02445	-9.55042	-0.522498	-10.2828	14.7289	146.992	2983985	38	13	14	QC-filtered	N
#1878	1.11	-1	-0.590955	-10.4492	1.18232	-8.55555	-0.460566	-8.14369	13.5798	147.082	2950171	38	12	14	QC-filtered	N
#1879	0.23	-1	0.501826	-6.46552	1.96392	-4.93327	0.508403	-6.55026	9.59754	148.266	4940401	40	17	7	QC-pass	N
#1880	1	-1	0.690651	-5.98232	2.63417	-3.94948	0.766033	-6.63527	9.19204	150.033	4139424	41	18	7	QC-pass	N
#1881	0.27	-1	-4.92195	-10.0901	-3.8166	-8.94545	-3.16396	-6.48621	7.1192	151.404	3222791	27	15	7	QC-pass	N
#1882	0.41	-1	-0.0689131	-7.04443	1.38228	-5.52352	-0.0635271	-6.49386	9.60879	150.159	4466337	30	17	8	QC-pass	N
#1883	0.27	-1	-0.0508226	-5.79146	1.50591	-4.17318	-0.0523637	-5.96708	7.90775	151.222	3953387	38	19	9	QC-pass	N
#1884	0.37	-1	-0.0697015	-6.92869	0.745214	-6.07529	-0.0626402	-6.22676	9.44828	150.309	3734979	27	20	7	QC-pass	N
#1885	0.56	-1	0.573976	-6.95893	2.0245	-5.43315	0.526007	-6.37735	10.3766	149.834	3544275	40	16	7	QC-pass	N
#1886	0.24	-1	-0.822897	-7.22807	0.40235	-5.94876	-0.830802	-7.2975	8.82314	150.812	3553804	27	19	7	QC-pass	N
#1887	0.34	-1	-0.462274	-10.3322	1.66778	-8.05731	-0.446518	-9.98001	13.5958	148.908	3372575	23	13	7	QC-pass	N
#1888	1.42	-1	0.708941	-7.81235	3.18578	-5.19015	0.735219	-8.10193	11.7381	149.871	3238897	29	18	11	QC-pass	N
#1889	0.74	-1	-2.41143	-10.0291	-0.613328	-8.13661	-2.84025	-11.8125	10.4933	149.732	3857168	34	13	8	QC-pass	N
#1890	0.74	-1	-1.69786	-8.8239	0.460701	-6.55938	-1.73902	-9.03781	9.81613	149.959	4469889	40	16	7	QC-pass	N
#1891	1.12	-1	1.39705	-5.69798	2.72948	-4.30044	1.22324	-4.98909	9.77342	150.625	3553442	20	17	7	QC-pass	N
#1892	0.4	-1	-0.00801358	-7.33998	0.819809	-6.47034	-0.00715917	-6.55739	10.0998	150.266	3526921	40	17	7	QC-pass	N
#1893	1.16	-1	-1.30309	-6.97915	-0.43191	-6.0739	-1.33286	-7.13856	7.81878	151.252	3759396	40	14	7	QC-pass	N
#1894	0.34	-1	-1.21643	-6.43084	0.546022	-4.60509	-1.32113	-6.98433	7.18286	151.228	4031524	41	19	15	QC-pass	N
#1895	0.42	-1	0.553641	-9.90354	1.72546	-8.64733	0.811108	-14.5091	14.4048	149.159	3665106	24	15	7	QC-pass	N
#1896	0.93	-1	0.79849	-4.552	1.51277	-3.81141	0.934151	-5.32537	7.37032	152.022	5334160	31	21	8	QC-pass	N
#1897	1.8	-1	1.45919	-4.69827	2.88525	-3.21175	0.928071	-2.98818	8.48192	152.12	2994547	34	19	11	QC-filtered	N
#1898	0.22	-1	-0.702341	-7.69269	0.474275	-6.45943	-0.739549	-8.10023	9.62922	151.762	6149792	31	12	7	QC-pass	N
#1899	0.29	-1	-1.65024	-6.80606	-0.171833	-5.27515	-1.64425	-6.78137	7.10216	152.217	4871428	36	22	7	QC-pass	N
#1900	0.43	-1	-0.147419	-5.72702	1.02536	-4.50918	-0.182697	-7.09757	7.68592	152.23	8301188	37	19	7	QC-pass	N
#1901	0.52	-1	-0.218096	-4.39741	-0.0102318	-4.18355	-0.171227	-3.4524	5.75701	152.91	2734218	36	20	12	QC-filtered	N
#1902	0.57	-1	0.26654	-6.2995	2.40415	-4.06522	0.212517	-5.02269	9.04474	151.53	4050009	28	20	9	QC-pass	N
#1903	1.25	-1	0.262773	-6.28305	2.77939	-3.65297	0.199718	-4.77537	9.01689	151.702	2905866	31	24	11	QC-filtered	N
#1904	0.96	-1	-0.378065	-7.3979	0.383311	-6.5997	-0.393422	-7.6984	9.66984	151.299	3337494	28	17	8	QC-pass	N
#1905	0.29	-1	0.132837	-5.12251	0.793501	-4.43794	0.105718	-4.07673	7.23926	152.272	3661174	31	17	9	QC-pass	N
#1906	0.45	-1	0.141867	-5.32318	1.57526	-3.83583	0.106613	-4.00038	7.52811	152.092	3143936	38	17	7	QC-pass	N
#1907	0.85	-1	-1.20586	-7.47673	0.122583	-6.09091	-1.17674	-7.29616	8.63814	151.993	3608068	39	22	8	QC-pass	N
#1908	1.5	-1	-2.40186	-8.7706	-1.26658	-7.58553	-2.10282	-7.67865	8.77296	151.059	3313519	35	16	9	QC-pass	N
#1909	1.05	-1	0.54022	-6.46668	2.00371	-4.93255	0.546328	-6.5398	9.65203	151.328	3337260	30	21	8	QC-pass	N
#1910	0.57	-1	0.252545	-6.35995	0.949414	-5.63135	0.218489	-5.50231	9.10873	151.513	4276785	25	22	7	QC-pass	N
#1911	0.4	-1	-1.00986	-7.87853	0.119483	-6.69576	-0.988795	-7.71418	9.46161	151.522	4021925	36	17	8	QC-pass	N
#1912	0.24	-1	-0.475246	-14.1351	0.624124	-12.9323	-0.47024	-13.9862	18.8165	141.815	3598404	36	18	7	QC-pass	N
#1913	0.36	-1	-0.664801	-15.2926	0.555139	-13.9498	-0.698033	-16.0571	20.1499	140.724	3215023	21	20	8	QC-pass	N
#1914	0.8	-1	0.818005	-13.3376	2.66559	-11.3099	0.837967	-13.6631	19.4994	140.675	2996478	34	25	14	QC-filtered	N
#1915	0.49	-1	-0.558456	-14.2798	0.528076	-13.0906	-0.561194	-14.3498	18.9012	141.252	3132594	37	14	10	QC-pass	N
#1916	0.31	-1	-0.803408	-20.9939	-0.680334	-20.8537	-0.789828	-20.6391	27.8125	138.651	3637805	27	19	8	QC-pass	N
#1917	1.07	-1	0.0781874	-16.9854	-0.270697	-17.3753	0.0844253	-18.3405	23.5051	139.249	3057130	25	34	7	QC-pass	N
#1918	0.31	-1	0.166446	-15.3554	1.27153	-14.1322	0.143284	-13.2186	21.3814	139.888	2454729	42	19	15	QC-filtered	N
#1919	0.65	-1	-0.981979	-17.6198	0.691209	-15.7549	-0.880928	-15.8067	22.9187	139.409	2569871	22	16	10	QC-filtered	N
#1920	0.41	-1	-0.0751938	-15.6935	0.928354	-14.582	-0.0714399	-14.91	21.5142	140.255	2997221	38	14	11	QC-filtered	N
#1921	0.39	-1	-0.272726	-13.3426	1.09965	-11.8467	-0.255708	-12.51	18.0038	140.773	2961503	29	17	11	QC-filtered	N
#1922	0.89	-1	-1.43193	-15.3243	-0.187222	-13.9605	-1.10186	-11.7919	19.1368	140.278	2579309	28	17	11	QC-filtered	N
#1923	0.38	-1	-1.17038	-16.7156	0.328554	-15.0562	-0.908799	-12.9796	21.4136	139.354	2551923	41	15	11	QC-filtered	N
#1924	0.26	-1	-0.835164	-15.8559	0.858793	-13.9867	-0.926179	-17.5838	20.6911	139.818	3562397	39	14	8	QC-pass	N
#1925	0.4	-1	0.754899	-16.8363	1.64712	-15.836	0.618191	-13.7873	24.2319	139.344	3717496	24	17	7	QC-pass	N
#1926	1.1	-1	1.92025	-14.0561	3.68378	-12.0985	1.55254	-11.3645	22.0075	140.08	3339165	31	34	8	QC-pass	N
#1927	0.49	-1	-1.12399	-16.1621	0.43179	-14.4452	-0.93778	-13.4846	20.7151	140.511	2983276	28	16	11	QC-filtered	N
#1928	1.11	-1	0.200109	-5.34493	2.2826	-3.1829	0.175857	-4.69714	7.6383	152.221	3825829	25	17	9	QC-pass	N
#1929	0.64	-1	-0.39279	-5.82574	0.954219	-4.42833	-0.323625	-4.79992	7.48391	152.135	4551408	27	17	11	QC-pass	N
#1930	0.32	-1	-0.784621	-5.51506	1.47613	-3.18066	-0.745709	-5.24156	6.5162	152.319	4002986	26	17	16	QC-pass	N
#1931	0.36	-1	-0.539313	-6.98697	0.954825	-5.42648	-0.602935	-7.81121	8.88167	152.298	3730438	35	18	9	QC-pass	N
#1932	1.98	-1	2.13173	-6.99783	2.20038	-6.92487	1.70106	-5.58406	12.576	149.138	2878910	34	14	12	QC-filtered	Unclassified
#1933	1.03	-1	0.485961	-5.79557	1.84695	-4.3757	0.434255	-5.17892	8.65282	152.002	4335121	40	18	9	QC-pass	N
#1934	0.49	-1	0.62565	-5.96263	1.8977	-4.63286	0.741451	-7.06625	9.07537	151.192	4278910	35	17	9	QC-pass	N
#1935	0.43	-1	-0.423124	-7.11078	1.77607	-4.8103	-0.379224	-6.37302	9.21227	151.072	3242908	30	16	9	QC-pass	N
#1936	0.67	-1	-0.52898	-8.00149	0.536342	-6.88133	-0.493216	-7.46052	10.2934	150.723	3837580	37	18	10	QC-pass	N
#1937	0.37	-1	-0.287421	-5.64544	1.46517	-3.82818	-0.293284	-5.76062	7.38069	152.881	4091087	24	17	10	QC-pass	N
#1938	0.3	-1	-0.77006	-5.5276	0.806848	-3.89902	-0.695651	-4.99349	6.55353	152.339	3613892	41	18	9	QC-pass	N
#1939	0.41	-1	-0.791555	-8.50646	1.13624	-6.47622	-0.800127	-8.59857	10.6273	151.089	3192811	27	23	9	QC-pass	N
#1940	0.51	-1	-0.935257	-5.54794	0.567013	-3.99795	-1.07478	-6.3756	6.35399	151.86	4941554	35	17	10	QC-pass	N
#1941	0.4	-1	0.878632	-3.57298	2.78415	-1.60904	0.911564	-3.7069	6.13211	152.826	3936776	29	18	9	QC-pass	N
#1942	0.28	-1	-0.723541	-8.69071	1.6393	-6.1982	-0.762096	-9.15381	10.9748	150.307	3715998	41	19	9	QC-pass	N
#1943	1.19	-1	-1.67057	-7.99203	0.0979895	-6.14647	-1.50951	-7.22154	8.70783	150.628	3946755	27	16	9	QC-pass	N
#1944	0.81	-1	-1.24806	-7.97278	0.0327109	-6.63269	-1.12762	-7.20339	9.26332	151.484	4467469	34	14	13	QC-pass	N
#1945	0.74	-1	-0.967527	-6.86103	0.507146	-5.3265	-1.08349	-7.68339	8.11832	151.878	4160078	24	13	9	QC-pass	N
#1946	0.74	-1	0.906442	-5.81415	2.10549	-4.55961	0.917374	-5.88427	9.25764	151.901	3516481	21	25	8	QC-pass	N
#1947	0.97	-1	-1.45754	-9.42529	-0.297399	-8.20148	-1.68367	-10.8876	10.9756	150.525	5744557	31	13	9	QC-pass	N
#1948	0.23	-1	-0.576024	-5.69466	0.803168	-4.26685	-0.624547	-6.17437	7.05094	152.268	3380587	25	13	9	QC-pass	N
#1949	0.33	-1	0.102921	-9.19499	2.34253	-6.81195	0.115962	-10.36	12.8079	150.223	4392482	25	16	7	QC-pass	N
#1950	2.35	-1	1.88292	-5.07075	3.21186	-3.67815	1.79902	-4.8448	9.57869	150.731	3644955	25	16	10	QC-pass	Unclassified
#1951	0.65	-1	0.393456	-5.37988	1.60148	-4.12382	0.412086	-5.63463	7.95279	151.952	5053254	35	17	7	QC-pass	N
#1952	0.49	-1	-0.777698	-6.90503	0.814272	-5.24588	-0.873131	-7.75237	8.44042	151.926	3064081	24	14	7	QC-pass	N
#1953	0.23	-1	0.509186	-6.04723	1.88488	-4.60942	0.545443	-6.47783	9.03148	151.309	3973670	30	18	9	QC-pass	N
#1954	0.52	-1	0.349459	-6.40539	1.22148	-5.49279	0.337946	-6.19436	9.30482	151.629	3798550	40	19	7	QC-pass	N
#1955	0.64	-1	-1.50081	-5.86883	0.248031	-4.06738	-1.48319	-5.79992	6.01696	152.986	3557813	42	15	7	QC-pass	N
#1956	1.02	-1	-0.761295	-9.31649	0.269498	-8.22495	-0.618542	-7.56952	11.7848	150.415	3359937	31	16	7	QC-pass	N
#1957	0.45	-1	-1.05236	-8.37649	0.0106817	-7.25981	-1.11262	-8.8561	10.089	150.499	5654504	29	17	7	QC-pass	N
#1958	0.5	-1	-0.199439	-5.62683	1.70952	-3.6465	-0.195121	-5.50502	7.47624	151.681	4712103	35	13	10	QC-pass	N
#1959	0.42	-1	-2.23409	-8.41211	-0.00498528	-6.08815	-2.12746	-8.01062	8.51024	151.199	3840701	35	14	10	QC-pass	N
#1960	0.71	-1	-0.831665	-11.4106	1.02057	-9.4234	-0.782451	-10.7354	14.5725	144.62	3034938	19	20	9	QC-pass	N
#1961	0.88	-1	-0.572051	-11.5892	0.77901	-10.1357	-0.532575	-10.7895	15.1762	145.277	3858874	25	21	9	QC-pass	N
#1962	1.27	-1	0.10492	-10.4267	1.19427	-9.2583	0.110852	-11.0162	14.5073	144.571	4531903	27	17	13	QC-pass	N
#1963	0.53	-1	1.25419	-9.01657	1.81701	-8.41393	0.922914	-6.63498	14.148	144.724	3550528	25	19	9	QC-pass	N
#1964	0.29	-1	-0.384675	-10.6753	0.640506	-9.57748	-0.363851	-10.0974	14.1754	144.911	2657053	27	14	9	QC-filtered	N
#1965	0.49	-1	-1.41292	-10.8174	-0.615508	-9.96835	-1.223	-9.36335	12.9547	145.203	2895276	27	21	11	QC-filtered	N
#1966	0.6	-1	-0.0058984	-10.4723	1.32972	-9.04041	-0.00559405	-9.93196	14.4175	145.292	4434859	45	16	9	QC-pass	N
#1967	0.79	-1	-2.45967	-15.6212	-0.347389	-13.3174	-2.77664	-17.6342	18.13	143.608	4589687	28	16	9	QC-pass	N
#1968	0.28	-1	-0.192571	-11.1319	0.314107	-10.587	-0.169219	-9.78196	15.0689	144.793	3345352	29	18	8	QC-pass	N
#1969	0.64	-1	-2.39013	-12.5278	0.362642	-9.58284	-1.83008	-9.59232	13.9647	145.373	2819002	28	16	10	QC-filtered	N
#1970	0.28	-1	-0.121021	-11.5707	0.575027	-10.8198	-0.128296	-12.2663	15.772	144.519	3100920	39	16	21	QC-pass	N
#1971	0.72	-1	-0.698116	-10.3469	0.863742	-8.68122	-0.742418	-11.0035	13.2912	145.377	5993483	34	17	9	QC-pass	N
#1972	0.49	-1	-0.495257	-12.0346	0.506317	-10.9534	-0.518682	-12.6038	15.8955	144.926	3653749	31	24	9	QC-pass	N
#1973	0.31	-1	-0.807197	-10.2998	0.0222779	-9.4161	-0.71784	-9.15961	13.0761	145.379	2986482	38	18	11	QC-filtered	N
#1974	1.14	-1	-1.19107	-13.0531	-0.155337	-11.9328	-1.01034	-11.0725	16.34	144.217	4080402	32	15	9	QC-pass	N
#1975	1.09	-1	-2.08056	-10.2734	-0.420447	-8.51965	-2.21844	-10.9542	11.2857	146.337	4339977	17	16	9	QC-pass	N
#1976	0.67	-1	0.0904397	-7.72348	0.843835	-6.92954	0.089977	-7.68397	10.7637	142.869	3939120	29	17	11	QC-pass	N
#1977	1.1	-1	-0.822334	-9.73738	0.807434	-8.00755	-0.939974	-11.1304	12.2805	143.396	4278467	34	19	11	QC-pass	N
#1978	0.54	-1	0.140198	-9.04708	2.35166	-6.69567	0.156007	-10.0672	12.6555	143.002	3843515	28	16	11	QC-pass	N
#1979	1.09	-1	-1.15343	-9.68365	-0.507201	-8.99944	-0.996036	-8.36223	11.7504	142.862	3840705	28	17	16	QC-pass	N
#1980	1.14	-1	-0.463312	-10.7039	1.63701	-8.45549	-0.395496	-9.13719	14.1065	141.799	4084575	38	21	11	QC-pass	N
#1981	0.21	-1	-0.285688	-9.70694	1.4922	-7.81368	-0.271678	-9.23092	12.9778	142.958	4022002	31	24	11	QC-pass	N
#1982	0.4	-1	-0.208722	-10.6232	1.4173	-8.88056	-0.246325	-12.5371	14.346	141.927	3837697	22	16	10	QC-pass	N
#1983	0.64	-1	-0.784217	-10.6796	0.784217	-9.00425	-0.730409	-9.94682	13.6309	142.525	3794573	38	14	11	QC-pass	N
#1984	0.26	-1	-0.410172	-10.2106	1.50581	-8.16527	-0.358884	-8.93384	13.5001	142.492	3468441	33	13	18	QC-pass	N
#1985	0.15	-1	-0.929966	-9.23986	0.780782	-7.4312	-1.13671	-11.294	11.4469	142.856	4395173	28	17	11	QC-pass	N
#1986	0.54	-1	-0.0305544	-9.90814	1.93113	-7.813	-0.0280257	-9.08813	13.6064	141.527	3324418	41	15	11	QC-pass	N
#1987	0.67	-1	-0.379572	-7.71393	1.21483	-6.03899	-0.375795	-7.63717	10.1031	143.735	4099240	35	18	11	QC-pass	N
#1988	0.75	-1	-1.50614	-9.88907	0.710809	-7.54411	-1.32919	-8.72723	11.5475	142.854	4171000	38	15	11	QC-pass	N
#1989	0.28	-1	-0.196004	-9.63736	1.94093	-7.36147	-0.181101	-8.90461	13.0055	142.624	4081925	40	16	8	QC-pass	N
#1990	0.51	-1	-0.690375	-9.79642	1.16198	-7.8279	-0.825449	-11.7131	12.5436	142.918	3891578	27	21	11	QC-pass	N
#1991	0.62	-1	-1.26132	-13.5958	0.895556	-11.2557	-1.18251	-12.7464	16.9908	141.389	4014765	37	24	18	QC-pass	N
#1992	0.44	-1	-0.385898	-5.5563	1.40125	-3.70551	-0.395641	-5.69659	7.12225	154.402	3431745	26	18	9	QC-pass	N
#1993	0.38	-1	-0.478714	-6.27906	0.482649	-5.27928	-0.432832	-5.67725	7.98999	153.961	3281507	21	16	9	QC-pass	N
#1994	1.11	-1	-0.906122	-8.9122	0.578238	-7.346	-0.829919	-8.16271	11.0284	152.231	3438342	36	18	8	QC-pass	N
#1995	0.45	-1	-0.421548	-5.17434	0.750142	-3.96429	-0.388169	-4.76462	6.54698	153.864	3662044	28	15	8	QC-pass	N
#1996	0.57	-1	-0.816325	-7.74392	0.168801	-6.71179	-0.945713	-8.97133	9.54278	153.038	3229241	40	23	8	QC-pass	N
#1997	0.54	-1	0.787984	-5.34215	1.99545	-4.08371	0.787046	-5.3358	8.44428	153.225	3459944	35	16	9	QC-pass	N
#1998	0.98	-1	-3.6245	-8.69353	0.467463	-4.45869	-3.83016	-9.18681	6.9826	153.835	5783989	23	18	8	QC-pass	N
#1999	0.31	-1	-1.02923	-6.93342	0.609439	-5.22811	-0.949142	-6.39392	8.13304	153.76	3478871	40	22	9	QC-pass	N
[truncated: 3,519 more rows]

## Sheet: chr18
Sample ID	Z_run	Real_state	Z_baseline_vs_n	Z_baseline_vs_p	Z_chr_vs_n	Z_chr_vs_p	Z_sample_vs_n	Z_sample_vs_p	fetal	peak	reads	age	week	costday	QC	Group
#1	0.61	-1	0.178325	-13.6031	2.41455	-11.2223	0.18183	-13.8705	12.9362	145.501	5696090	25	17	10	QC-pass	N
#2	0.31	-1	-0.476055	-13.0908	1.44012	-11.0612	-0.402016	-11.0549	11.8411	145.751	2208421	37	17	13	QC-filtered	N
#3	0.62	-1	0.478463	-12.2271	1.77949	-10.8485	0.447319	-11.4312	11.9263	145.969	5808698	26	21	15	QC-pass	N
#4	0.33	-1	-0.571351	-11.5936	1.08595	-9.85052	-0.646416	-13.1167	10.3462	145.91	8026768	39	21	15	QC-pass	N
#5	0.49	-1	0.47228	-13.5422	1.8389	-12.0856	0.52982	-15.1921	13.1549	145.033	11492640	30	20	13	QC-pass	N
#6	0.47	-1	0.747021	-11.933	1.08655	-11.5732	0.630405	-10.0701	11.9023	144.808	2039839	24	18	10	QC-filtered	N
#7	0.52	-1	0.806835	-9.77105	2.64472	-7.84191	0.981753	-11.8894	9.92912	145.926	8304719	37	15	13	QC-pass	N
#8	0.44	-1	0.314087	-12.7721	2.7099	-10.2292	0.236957	-9.63568	12.2836	144.98	2161767	34	14	10	QC-filtered	N
#9	0.36	-1	-0.682971	-15.525	2.18959	-12.4523	-0.531723	-12.0869	13.9317	145.488	2045780	30	17	11	QC-filtered	N
#10	0.93	-1	1.03327	-12.8723	2.11886	-11.7158	0.846219	-10.5421	13.0527	144.89	2102187	36	16	11	QC-filtered	N
#11	0.37	-1	0.433096	-12.8159	1.39565	-11.7935	0.370561	-10.9654	12.4364	147.922	2936425	24	17	11	QC-filtered	N
#12	0.44	-1	-0.695131	-12.4931	1.16582	-10.5291	-0.661938	-11.8966	11.0744	148.818	3797381	31	22	12	QC-pass	N
#13	1.02	-1	1.55077	-10.1171	4.06924	-7.46076	1.29574	-8.45329	10.9523	147.92	3272865	30	18	6	QC-pass	N
#14	0.74	-1	-0.527721	-11.594	1.51603	-9.44415	-0.499397	-10.9718	10.3876	148.7	3581197	37	19	10	QC-pass	N
#15	0.4	-1	-0.603791	-19.2392	1.47025	-16.9838	-0.523667	-16.6862	17.4925	146.648	3227564	39	14	6	QC-pass	N
#16	0.85	-1	1.29293	-13.2614	3.06018	-11.3734	1.15795	-11.877	13.6617	147.414	3546679	35	17	9	QC-pass	N
#17	1.28	-1	2.29183	-14.7881	3.70904	-13.2573	1.98352	-12.7987	16.0324	146.87	3256749	34	14	21	QC-pass	N
#18	0.53	-1	-1.30288	-17.9371	0.630312	-15.853	-1.40133	-19.2925	15.614	146.899	3810409	34	19	10	QC-pass	N
#19	0.51	-1	1.10932	-11.2594	2.88713	-9.37837	1.03984	-10.5542	11.6101	148.407	3251654	36	18	11	QC-pass	N
#20	0.52	-1	0.976418	-10.1957	3.28623	-7.76475	0.902524	-9.42409	10.4869	149.292	3259363	36	21	7	QC-pass	N
#21	0.64	-1	0.760967	-12.7129	3.13025	-10.1938	0.715573	-11.9545	12.6475	147.605	3052226	37	18	7	QC-pass	N
#22	0.65	-1	0.466779	-12.0371	2.77208	-9.59651	0.462265	-11.9207	11.737	147.692	3384116	33	17	6	QC-pass	N
#23	0.18	-1	-0.0791411	-13.8212	1.04964	-12.6196	-0.0842748	-14.7177	12.8992	147.487	3839825	39	18	9	QC-pass	N
#24	1.98	-1	1.69656	-15.9493	2.67629	-14.8884	1.54169	-14.4933	16.5636	146.596	4054734	35	20	13	QC-pass	Unclassified
#25	0.53	-1	-0.252814	-13.4954	1.65981	-11.4639	-0.248147	-13.2463	12.4304	147.795	3143196	29	21	6	QC-pass	N
#26	1.06	-1	-2.08921	-13.0511	0.259128	-10.582	-2.03677	-12.7236	10.2896	148.614	4925705	36	19	6	QC-pass	N
#27	0.78	-1	-0.889731	-6.69087	1.82256	-3.90473	-0.77747	-5.84666	5.44534	152.942	4674696	32	17	11	QC-pass	N
#28	0.45	-1	0.159863	-8.93718	1.74914	-7.28004	0.168578	-9.42437	8.5391	151.94	4451068	24	18	10	QC-pass	N
#29	0.3	-1	0.349215	-8.91741	2.77062	-6.39068	0.314318	-8.0263	8.69828	152.515	4879325	37	17	13	QC-pass	N
#30	1.13	-1	0.160632	-8.48818	3.35832	-5.1607	0.16214	-8.56788	8.11836	152.398	4230152	35	18	13	QC-pass	N
#31	0.48	-1	-1.17382	-12.9422	0.675792	-10.9904	-1.27738	-14.0841	11.0466	151.827	3940986	28	22	10	QC-pass	N
#32	0.62	-1	0.787934	-7.44578	3.38683	-4.74645	0.730725	-6.90517	7.72872	152.581	3880173	28	17	12	QC-pass	N
#33	0.38	-1	0.196109	-8.56415	1.39347	-7.31757	0.196836	-8.59589	8.22298	152.04	4214619	25	18	12	QC-pass	N
#34	0.49	-1	-0.596052	-8.17305	2.67809	-4.78248	-0.59133	-8.1083	7.11229	153.072	4403032	35	16	10	QC-pass	N
#35	0.55	-1	-0.935483	-12.3034	1.64005	-9.59046	-0.983635	-12.9367	10.6707	151.33	4604447	35	14	10	QC-pass	N
#36	0.45	-1	0.598702	-10.1856	2.43879	-8.25239	0.595145	-10.1251	10.1229	151.454	4493467	36	16	11	QC-pass	N
#37	0.57	-1	-0.23688	-10.3139	1.77996	-8.20172	-0.221777	-9.65633	9.45901	151.517	4531676	34	14	10	QC-pass	N
#38	1.6	-1	-2.64917	-14.7645	-0.147868	-12.121	-2.59392	-14.4566	11.3723	151.824	4492055	30	17	11	QC-pass	N
#39	0.65	-1	-0.189039	-8.85681	0.846734	-7.77889	-0.185284	-8.68089	8.13616	152.906	4135577	31	17	12	QC-pass	N
#40	1.09	-1	0.73987	-6.92607	2.22835	-5.38402	0.63687	-5.96186	7.19577	152.278	3964650	37	18	13	QC-pass	N
#41	0.49	-1	0.463979	-9.5176	2.00495	-7.90445	0.436189	-8.94754	9.36939	151.68	3941863	26	12	13	QC-pass	N
#42	0.56	-1	-0.509314	-7.5056	0.942839	-6.00577	-0.511302	-7.5349	6.56719	152.772	3763079	40	22	18	QC-pass	N
#43	1.19	-1	1.55059	-8.82407	3.7609	-6.50613	1.48212	-8.43444	9.73836	151.458	4064241	24	19	15	QC-pass	N
#44	0.34	-1	-0.278807	-8.62592	1.92027	-6.34069	-0.267905	-8.28863	7.83517	151.799	3995186	21	19	15	QC-pass	N
#45	0.99	-1	0.962969	-6.27289	2.68256	-4.4949	0.979812	-6.38261	6.79207	153.038	4257484	22	18	14	QC-pass	N
#46	1.01	-1	0.274343	-11.6839	2.68385	-9.13913	0.260747	-11.1048	11.2248	151.206	3785231	19	18	13	QC-pass	N
#47	0.83	-1	0.977703	-8.1944	3.39421	-5.67386	0.775156	-6.49679	8.60956	151.767	3783883	37	13	19	QC-pass	N
#48	1.27	-1	0.0806516	-10.3465	2.31067	-8.00734	0.0831863	-10.6717	9.78762	151.176	4013634	39	18	19	QC-pass	N
#49	0.42	-1	-0.629839	-18.0454	0.512238	-16.8099	-0.572145	-16.3924	16.3474	149.15	4665997	41	13	12	QC-pass	N
#50	0.57	-1	0.817879	-11.4481	2.36364	-9.81338	0.754957	-10.5674	11.5137	150.897	4717381	33	18	12	QC-pass	N
#51	1.56	-1	1.42657	-14.3196	2.41674	-13.2562	1.33983	-13.4489	14.7804	149.81	4185849	26	16	12	QC-pass	N
#52	0.49	-1	-0.772036	-14.1355	2.25042	-10.9235	-0.706268	-12.9314	12.5439	150.487	4636518	22	22	12	QC-pass	N
#53	1.17	-1	1.08306	-12.1069	2.17233	-10.9502	0.994036	-11.1118	12.381	150.687	3825382	31	17	14	QC-pass	N
#54	1.47	-1	0.745811	-9.18097	1.52723	-8.36314	0.729509	-8.98029	9.31795	151.248	4093849	36	18	13	QC-pass	N
#55	0.85	-1	0.649963	-3.71629	2.45042	-1.87894	0.610422	-3.49021	4.09846	152.823	4740955	35	16	16	QC-filtered	N
#56	0.36	-1	0.464151	-12.0589	2.59375	-9.80413	0.516295	-13.4136	11.755	147.664	4015420	28	20	9	QC-pass	N
#57	0.4	-1	0.529897	-12.7199	3.4157	-9.65468	0.519471	-12.4697	12.4372	146.706	4027196	29	20	9	QC-pass	N
#58	0.35	-1	-0.173412	-14.1058	1.5832	-12.2343	-0.145071	-11.8005	13.0779	146.574	4029396	33	17	7	QC-pass	N
#59	1.52	-1	1.75369	-9.37889	2.92759	-8.14364	1.61448	-8.6344	10.4498	148.09	3825839	30	21	9	QC-pass	N
#60	0.47	-1	-0.0308462	-14.3716	2.65277	-11.5074	-0.0315789	-14.713	13.4612	147.7	4120214	32	19	9	QC-pass	N
#61	1.72	-1	1.95537	-14.1453	3.15925	-12.8505	1.7078	-12.3544	15.1132	146.396	4225483	31	20	9	QC-pass	N
#62	0.66	-1	-0.488244	-10.8743	2.83668	-7.38732	-0.424719	-9.45947	9.74907	148.705	3972258	27	21	9	QC-pass	N
#63	0.65	-1	0.108598	-12.5501	2.44343	-10.0765	0.111954	-12.938	11.8823	147.704	3854733	22	18	8	QC-pass	N
#64	0.59	-1	-0.681591	-13.7409	0.0725391	-12.9406	-0.583993	-11.7734	12.2584	146.675	4072645	43	17	7	QC-pass	N
#65	0.92	-1	0.155181	-12.7627	2.37431	-10.409	0.141664	-11.651	12.1256	147.54	3562931	23	22	9	QC-pass	N
#66	0.53	-1	-0.262414	-12.5857	3.27293	-8.8459	-0.224592	-10.7717	11.5675	148.379	3487278	38	18	9	QC-pass	N
#67	0.64	-1	0.209355	-13.17	2.16888	-11.0875	0.204433	-12.8604	12.5588	147.323	3867340	35	13	7	QC-pass	N
#68	0.52	-1	0.954815	-12.4762	1.78051	-11.5985	0.895683	-11.7036	12.6073	146.895	4715479	28	20	7	QC-pass	N
#69	0.37	-1	-0.618847	-17.0751	1.37297	-14.9295	-0.599435	-16.5395	15.447	145.955	5080845	29	15	8	QC-pass	N
#70	1.3	-1	1.37621	-13.552	4.06969	-10.6698	1.3387	-13.1826	14.0126	146.14	4294240	21	18	8	QC-pass	N
#71	0.65	-1	-0.123625	-11.8812	1.59978	-10.0627	-0.109427	-10.5168	11.0365	147.119	4329135	29	17	8	QC-pass	N
#72	0.64	-1	1.3712	-8.01968	3.62722	-5.66424	1.14776	-6.71285	8.81492	152.046	3666833	34	14	9	QC-pass	N
#73	1.29	-1	2.82224	-8.02217	5.17329	-5.55147	2.48314	-7.05829	10.1793	151.846	3266644	27	16	10	QC-pass	N
#74	0.51	-1	-1.02392	-9.33031	1.59847	-6.60567	-1.02592	-9.34858	7.79694	153.222	3757292	38	18	9	QC-pass	N
#75	0.74	-1	-0.378327	-10.5871	1.50428	-8.61433	-0.379378	-10.6166	9.58269	152.366	3036681	20	18	10	QC-pass	N
#76	0.96	-1	-0.907548	-12.7283	1.0072	-10.7074	-0.876442	-12.2921	11.0958	151.331	3600762	31	13	8	QC-pass	N
#77	0.64	-1	-1.22897	-13.3091	2.2455	-9.63761	-1.10453	-11.9615	11.3392	151.638	3749855	31	17	9	QC-pass	N
#78	1.19	-1	1.31857	-6.32532	3.30291	-4.26981	1.17118	-5.61826	7.17508	152.979	3599746	40	17	7	QC-pass	N
#79	0.48	-1	0.998639	-13.3499	2.34746	-11.9102	0.970668	-12.976	13.4685	151.012	3310088	30	17	9	QC-pass	N
#80	0.39	-1	0.632552	-8.94553	2.22926	-7.27705	0.55989	-7.91795	8.99064	152.294	3885234	30	16	7	QC-pass	N
#81	0.79	-1	0.246658	-9.85124	2.86274	-7.11117	0.276935	-11.0605	9.47857	152.59	12654770	34	17	13	QC-pass	N
#82	0.61	-1	-2.23339	-9.64954	1.05427	-6.24744	-1.85336	-8.00757	6.9613	152.592	3656872	31	13	7	QC-pass	N
#83	0.47	-1	-0.820787	-10.5814	0.35126	-9.35571	-0.803313	-10.3562	9.16202	152.461	4059884	26	23	9	QC-pass	N
#84	0.25	-1	0.638696	-8.13706	2.36745	-6.33711	0.631854	-8.04989	8.23752	152.98	4225132	24	20	7	QC-pass	N
#85	0.42	-1	-0.644422	-10.9425	2.56336	-7.57964	-0.5623	-9.548	9.66644	151.82	3813161	43	14	8	QC-pass	N
#86	0.93	-1	0.39184	-9.98978	1.58231	-8.74131	0.366771	-9.35067	9.7449	151.449	4073135	42	18	11	QC-pass	N
#87	0.44	-1	0.454977	-10.0619	2.66474	-7.74305	0.428798	-9.48293	9.87183	151.971	3972044	33	19	9	QC-pass	N
#88	0.39	-1	-1.08751	-11.8987	1.49686	-9.18318	-0.979479	-10.7167	10.1481	147.478	3256165	38	13	9	QC-pass	N
#89	0.86	-1	0.0105248	-11.4647	2.66679	-8.66535	0.00970509	-10.5718	10.7714	146.366	3971260	35	16	9	QC-pass	N
#90	0.42	-1	-0.329768	-13.8232	3.70536	-9.53257	-0.372989	-15.635	12.6659	145.753	3531177	36	17	9	QC-pass	N
#91	0.55	-1	-0.809529	-12.8539	2.19642	-9.67805	-0.817261	-12.9767	11.3057	146.015	4315211	27	13	8	QC-pass	N
#92	0.45	-1	-0.496224	-11.1917	1.56205	-9.0301	-0.486672	-10.9762	10.0395	145.929	3621599	39	17	9	QC-pass	N
#93	0.86	-1	0.223794	-9.23237	2.78963	-6.55267	0.234178	-9.66075	8.8762	147.132	4897884	25	19	11	QC-pass	N
#94	0.49	-1	-0.403989	-13.3556	1.34636	-11.4989	-0.418776	-13.8445	12.1573	145.872	3701765	28	19	10	QC-pass	N
#95	0.68	-1	-0.356923	-11.0035	1.60095	-8.9478	-0.322619	-9.94593	9.99359	147.202	4286869	23	19	10	QC-pass	N
#96	0.64	-1	0.633488	-10.8226	2.14688	-9.22786	0.588248	-10.0498	10.7535	146.589	3651016	36	15	8	QC-pass	N
#97	0.77	-1	0.176019	-11.9546	2.67441	-9.31395	0.164963	-11.2037	11.3866	146.013	3427036	30	19	8	QC-pass	N
#98	0.39	-1	-1.35802	-17.4649	1.0761	-14.8468	-1.14959	-14.7844	15.119	144.941	3812146	32	20	8	QC-pass	N
#99	0.86	-1	1.13742	-12.0117	2.27729	-10.8015	1.03681	-10.9493	12.3427	146.674	2969622	22	15	8	QC-filtered	N
#100	0.44	-1	-0.112352	-10.0774	1.13039	-8.77649	-0.122808	-11.0152	9.35383	147.196	6657420	39	19	12	QC-pass	N
#101	1.01	-1	-0.308404	-17.5114	-0.0265396	-17.2068	-0.314762	-17.8724	16.1479	144.955	3330002	38	14	10	QC-pass	N
#102	0.52	-1	0.308565	-12.333	2.06891	-10.4682	0.241908	-9.66878	11.8662	145.627	3311517	26	18	10	QC-pass	N
#103	0.77	-1	0.830194	-9.84483	2.63916	-7.94523	0.892292	-10.5812	10.0203	147.476	6618258	22	19	12	QC-pass	N
#104	0.74	-1	-0.554129	-12.0367	2.73817	-8.56696	-0.512619	-11.135	10.7783	147.45	4136769	30	23	9	QC-pass	N
#105	0.34	-1	0.073184	-12.0485	2.64573	-9.32955	0.0762586	-12.5546	11.3782	147.866	3514465	27	19	9	QC-pass	N
#106	1.45	-1	-1.81463	-14.6209	0.894751	-11.7486	-2.00038	-16.1175	12.0208	146.727	4416812	34	15	7	QC-pass	N
#107	0.53	-1	0.19377	-11.4557	3.1664	-8.32055	0.176203	-10.4172	10.935	147.581	3860932	35	20	8	QC-pass	N
#108	1.16	-1	2.33242	-14.2992	3.05448	-13.5208	2.13471	-13.0871	15.6116	145.919	3921071	25	19	8	QC-pass	N
#109	0.85	-1	0.101018	-17.2117	1.53194	-15.6645	0.10147	-17.2886	16.2509	146.559	3290059	34	13	9	QC-pass	N
#110	0.49	-1	-0.841566	-16.5731	3.14258	-12.2948	-0.882619	-17.3816	14.7667	146.117	3568095	23	20	8	QC-pass	N
#111	0.88	-1	-2.10404	-15.6721	0.843788	-12.5365	-2.39185	-17.8159	12.7359	146.736	3853982	38	13	7	QC-pass	N
#112	0.95	-1	0.983545	-11.3879	2.8217	-9.44303	0.965593	-11.1801	11.6127	147.943	3648793	39	18	8	QC-pass	N
#113	0.83	-1	1.08348	-17.4845	3.5542	-14.7985	0.88495	-14.2808	17.4292	145.447	3770660	30	16	7	QC-pass	N
#114	1.68	-1	-2.37996	-16.7381	0.706717	-13.4434	-2.13898	-15.0433	13.4775	146.841	4398580	34	15	7	QC-pass	N
#115	0.49	-1	0.555026	-11.7429	2.57382	-9.60762	0.519202	-10.985	11.5437	147.23	3581502	37	16	7	QC-pass	N
#116	0.42	-1	-0.735314	-11.6202	0.479049	-10.3438	-0.64416	-10.1797	10.2173	147.847	3736888	34	23	7	QC-pass	N
#117	0.36	-1	-0.186273	-15.2217	3.45778	-11.3205	-0.194443	-15.8894	14.1133	146.417	4321898	40	13	7	QC-pass	N
#118	0.9	-1	1.02388	-14.2147	2.93375	-12.1683	0.91491	-12.7019	14.304	145.952	3480640	29	17	7	QC-pass	N
#119	0.5	-1	-0.203815	-8.37686	1.85325	-6.2409	-0.223115	-9.17008	7.67178	148.614	4093490	35	17	8	QC-pass	N
#120	0.52	-1	-1.32312	-9.30357	0.69814	-7.2066	-1.15662	-8.13285	7.491	152.493	4337680	35	17	17	QC-pass	N
#121	1.67	-1	0.982888	-5.11474	3.38048	-2.64853	0.870628	-4.53057	5.72365	153.586	4228102	39	21	8	QC-pass	N
#122	1.25	-1	0.912295	-7.76716	2.75868	-5.84555	0.832381	-7.08678	8.14713	152.81	4220569	19	18	17	QC-pass	N
#123	1.44	-1	0.688554	-5.0368	1.75184	-3.94495	0.593126	-4.33875	5.37421	153.022	4321410	28	16	14	QC-pass	N
#124	0.9	-1	1.16634	-7.0065	2.51124	-5.61	0.988926	-5.94074	7.67158	152.063	3444901	34	17	7	QC-pass	N
#125	0.49	-1	-0.585233	-15.3216	1.61696	-12.9671	-0.581544	-15.2251	13.8326	149.971	3488536	30	16	7	QC-pass	N
#126	0.52	-1	0.404155	-10.9976	2.56874	-8.71721	0.409054	-11.131	10.7025	151.171	4299193	35	12	7	QC-pass	N
#127	0.34	-1	0.895669	-7.98269	2.55892	-6.25013	0.841805	-7.50262	8.33383	151.968	4272376	36	16	14	QC-pass	N
#128	0.81	-1	-0.400337	-8.88337	0.833446	-7.60046	-0.414946	-9.20753	7.96275	151.922	4111632	40	18	15	QC-pass	N
#129	0.65	-1	-0.682893	-9.83683	0.523667	-8.57844	-0.607272	-8.74753	8.59251	151.79	3534034	35	15	10	QC-pass	N
#130	0.7	-1	-1.00776	-8.22928	0.682256	-6.482	-1.01856	-8.31742	6.77861	152.777	4094290	42	14	15	QC-pass	N
#131	0.57	-1	-0.562502	-11.3905	1.53261	-9.18892	-0.448136	-9.07462	10.1639	151.239	3800264	36	18	13	QC-pass	N
#132	0.33	-1	-0.658502	-8.61008	1.19768	-6.68462	-0.582277	-7.61341	7.46389	152.481	3825760	28	18	9	QC-pass	N
#133	0.89	-1	-1.34051	-16.3027	-0.0531503	-14.9249	-1.40521	-17.0895	14.0445	150.019	4286889	35	16	7	QC-pass	N
#134	0.54	-1	0.797233	-16.7185	1.99692	-15.4202	0.81218	-17.032	16.4415	149.559	4060683	36	13	9	QC-pass	N
#135	0.48	-1	0.424754	-10.8188	3.85178	-7.21097	0.438491	-11.1687	10.554	151.807	4431065	34	19	14	QC-pass	N
#136	0.46	-1	-1.31881	-13.1784	-0.763204	-12.5918	-1.2374	-12.3649	11.1322	150.721	3641887	28	17	9	QC-pass	N
#137	0.78	-1	-1.43027	-12.4988	1.49561	-9.42096	-1.22992	-10.748	10.3897	150.893	3752096	25	17	9	QC-pass	N
#138	0.74	-1	-1.80205	-11.1531	1.50047	-7.7056	-1.9813	-12.2625	8.77749	151.167	4974785	20	16	10	QC-pass	N
#139	0.83	-1	1.21578	-8.63889	2.87559	-6.90231	1.09436	-7.77609	9.25027	152.052	3223165	21	19	9	QC-pass	N
#140	0.41	-1	-0.179738	-10.86	2.6897	-7.84669	-0.208194	-12.5793	10.0252	150.978	5205428	18	18	9	QC-pass	N
#141	1.54	-1	-1.78989	-12.0783	1.32127	-8.81689	-1.57669	-10.6395	9.65738	150.734	3709726	27	18	9	QC-pass	N
#142	0.5	-1	-0.73254	-14.1888	0.446509	-12.9353	-0.760216	-14.7249	12.631	149.962	3724778	25	17	10	QC-pass	N
#143	0.83	-1	0.18579	-9.34765	3.22114	-6.17649	0.164942	-8.29873	8.94874	151.201	3762789	30	20	9	QC-pass	N
#144	0.59	-1	-0.857598	-8.83498	1.49252	-6.39686	-0.779139	-8.02669	7.48811	151.681	4140587	29	19	10	QC-pass	N
#145	0.87	-1	0.540354	-9.79594	5.25881	-4.84859	0.618643	-11.2152	9.70235	151.106	4021018	24	13	10	QC-pass	N
#146	0.63	-1	0.0566973	-9.51552	1.71463	-7.7831	0.0468121	-7.85647	8.98513	151.064	3115232	37	15	10	QC-pass	N
#147	0.47	-1	-1.27085	-14.1185	1.11203	-11.5919	-1.32796	-14.753	12.0597	150.66	3475590	19	18	12	QC-pass	N
#148	0.34	-1	-1.23017	-10.5847	2.39347	-6.80193	-1.14566	-9.85756	8.78076	151.632	3086822	28	19	9	QC-pass	N
#149	0.48	-1	-1.42518	-10.1119	1.28348	-7.29275	-1.45465	-10.3209	8.1539	151.146	3993540	21	17	13	QC-pass	N
#150	0.39	-1	-0.833454	-10.602	1.40091	-8.26516	-0.820875	-10.4419	9.16938	151.347	3301334	21	17	9	QC-pass	N
#151	0.47	-1	-0.11117	-10.1543	1.8412	-8.1099	-0.112281	-10.2558	9.42716	151.02	4515121	20	10	9	QC-pass	N
#152	0.66	-1	1.24917	-13.3651	2.86715	-11.6361	1.1469	-12.2709	13.7179	150.647	2550562	31	23	9	QC-filtered	N
#153	0.8	-1	-0.417212	-10.6748	1.13726	-9.04551	-0.344074	-8.8035	9.62848	151.519	2610819	37	12	11	QC-filtered	N
#154	0.43	-1	-1.00671	-14.6499	2.53881	-10.8773	-1.08693	-15.8172	12.8064	150.032	2975238	28	15	9	QC-filtered	N
#155	1.22	-1	-2.20416	-13.3171	1.01499	-9.9301	-1.92196	-11.6122	10.4314	151.051	2602747	24	18	9	QC-filtered	N
#156	1.45	-1	-1.83367	-10.9516	0.942472	-8.05667	-1.9498	-11.6452	8.55872	151.851	2944810	36	19	9	QC-filtered	N
#157	0.53	-1	-1.66456	-10.4561	0.303079	-8.40729	-1.5476	-9.72143	8.25237	152.077	2510350	26	16	9	QC-filtered	N
#158	0.96	-1	-3.43338	-16.3341	0.856376	-11.7846	-3.83909	-18.2642	12.1095	150.626	2606757	26	12	9	QC-filtered	N
#159	0.42	-1	0.282126	-15.5887	2.0666	-13.6713	0.23958	-13.2378	14.8974	149.571	2763632	19	17	9	QC-filtered	N
#160	0.99	-1	-2.40295	-12.7422	0.225596	-9.98609	-2.19781	-11.6544	9.70511	151.576	2728557	41	23	11	QC-filtered	N
#161	1.01	-1	0.731122	-8.46515	3.15192	-5.93988	0.704969	-8.16234	8.63225	151.427	3048058	37	17	9	QC-pass	N
#162	0.82	-1	-1.83585	-12.2271	0.297053	-9.99018	-1.73885	-11.581	9.75394	151.657	2426077	44	21	10	QC-filtered	N
#163	0.81	-1	-0.531837	-10.0147	1.81317	-7.56533	-0.468864	-8.8289	8.90127	151.576	2732009	39	15	9	QC-filtered	N
#164	0.61	-1	0.249444	-10.4096	2.66915	-7.86885	0.224704	-9.37714	10.0053	151.183	4059275	39	21	8	QC-pass	N
#165	0.68	-1	-0.941972	-12.3762	1.78462	-9.50323	-0.803518	-10.5571	10.7329	151.034	2782367	36	15	10	QC-filtered	N
#166	1.19	-1	-2.02877	-15.7546	1.05456	-12.4726	-1.89143	-14.688	12.884	150.049	3387487	28	15	7	QC-pass	N
#167	1.05	-1	-2.23908	-12.1505	1.30498	-8.44162	-2.17495	-11.8025	9.30358	151.399	2816493	27	16	13	QC-filtered	N
#168	0.43	-1	1.06095	-17.8856	2.1596	-16.6892	1.06069	-17.8812	17.7845	145.577	3470479	31	23	9	QC-pass	N
#169	0.81	-1	-0.209066	-14.485	1.5919	-12.5634	-0.237374	-16.4463	13.4004	145.949	4254369	27	16	13	QC-pass	N
#170	0.39	-1	-0.256491	-18.3032	2.87833	-14.9029	-0.234339	-16.7224	16.9399	145.022	4087848	28	15	9	QC-pass	N
#171	0.31	-1	-1.00696	-16.3796	1.32926	-13.8748	-1.08363	-17.6268	14.4298	145.814	3589025	24	18	9	QC-pass	N
#172	0.4	-1	0.0651936	-12.6455	1.4643	-11.1629	0.0596916	-11.5783	11.9311	146.393	4090402	36	19	9	QC-pass	N
#173	0.39	-1	-0.124855	-15.4418	1.75182	-13.4302	-0.114496	-14.1606	14.3775	146.108	5650208	39	21	8	QC-pass	N
#174	0.35	-1	-1.33274	-18.4589	0.13883	-16.8691	-1.34682	-18.654	16.0758	145.587	3605558	26	12	9	QC-pass	N
#175	0.46	-1	0.375006	-20.033	1.10075	-19.2377	0.366372	-19.5717	19.1563	144.29	3853870	19	17	9	QC-pass	N
#176	0.94	-1	1.57269	-13.0711	2.58047	-11.9941	1.43575	-11.933	13.7457	146.233	3815021	41	23	11	QC-pass	N
#177	0.53	-1	-0.425834	-15.1947	2.50202	-12.0639	-0.411859	-14.6961	13.8631	144.668	4283624	37	17	9	QC-pass	N
#178	0.57	-1	-0.534501	-15.4458	1.29112	-13.4924	-0.521535	-15.0712	13.9968	145.873	3522687	37	12	11	QC-pass	N
#179	0.4	-1	0.415653	-13.2786	2.6315	-10.9204	0.438697	-14.0148	12.8544	146.464	3812198	39	15	9	QC-pass	N
#180	0.55	-1	-0.180712	-15.1125	1.22536	-13.6079	-0.174588	-14.6004	14.016	146.033	3252933	44	21	10	QC-pass	N
#181	0.63	-1	0.420003	-12.416	3.30264	-9.35965	0.41265	-12.1986	12.0487	147.015	3573452	26	16	9	QC-pass	N
#182	0.63	-1	-0.332914	-16.1997	1.19039	-14.5629	-0.289445	-14.0844	14.8936	145.552	3821439	36	15	10	QC-pass	N
#183	0.29	-1	0.074458	-18.0756	1.61996	-16.3985	0.0739146	-17.9437	17.0369	144.749	4655112	28	15	7	QC-pass	N
#184	0.6	-1	0.802408	-15.1021	3.79051	-11.891	0.649413	-12.2226	14.9291	142.05	2342378	31	15	16	QC-filtered	N
#185	1.35	-1	1.57662	-13.928	4.31368	-10.9918	1.35423	-11.9633	14.5537	141.895	2700488	32	19	17	QC-filtered	N
#186	1.3	-1	1.05633	-11.7594	2.60287	-10.1198	0.851584	-9.48012	12.0297	143.474	2747196	35	19	17	QC-filtered	N
#187	0.58	-1	-0.142436	-11.5382	1.43856	-9.8726	-0.119426	-9.67426	10.6968	145.785	3475035	36	18	8	QC-pass	N
#188	0.48	-1	0.425157	-11.6899	3.58182	-8.35373	0.395775	-10.882	11.372	146.284	4022227	33	17	9	QC-pass	N
#189	0.52	-1	-0.379044	-13.4611	0.768467	-12.2431	-0.317758	-11.2846	12.2797	145.642	3647681	31	22	8	QC-pass	N
#190	1.1	-1	1.52288	-19.1388	4.11486	-16.2955	1.29342	-16.2551	19.3945	143.572	3255566	26	12	9	QC-pass	N
#191	0.67	-1	1.61326	-8.5201	4.8141	-5.16702	1.30442	-6.88901	9.51186	147.144	3196238	26	24	10	QC-pass	N
#192	0.93	-1	0.459307	-11.7002	2.96539	-9.05105	0.415344	-10.5802	11.4137	145.877	3316994	34	14	8	QC-pass	N
#193	0.86	-1	0.24912	-10.411	3.50967	-6.98731	0.228227	-9.53786	10.0063	147.347	3635308	33	20	8	QC-pass	N
#194	0.55	-1	-0.274215	-16.345	1.52851	-14.4063	-0.2887	-17.2084	15.0851	144.454	3629912	42	17	9	QC-pass	N
#195	0.89	-1	-1.57291	-17.009	0.994254	-14.2559	-1.53427	-16.5913	14.4894	144.595	3792051	34	14	9	QC-pass	N
#196	0.68	-1	0.282228	-11.6963	2.49992	-9.35396	0.256253	-10.6199	11.2439	146.149	3587102	36	16	9	QC-pass	N
#197	0.39	-1	-0.397332	-11.2358	2.46132	-8.23171	-0.356733	-10.0877	10.1737	146.345	3512647	36	16	8	QC-pass	N
#198	0.57	-1	0.0502154	-10.6812	1.70732	-8.9406	0.0440323	-9.36597	10.0732	145.865	3583836	26	13	8	QC-pass	N
#199	0.5	-1	-0.607793	-14.147	1.90591	-11.4735	-0.550027	-12.8024	12.7088	145.878	3532132	35	12	8	QC-pass	N
#200	0.82	-1	0.565002	-11.9616	1.92953	-10.5168	0.558209	-11.8178	11.7583	147.152	4201725	32	20	8	QC-pass	N
#201	0.51	-1	-0.172591	-14.762	0.441485	-14.1059	-0.155189	-13.2736	13.6946	145.576	3418110	38	16	8	QC-pass	N
#202	1.04	-1	0.00924082	-12.2021	3.07738	-8.95813	0.00902441	-11.9163	11.4624	146.346	3372733	24	25	10	QC-pass	N
#203	1.41	-1	0.266348	-8.96419	2.03695	-7.11688	0.258214	-8.69043	8.66441	150.743	4406864	29	16	9	QC-pass	N
#204	0.5	-1	-0.821261	-8.61602	1.63742	-6.06739	-0.72558	-7.61221	7.31669	150.939	3497175	41	18	9	QC-pass	N
#205	1	-1	0.200121	-14.1733	1.4222	-12.8688	0.138349	-9.79839	13.4919	144.792	2501682	35	17	17	QC-filtered	N
#206	0.42	-1	1.73892	-9.01217	2.80765	-7.88952	1.29759	-6.72492	10.0917	147.448	2243093	38	21	18	QC-filtered	N
#207	1.04	-1	-0.652113	-10.1578	-0.69397	-10.2015	-0.42746	-6.65841	8.92264	148.119	2140187	38	12	17	QC-filtered	N
#208	1.17	-1	-1.18237	-11.8923	1.57427	-8.99714	-0.961214	-9.66793	10.0531	149.92	2344267	23	19	18	QC-filtered	N
#209	0.85	-1	0.844789	-12.9491	3.54748	-10.0714	0.766735	-11.7527	12.9479	148.528	2892761	29	13	17	QC-filtered	N
#210	0.63	-1	-0.259843	-14.5259	0.829722	-13.3634	-0.189872	-10.6143	13.3911	145.376	2077718	34	16	18	QC-filtered	N
#211	0.47	-1	-1.72769	-11.8997	0.316274	-9.7582	-1.48555	-10.232	9.54819	150.254	3193202	39	14	9	QC-pass	N
#212	0.5	-1	0.288092	-13.7771	2.92103	-10.9703	0.284279	-13.5947	13.2025	148.235	3004212	27	16	10	QC-pass	N
#213	0.54	-1	-1.4355	-12.5877	1.15865	-9.85775	-1.3509	-11.8459	10.4682	149.118	3568132	25	16	9	QC-pass	N
#214	0.58	-1	-0.255294	-11.503	2.08036	-9.04407	-0.251275	-11.3219	10.5579	148.627	3974102	29	18	10	QC-pass	N
#215	0.64	-1	0.790099	-10.3738	2.0536	-9.04412	0.68709	-9.02132	10.4792	149.563	3765112	37	18	10	QC-pass	N
#216	1.55	-1	2.04271	-7.40451	4.58012	-4.7546	1.76119	-6.38404	8.86781	149.487	3907881	36	15	11	QC-pass	N
#217	0.84	-1	0.490519	-9.22087	2.30946	-7.31903	0.488653	-9.18578	9.11577	149.994	4565944	37	17	10	QC-pass	N
#218	0.46	-1	-1.62234	-16.8494	-0.10927	-15.2282	-1.50984	-15.681	14.2932	147.33	3649203	27	17	9	QC-pass	N
#219	0.45	-1	0.818841	-12.8039	2.01388	-11.5324	0.756339	-11.8266	12.7872	148.148	3447031	35	14	8	QC-pass	N
#220	0.73	-1	1.31077	-8.3367	2.85325	-6.72439	1.18214	-7.51856	9.05577	148.444	3655525	33	21	9	QC-pass	N
#221	0.69	-1	1.65564	-9.13103	3.21047	-7.49747	1.60031	-8.82589	10.1251	148.311	3414665	22	27	9	QC-pass	N
#222	0.34	-1	-0.656267	-11.5201	1.96882	-8.76112	-0.668448	-11.7339	10.1975	147.71	3480308	35	13	10	QC-pass	N
#223	0.73	-1	-0.0322505	-8.9265	1.72067	-7.10041	-0.0312862	-8.65961	8.34875	149.162	3279177	23	19	8	QC-pass	N
#224	0.38	-1	-0.313526	-14.9844	2.62998	-11.8382	-0.265705	-12.6989	13.7711	147.7	3551796	29	17	7	QC-pass	N
#225	0.34	-1	0.197013	-7.82531	1.78749	-6.17496	0.158782	-6.30679	7.5303	149.143	3472583	38	21	9	QC-pass	N
#226	1.16	-1	0.833204	-10.773	2.96707	-8.52292	0.790115	-10.2159	10.8944	147.804	3980668	21	18	9	QC-pass	N
#227	0.42	-1	-0.146254	-13.973	1.44716	-12.2762	-0.124084	-11.8548	12.9787	148.032	3259596	25	16	8	QC-pass	N
#228	0.4	-1	-0.175277	-15.2251	1.7648	-13.148	-0.166979	-14.5044	14.1268	147.564	4279601	36	12	9	QC-pass	N
#229	0.57	-1	0.150855	-10.0819	1.61515	-8.54729	0.115414	-7.71334	9.60516	148.833	3147091	36	18	9	QC-pass	N
#230	0.69	-1	1.02619	-12.7562	2.04242	-11.6742	0.959967	-11.9331	12.9371	147.415	3200020	30	19	9	QC-pass	N
#231	0.78	-1	-0.59865	-12.4345	1.87491	-9.8235	-0.551705	-11.4594	11.1099	147.564	4004697	33	16	10	QC-pass	N
#232	0.49	-1	0.372623	-12.1063	2.38853	-9.97236	0.326006	-10.5918	11.7136	147.712	3483931	29	12	8	QC-pass	N
#233	0.64	-1	-1.06142	-9.84953	0.885183	-7.82264	-1.00463	-9.32259	8.24912	148.822	3930225	36	17	9	QC-pass	N
#234	1.54	-1	1.27311	-8.4542	2.74953	-6.91038	0.990255	-6.57588	9.13071	150.138	3421958	27	15	19	QC-pass	N
#235	0.51	-1	1.02291	-14.9064	2.0396	-13.8137	1.04719	-15.2602	14.9523	148.107	2990304	26	15	15	QC-filtered	N
#236	1.38	-1	0.607247	-11.1421	3.24581	-8.358	0.454393	-8.33742	11.0287	149.853	4036862	33	16	9	QC-pass	N
#237	0.64	-1	-1.07305	-33.2058	0.690732	-31.176	-0.913263	-28.2613	30.162	144.431	3256553	28	14	9	QC-pass	N
#238	1.02	-1	0.436511	-9.23797	3.00024	-6.55783	0.366466	-7.75559	9.08113	149.184	4569539	37	18	10	QC-pass	N
#239	0.63	-1	1.95413	-7.43251	4.48812	-4.7869	1.73276	-6.59054	8.81094	149.597	3074813	42	15	8	QC-pass	N
#240	0.53	-1	1.56346	-10.5923	3.03101	-9.04099	1.44904	-9.81708	11.4102	149.343	2979750	42	20	13	QC-filtered	N
#241	1.12	-1	0.526539	-15.0892	2.05449	-13.4493	0.544793	-15.6123	14.658	147.286	6876471	29	16	9	QC-pass	N
#242	1.02	-1	-1.65681	-14.0741	0.0878404	-12.2277	-1.38674	-11.7799	11.6557	149.132	3018207	31	17	9	QC-pass	N
#243	0.95	-1	0.363892	-6.94153	2.52334	-4.70805	0.287277	-5.48004	6.85737	150.652	2242811	33	21	16	QC-filtered	N
#244	0.62	-1	-0.00834932	-10.4838	0.676828	-9.76492	-0.00623454	-7.82836	9.83295	147.923	3720451	30	23	12	QC-pass	N
#245	0.49	-1	-0.295412	-7.99785	0.674232	-6.99314	-0.28887	-7.82073	7.23003	151.061	3740055	34	18	8	QC-pass	N
#246	0.93	-1	0.513051	-10.2721	3.46094	-7.17502	0.467691	-9.36393	10.1237	149.383	2820948	32	18	5	QC-filtered	N
#247	0.41	-1	1.03248	-15.0049	2.17771	-13.7735	0.974366	-14.1603	15.0538	147.5	3610847	27	12	10	QC-pass	N
#248	0.75	-1	0.187867	-10.7748	1.68134	-9.20447	0.156969	-9.00274	10.2903	148.985	2214005	33	18	16	QC-filtered	N
#249	0.4	-1	0.488522	-12.6564	2.44542	-10.5788	0.400974	-10.3882	12.3387	148.282	3050234	26	20	12	QC-pass	N
#250	0.68	-1	1.33203	-10.6984	3.2806	-8.63983	1.03593	-8.32024	11.2926	144.507	4437074	28	17	7	QC-pass	N
#251	0.36	-1	-0.573172	-13.7441	1.02684	-12.0452	-0.544763	-13.0628	12.3631	144.885	4598456	29	15	7	QC-pass	N
#252	0.63	-1	-0.233302	-14.0965	1.05451	-12.7249	-0.195946	-11.8393	13.0129	143.742	3985597	28	16	10	QC-pass	N
#253	1.21	-1	1.56344	-9.29898	3.08441	-7.70047	1.32975	-7.90908	10.1962	144.637	2608861	26	17	21	QC-filtered	N
#254	1.07	-1	1.10805	-14.6895	3.40999	-12.2169	0.948434	-12.5735	14.8287	144.05	4280004	27	22	10	QC-pass	N
#255	1.47	-1	1.40485	-10.6431	3.25239	-8.69106	1.26365	-9.57333	11.309	144.665	4226079	37	16	9	QC-pass	N
#256	1.43	-1	0.796446	-8.03457	1.68961	-7.10438	0.717875	-7.24193	8.28939	145.336	3958957	23	18	10	QC-pass	N
#257	1.35	-1	0.776174	-12.6866	2.61023	-10.7367	0.670063	-10.9522	12.6371	144.528	4055627	33	18	8	QC-pass	N
#258	1.36	-1	1.4774	-7.17075	3.56269	-5.00082	1.08533	-5.26777	8.11774	145.627	3260889	35	17	10	QC-pass	N
#259	1.72	-1	1.60868	-9.97113	2.90995	-8.59914	1.47631	-9.15061	10.8696	144.483	5086745	26	17	10	QC-pass	N
#260	0.9	-1	1.58074	-13.9929	1.85283	-13.7009	1.40878	-12.4707	14.6185	143.374	3740216	30	20	10	QC-pass	N
#261	0.86	-1	1.14943	-10.9857	3.29153	-8.72164	0.933528	-8.92225	11.3909	144.193	3562240	40	16	9	QC-pass	N
#262	2.06	-1	1.48044	-10.225	3.84025	-7.73552	1.35124	-9.33264	10.9875	144.269	3758952	27	16	15	QC-pass	Unclassified
#263	0.54	-1	0.153027	-15.078	3.25497	-11.7543	0.147607	-14.544	14.2969	145.246	3538964	36	14	9	QC-pass	N
#264	1.35	-1	1.96766	-13.869	3.57334	-12.144	1.74244	-12.2815	14.8654	145.347	3568047	38	19	9	QC-pass	N
#265	1.16	-1	0.767586	-13.4311	2.23174	-11.8694	0.765379	-13.3925	13.3279	145.582	3668608	22	19	8	QC-pass	N
#266	1.37	-1	1.17574	-13.8232	3.0945	-11.7693	1.02182	-12.0135	14.079	145.164	3534353	26	12	7	QC-pass	N
#267	1.46	-1	1.39403	-18.8743	3.31999	-16.7651	1.1887	-16.0943	19.0252	144.767	3704445	30	35	8	QC-pass	N
#268	0.62	-1	0.111813	-18.4586	2.69541	-15.6499	0.0936938	-15.4675	17.4315	145.483	3104551	36	17	9	QC-pass	N
#269	0.42	-1	-0.674987	-21.2377	1.61148	-18.7306	-0.63325	-19.9246	19.3016	144.074	4236740	23	18	9	QC-pass	N
#270	0.44	-1	1.26223	-14.7636	3.12984	-12.7555	1.06382	-12.4429	15.0429	145.67	3242172	37	12	9	QC-pass	N
#271	0.45	-1	1.04159	-16.5284	2.63774	-14.8006	0.932521	-14.7977	16.4924	144.601	3910721	26	23	15	QC-pass	N
#272	0.59	-1	2.78347	-16.9872	4.16097	-15.4819	2.57654	-15.7243	18.5581	144.643	2106472	21	18	17	QC-filtered	N
#273	0.37	-1	-0.00417423	-15.6855	1.96994	-13.5661	-0.00373026	-14.0172	14.7196	145.416	4221588	24	23	10	QC-pass	N
#274	0.89	-1	0.0380068	-20.7257	1.944	-18.6339	0.0357569	-19.4988	19.4902	144.561	4329119	33	19	8	QC-pass	N
#275	0.45	-1	0.46961	-15.9371	1.02117	-15.3431	0.391321	-13.2803	15.4005	144.85	4005716	30	24	8	QC-pass	N
#276	0.68	-1	-0.317837	-19.5782	1.74531	-17.3286	-0.312724	-19.2633	18.0791	144.24	3971065	23	15	8	QC-pass	N
#277	1.03	-1	1.01647	-15.306	2.38896	-13.8284	0.787694	-11.8611	15.3214	144.846	4074594	38	13	7	QC-pass	N
#278	1.55	-1	2.11431	-17.6111	4.01244	-15.5372	1.77536	-14.7878	18.5156	144.554	3635588	18	33	7	QC-pass	N
#279	0.61	-1	-0.429508	-10.5777	1.60372	-8.44765	-0.458338	-11.2877	9.5258	138.728	4197606	33	16	11	QC-pass	N
#280	0.72	-1	0.0487916	-13.2486	2.07074	-11.1004	0.0461649	-12.5353	12.4818	135.848	3778906	42	17	7	QC-pass	N
#281	0.91	-1	0.766575	-7.39371	2.96119	-5.11504	0.705432	-6.80398	7.6598	139.523	3634197	35	14	7	QC-pass	N
#282	0.95	-1	1.39905	-9.23027	3.03538	-7.51229	1.15108	-7.59428	9.9774	139.174	3586730	37	13	7	QC-pass	N
#283	1.96	-1	2.01535	-12.6272	4.88267	-9.56284	2.15027	-13.4726	13.7445	137.56	3723913	42	14	7	QC-pass	Unclassified
#284	0.49	-1	-0.704538	-11.763	2.02103	-8.89594	-0.70147	-11.7117	10.3802	138.744	4480731	23	16	7	QC-pass	N
#285	1.15	-1	1.22468	-10.6869	2.92605	-8.89039	1.04941	-9.15747	11.181	139.174	3558439	36	13	7	QC-pass	N
#286	0.41	-1	0.680393	-11.1945	0.920844	-10.9407	0.624406	-10.2734	11.1466	137.963	3792733	30	22	9	QC-pass	N
#287	0.49	-1	0.189371	-12.3059	1.33498	-11.0931	0.175005	-11.3723	11.7289	138.03	3976217	29	18	10	QC-pass	N
#288	0.56	-1	0.902267	-11.7542	2.10982	-10.4749	0.933591	-12.1623	11.8802	138.404	4014888	27	15	7	QC-pass	N
#289	0.66	-1	0.490922	-14.1233	3.69973	-10.6944	0.565053	-16.256	13.7179	137.037	3966522	41	18	7	QC-pass	N
#290	0.59	-1	0.291577	-11.0872	3.25979	-7.96046	0.265602	-10.0995	10.6809	138.309	3874393	34	20	7	QC-pass	N
#291	0.4	-1	-1.1786	-12.1434	0.594152	-10.2794	-1.12314	-11.572	10.2923	138.237	4035119	34	18	7	QC-pass	N
#292	1.4	-1	1.43837	-14.4188	2.6801	-13.0846	1.36361	-13.6694	14.8846	137.048	3679843	20	16	11	QC-pass	N
#293	1.16	-1	-1.91973	-13.2171	0.650543	-10.5106	-1.78042	-12.258	10.6045	149.598	3772865	35	22	7	QC-pass	N
#294	1.22	-1	0.018254	-8.54332	2.62248	-5.83445	0.0188952	-8.84345	8.03648	149.94	5287078	31	20	12	QC-pass	N
#295	0.5	-1	-0.803933	-11.0722	1.26129	-8.90748	-0.740071	-10.1927	9.63853	150.347	5073714	29	23	7	QC-pass	N
#296	0.29	-1	0.259076	-10.4113	2.95209	-7.58337	0.226858	-9.11655	10.0159	150.609	3487059	36	16	8	QC-pass	N
#297	1.15	-1	-2.22629	-13.5902	0.497394	-10.7212	-2.6462	-16.1534	10.6669	149.29	7202090	24	19	7	QC-pass	N
#298	0.84	-1	-1.41673	-13.44	0.630121	-11.2777	-1.42557	-13.5239	11.2859	148.98	3671534	33	19	7	QC-pass	N
#299	0.73	-1	-1.40851	-12.4184	1.28448	-9.58623	-1.45088	-12.7919	10.3346	149.397	3659723	29	15	7	QC-pass	N
#300	0.28	-1	-0.236169	-12.3902	3.8701	-8.04968	-0.213316	-11.1912	11.4086	149.474	3399624	34	18	7	QC-pass	N
#301	0.32	-1	-1.2164	-10.1285	0.530789	-8.30824	-1.25885	-10.482	8.36551	150.209	3456829	38	19	7	QC-pass	N
#302	0.4	-1	-0.811219	-14.7062	1.49348	-12.2512	-0.830761	-15.0605	13.0428	148.322	4203883	28	16	7	QC-pass	N
#303	0.57	-1	-0.0265887	-9.78694	1.92576	-7.74516	-0.0258933	-9.53096	9.16173	150.367	3682655	31	19	8	QC-pass	N
#304	0.86	-1	1.1468	-9.14614	2.84382	-7.36714	1.2011	-9.57921	9.66166	149.858	3499256	28	18	7	QC-pass	N
#305	0.33	-1	0.0475916	-9.10293	1.13316	-7.97072	0.041582	-7.95345	8.5893	150.977	4808892	27	23	7	QC-pass	N
#306	1.57	-1	0.498346	-11.8608	3.029	-9.1833	0.471843	-11.23	11.6011	149.036	3539170	26	18	7	QC-pass	N
#307	0.51	-1	-1.14846	-10.8043	2.02934	-7.48244	-1.3666	-12.8564	9.06358	147.12	4968209	35	15	10	QC-pass	N
#308	1.05	-1	0.649957	-12.5171	2.73171	-10.3067	0.679963	-13.095	12.3595	146.63	5057188	27	16	10	QC-pass	N
#309	1.17	-1	1.56776	-12.8666	4.74298	-9.47629	1.24918	-10.2521	13.5491	146.11	2357660	37	15	9	QC-filtered	N
#310	0.7	-1	-0.514441	-16.049	2.052	-13.2955	-0.567571	-17.7065	14.5818	145.556	5761874	29	15	10	QC-pass	N
#311	0.35	-1	-1.5142	-14.777	0.251923	-12.901	-1.26454	-12.3407	12.4494	146.488	2420423	27	22	10	QC-filtered	N
#312	0.29	-1	0.0643075	-15.2925	2.04381	-13.1703	0.0528528	-12.5685	14.4149	145.934	2511034	17	17	10	QC-filtered	N
#313	0.55	-1	-0.197858	-12.3026	1.38754	-10.6271	-0.157974	-9.82261	11.3623	147.343	2727079	26	17	12	QC-filtered	N
#314	0.37	-1	-0.287738	-17.5438	2.38116	-14.6587	-0.252354	-15.3864	16.1977	145.602	2273978	30	20	9	QC-filtered	N
#315	1.08	-1	1.45496	-10.5713	2.45714	-9.51258	1.15051	-8.35927	11.2887	147.466	2074022	33	16	9	QC-filtered	N
#316	0.7	-1	-1.02177	-15.8062	3.56121	-10.9052	-0.735814	-11.3827	13.8777	145.896	2534948	33	13	12	QC-filtered	N
#317	0.77	-1	-0.292441	-20.1299	1.928	-17.7027	-0.343315	-23.6318	18.6208	145.233	5165241	22	18	10	QC-pass	N
#318	1.72	-1	-1.91112	-12.7541	-0.252906	-11.0115	-1.51557	-10.1144	10.178	147.041	2584062	27	12	9	QC-filtered	N
#319	1.33	-1	0.801094	-14.7915	3.463	-11.9348	0.676626	-12.4933	14.6363	145.816	2596927	32	19	10	QC-filtered	N
#320	0.52	-1	-0.209826	-11.3942	1.95633	-9.11433	-0.19604	-10.6456	10.4984	147.452	3483867	27	22	10	QC-pass	N
#321	0.78	-1	0.317943	-13.1277	3.85133	-9.37134	0.449854	-18.5742	12.621	146.195	8719999	27	18	12	QC-pass	N
#322	1.55	-1	2.10561	-7.5576	3.45052	-6.15169	1.80038	-6.46205	9.07054	147.858	3414638	35	18	8	QC-pass	N
#323	0.6	-1	1.23279	-11.6278	1.88409	-10.9372	1.15833	-10.9254	12.0718	147.3	3115630	36	21	9	QC-pass	N
#324	0.45	-1	-1.56979	-13.4004	0.0954796	-11.6426	-1.26863	-10.8296	11.105	147.728	2364916	28	19	18	QC-filtered	N
#325	0.92	-1	0.285234	-12.3391	1.76799	-10.7685	0.312058	-13.4995	11.8501	147.049	3674342	17	17	10	QC-pass	N
#326	0.96	-1	0.345533	-9.38031	2.23061	-7.40918	0.395815	-10.7453	9.12934	148.328	3994365	26	17	12	QC-pass	N
#327	0.42	-1	0.105018	-7.94791	3.01065	-4.93247	0.0920323	-6.96515	7.55903	148.781	2739310	23	20	13	QC-filtered	N
#328	0.95	-1	-0.984247	-15.1304	0.882453	-13.1397	-0.868553	-13.3518	13.2785	146.531	3317754	30	20	9	QC-pass	N
#329	1.17	-1	0.576198	-9.05154	2.60987	-6.92598	0.519731	-8.1645	9.03725	148.325	3060926	33	16	9	QC-pass	N
#330	0.8	-1	-1.83462	-14.0872	0.484541	-11.6347	-1.62434	-12.4726	11.5011	146.593	3673663	33	13	12	QC-pass	N
#331	0.47	-1	-0.309947	-11.9732	2.32481	-9.19419	-0.261374	-10.0968	10.9479	147.131	3421894	37	15	9	QC-pass	N
#332	0.6	-1	-0.748791	-12.2102	2.47322	-8.81491	-0.607937	-9.91339	10.7585	146.829	2633138	39	14	18	QC-filtered	N
#333	0.48	-1	-0.641711	-9.42606	1.87704	-6.80347	-0.766502	-11.2591	8.24559	148.066	3706664	27	12	9	QC-pass	N
#334	0.86	-1	-0.945953	-13.3521	0.705556	-11.6045	-0.970877	-13.704	11.6453	147.262	3864672	32	19	10	QC-pass	N
#335	0.93	-1	0.756491	-9.90372	1.88887	-8.7147	0.674617	-8.83186	10.0064	147.636	2389020	23	22	18	QC-filtered	N
#336	0.61	-1	0.227523	-9.7774	2.50337	-7.39469	0.200554	-8.61843	9.3913	146.903	4272704	23	17	12	QC-pass	N
#337	1	-1	-2.40674	-13.2791	0.151554	-10.5902	-2.67565	-14.7628	10.2055	146.86	4144982	36	16	10	QC-pass	N
#338	0.54	-1	0.666663	-8.01331	2.76538	-5.8291	0.64551	-7.75904	8.14761	148.08	3708156	33	18	8	QC-pass	N
#339	0.55	-1	-0.884708	-13.719	0.500297	-12.2505	-0.834327	-12.9377	12.0471	146.032	3922548	25	18	10	QC-pass	N
#340	0.63	-1	-0.957857	-9.77245	1.45786	-7.2568	-0.842257	-8.59305	8.27398	147.245	3902918	23	19	10	QC-pass	N
#341	0.81	-1	0.104185	-12.8605	1.6135	-11.2593	0.0904538	-11.1655	12.1695	145.993	3986222	34	14	10	QC-pass	N
#342	0.46	-1	-0.737614	-9.79335	1.31745	-7.65094	-0.634671	-8.42657	8.50033	147.637	3665618	24	14	9	QC-pass	N
#343	0.8	-1	0.172843	-13.8716	2.67877	-11.2005	0.184842	-14.8346	13.1831	145.91	4163619	23	19	8	QC-pass	N
#344	1.24	-1	1.3906	-10.5253	3.44813	-8.35273	1.62475	-12.2977	11.1851	146.353	4114125	29	17	8	QC-pass	N
#345	0.64	-1	0.644847	-16.1456	2.29043	-14.3704	0.600416	-15.0332	15.7607	145.048	4168091	32	18	8	QC-pass	N
#346	2.43	-1	-1.4796	-11.1421	1.09344	-8.45239	-1.55708	-11.7256	9.0699	147.342	4595548	24	16	12	QC-pass	Unclassified
#347	1.2	-1	0.365057	-6.19425	3.05209	-3.4245	0.372356	-6.31811	6.15701	148.137	4001897	33	14	8	QC-pass	N
#348	0.54	-1	0.372634	-6.82545	2.39465	-4.73513	0.343025	-6.28311	6.75661	148.439	4090616	30	16	8	QC-pass	N
#349	0.58	-1	0.882164	-8.84184	2.7788	-6.85865	0.792479	-7.94294	9.12761	147.473	3741374	27	15	10	QC-pass	N
#350	0.77	-1	-0.235416	-10.8739	1.8354	-8.69966	-0.249326	-11.5164	9.98598	144.507	3519913	31	16	9	QC-pass	N
#351	0.92	-1	-0.35644	-12.1509	0.438302	-11.3122	-0.324874	-11.0748	11.0711	143.664	3309208	34	19	10	QC-pass	N
#352	0.81	-1	-1.24182	-11.0906	2.85845	-6.80084	-1.11223	-9.93329	9.24478	143.882	3515328	37	12	8	QC-pass	N
#353	0.63	-1	-1.17923	-11.9011	0.114165	-10.5426	-1.04266	-10.5228	10.0643	144.001	2850302	35	16	15	QC-filtered	N
#354	0.53	-1	0.453729	-12.6923	1.04546	-12.0641	0.387733	-10.8462	12.3398	144.026	3098538	36	29	8	QC-pass	N
#355	1.05	-1	-1.02867	-13.9733	2.05634	-10.7008	-1.05493	-14.33	12.1507	143.378	3150563	28	19	8	QC-pass	N
#356	0.46	-1	0.999986	-11.6418	3.60778	-8.87924	0.970065	-11.2934	11.8664	144.153	3028862	28	17	8	QC-pass	N
#357	0.38	-1	-0.744489	-10.2249	2.44489	-6.89363	-0.66722	-9.1637	8.89898	144.669	2914034	32	19	13	QC-filtered	N
#358	2.03	-1	-3.40984	-13.7294	-0.98827	-11.1905	-3.67716	-14.8057	9.68662	143.874	3325817	27	18	14	QC-pass	Unclassified
#359	0.87	-1	-1.09865	-17.4728	2.33076	-13.7798	-0.979358	-15.5756	15.3699	142.31	3397000	35	14	8	QC-pass	N
#360	0.87	-1	1.34077	-11.1117	3.17184	-9.17359	1.02244	-8.47346	11.6887	144.201	3192343	34	16	10	QC-pass	N
#361	0.57	-1	-0.597312	-17.1002	0.295643	-16.138	-0.597447	-17.104	15.4907	142.737	3215639	22	17	10	QC-pass	N
#362	0.87	-1	-1.12416	-12.155	0.926156	-9.99854	-1.11407	-12.0459	10.3543	143.565	3432800	40	13	8	QC-pass	N
#363	0.34	-1	0.0900946	-12.6663	2.60363	-10.0023	0.0817206	-11.489	11.974	143.646	3247819	28	17	9	QC-pass	N
#364	1.51	-1	1.72946	-10.5307	3.7622	-8.38097	1.68797	-10.2781	11.5082	140.651	4157366	30	15	9	QC-pass	N
#365	0.7	-1	0.319923	-10.7863	2.87313	-8.10004	0.300916	-10.1455	10.4251	140.923	4075703	29	22	9	QC-pass	N
#366	0.68	-1	-0.185954	-12.9132	2.15454	-10.4329	-0.181117	-12.5773	11.9467	140.907	4016447	26	18	9	QC-pass	N
#367	0.95	-1	1.15956	-10.6706	2.52995	-9.22414	1.16497	-10.7205	11.1046	141.435	4768663	27	17	9	QC-pass	N
#368	0.41	-1	0.146246	-11.2548	2.81086	-8.44761	0.135722	-10.4449	10.7018	141.044	3810262	24	18	9	QC-pass	N
#369	0.9	-1	-0.11223	-10.9665	2.83391	-7.87032	-0.103256	-10.0896	10.1886	141.1	4123426	40	16	9	QC-pass	N
#370	0.55	-1	0.122279	-9.90517	2.75818	-7.14522	0.108579	-8.79546	9.41245	140.591	4001939	36	17	10	QC-pass	N
#371	1.44	-1	2.05591	-9.52262	4.29563	-7.1612	1.84803	-8.55976	10.8684	140.242	4458394	28	17	9	QC-pass	N
#372	0.92	-1	0.620804	-8.05541	2.8003	-5.78717	0.571663	-7.41777	8.14409	141.477	4264655	28	17	10	QC-pass	N
#373	0.65	-1	1.31727	-10.3912	3.42648	-8.16612	1.2945	-10.2116	10.9904	140.999	3949572	26	17	9	QC-pass	N
#374	1.09	-1	1.03054	-12.0339	3.76988	-9.12663	0.931117	-10.8729	12.2632	140.425	4071863	30	19	10	QC-pass	N
#375	0.44	-1	-0.649756	-12.174	0.888587	-10.5524	-0.532811	-9.98286	10.8174	140.637	4004221	34	20	9	QC-pass	N
#376	1.7	-1	0.695153	-9.50267	1.41728	-8.74597	0.603289	-8.2469	9.57237	140.472	4187262	27	18	9	QC-pass	N
#377	0.49	-1	0.0495445	-10.2415	1.73528	-8.47433	0.0422509	-8.7338	9.65987	149.23	3609185	19	22	6	QC-pass	N
#378	0.36	-1	0.436387	-8.26052	2.91817	-5.67743	0.391772	-7.41597	8.16351	149.348	4029233	26	18	7	QC-pass	N
#379	0.41	-1	0.0852851	-12.3229	1.07019	-11.2807	0.0771893	-11.1532	11.6472	148.663	4109647	36	20	6	QC-pass	N
#380	0.54	-1	1.77932	-7.60497	4.11595	-5.16543	1.45736	-6.2289	8.80873	149.282	3638183	41	17	6	QC-pass	N
#381	1.26	-1	1.64115	-10.5448	3.09563	-9.00719	1.77816	-11.4252	11.4386	148.656	4725633	20	18	6	QC-pass	N
#382	0.35	-1	0.17223	-8.66088	2.73738	-5.9894	0.166009	-8.34801	8.29136	149.599	3570978	36	17	6	QC-pass	N
#383	0.69	-1	-1.24789	-18.0368	0.975555	-15.6381	-1.21455	-17.5549	15.7592	147.323	3968281	26	18	6	QC-pass	N
#384	0.84	-1	0.622582	-7.68808	2.74054	-5.48752	0.529886	-6.5434	7.80095	149.08	3827234	33	17	6	QC-pass	N
#385	0.43	-1	0.86495	-7.00224	2.66554	-5.13517	0.739683	-5.98814	7.38468	150.039	3594737	36	18	7	QC-pass	N
#386	0.27	-1	0.883934	-9.69657	2.85971	-7.62269	0.789526	-8.66094	9.93158	149.05	3807907	28	17	6	QC-pass	N
#387	0.34	-1	-0.304574	-10.7216	2.29553	-7.99439	-0.271403	-9.5539	9.77814	148.634	3623237	25	17	6	QC-pass	N
#388	0.75	-1	0.16885	-12.1141	1.16994	-11.0553	0.166431	-11.9405	11.5296	148.294	3592476	37	18	6	QC-pass	N
#389	0.24	-1	0.107208	-10.6212	2.37159	-8.24278	0.107588	-10.6588	10.0704	148.774	4418602	25	16	6	QC-pass	N
#390	0.94	-1	-0.371842	-13.2567	1.62617	-11.1378	-0.357714	-12.753	12.0946	148.239	4163551	27	18	6	QC-pass	N
#391	0.77	-1	-0.546986	-10.8812	1.02794	-9.22986	-0.451005	-8.97183	9.70038	149.016	3910955	34	19	7	QC-pass	N
#392	0.59	-1	0.269655	-12.2849	2.58192	-9.83643	0.281077	-12.8053	11.7846	148.198	3847092	27	18	6	QC-pass	N
#393	0.57	-1	-0.721718	-15.2874	0.771476	-13.6921	-0.611352	-12.9496	13.6723	145.638	3596587	27	19	6	QC-pass	N
#394	0.31	-1	0.728836	-11.918	3.32623	-9.16645	0.523206	-8.55554	11.8712	146.81	3180416	41	18	6	QC-pass	N
#395	0.45	-1	-0.341038	-19.0713	2.76107	-15.6965	-0.34131	-19.0865	17.5815	144.862	3618331	19	17	7	QC-pass	N
#396	1.01	-1	-0.683726	-16.5346	1.1671	-14.5461	-0.652657	-15.7832	14.8787	145.78	3512871	21	16	7	QC-pass	N
#397	1.29	-1	0.812772	-21.0405	2.33439	-19.3629	0.762421	-19.7371	20.513	144.779	3273128	22	18	6	QC-pass	N
#398	0.54	-1	0.689396	-14.8576	3.76235	-11.5605	0.651577	-14.0426	14.5935	145.2	3557470	36	16	10	QC-pass	N
#399	0.85	-1	-2.774	-18.232	0.0324595	-15.2219	-2.42468	-15.9361	14.5099	146.042	4157978	35	20	6	QC-pass	N
#400	0.52	-1	0.249509	-12.1507	2.45357	-9.81838	0.202869	-9.8794	11.6397	147.05	3494394	29	19	17	QC-pass	N
#401	0.31	-1	-1.0131	-15.3329	0.973956	-13.2122	-0.88747	-13.4315	13.4415	145.925	4001305	29	23	10	QC-pass	N
#402	0.94	-1	-0.778207	-12.8448	0.282666	-11.7238	-0.711659	-11.7464	11.3265	146.525	3549935	40	14	7	QC-pass	N
#403	1.97	-1	3.07795	-9.39984	4.39031	-8.01062	2.76345	-8.43938	11.7125	146.688	4536788	35	19	7	QC-pass	Unclassified
#404	0.29	-1	0.525423	-14.9156	2.36888	-12.9385	0.469879	-13.3388	14.494	145.863	3552396	20	16	7	QC-pass	N
#405	1.24	-1	1.02312	-12.8226	2.236	-11.5309	0.876855	-10.9894	12.9965	146.817	3825916	20	17	10	QC-pass	N
#406	0.59	-1	0.141299	-15.7472	2.18487	-13.5512	0.138999	-15.4909	14.914	145.537	4190286	36	13	15	QC-pass	N
#407	1.02	-1	1.7956	-10.6924	3.9708	-8.38974	1.89141	-11.263	11.7221	146.157	3657391	38	16	7	QC-pass	N
#408	0.76	-1	0.519669	-15.311	3.67871	-11.9172	0.450309	-13.2674	14.8597	145.196	3791544	34	16	11	QC-pass	N
#409	0.39	-1	-0.344298	-12.702	2.98474	-9.17991	-0.335546	-12.3791	11.5998	150.223	3057103	22	18	8	QC-pass	N
#410	1.12	-1	0.892812	-8.22654	1.92408	-7.15112	0.856147	-7.88869	8.56004	151.115	3202045	30	16	8	QC-pass	N
#411	0.67	-1	-1.38779	-10.5966	0.482876	-8.6451	-1.22248	-9.33434	8.64404	151.258	3474753	41	21	9	QC-pass	N
#412	0.65	-1	-1.30054	-15.506	1.40541	-12.6196	-1.06425	-12.6887	13.3342	149.33	3271280	25	20	8	QC-pass	N
#413	0.4	-1	1.01753	-9.63434	2.50206	-8.07559	0.880713	-8.33888	9.99857	150.55	3063474	20	25	8	QC-pass	N
#414	1.34	-1	1.89174	-13.1308	3.66832	-11.229	1.65637	-11.497	14.1012	149.286	3851770	21	23	8	QC-pass	N
#415	0.47	-1	1.9445	-13.1582	4.43491	-10.4912	1.62753	-11.0133	14.1764	148.885	3065857	31	17	7	QC-pass	N
#416	1.22	-1	0.897939	-10.0161	2.80934	-8.00683	0.798803	-8.91032	10.2447	150.42	3172813	29	25	8	QC-pass	N
#417	1.42	-1	1.18013	-7.2638	2.94811	-5.42574	1.00952	-6.2137	7.92604	151.253	3618017	38	20	9	QC-pass	N
#418	0.79	-1	0.413548	-15.8663	1.71516	-14.4653	0.425858	-16.3386	15.2814	148.801	3172840	27	14	6	QC-pass	N
#419	0.46	-1	0.860534	-10.3758	3.96933	-7.10308	0.718824	-8.66716	10.5472	150.863	3304201	32	14	8	QC-pass	N
#420	1.09	-1	-2.14022	-15.3742	0.995506	-12.0437	-1.82727	-13.1261	12.4223	149.399	3196104	34	13	8	QC-pass	N
#421	0.38	-1	-0.981304	-15.3284	0.82179	-13.4039	-0.891711	-13.9289	13.4672	149.844	3463087	21	21	7	QC-pass	N
#422	0.45	-1	0.234271	-6.26166	1.1893	-5.27752	0.193792	-5.17972	6.09752	152.415	2658543	22	18	13	QC-filtered	N
#423	0.41	-1	1.75689	-12.6521	1.6182	-12.8002	1.70064	-12.247	13.5253	148.976	3397099	19	37	10	QC-pass	N
#424	0.46	-1	-1.74546	-16.2659	0.514376	-13.8521	-1.58631	-14.7828	13.6299	149.129	3468900	23	19	8	QC-pass	N
#425	0.82	-1	-1.0186	-9.47606	0.390787	-8.01072	-0.946849	-8.80855	7.93875	153.161	3784918	27	20	8	QC-pass	N
#426	0.42	-1	0.526814	-7.19307	2.84957	-4.78615	0.505384	-6.90047	7.24641	153.315	4243614	40	13	8	QC-pass	N
#427	1.97	-1	2.34856	-4.20189	3.56969	-2.94321	2.12473	-3.80144	6.1487	153.113	2757940	39	17	13	QC-filtered	Unclassified
#428	0.59	-1	1.18692	-10.3439	3.66131	-7.73559	1.22394	-10.6665	10.8236	151.225	3943406	38	16	10	QC-pass	N
#429	0.39	-1	1.42521	-11.0095	3.07109	-9.2676	1.45978	-11.2766	11.6721	151.578	3695311	27	18	8	QC-pass	N
#430	0.44	-1	0.245654	-13.7643	2.00377	-11.8906	0.206635	-11.578	13.1507	150.662	3896987	24	15	8	QC-pass	N
#431	0.47	-1	-0.947639	-8.45649	0.38104	-7.08099	-0.988237	-8.81878	7.04832	152.348	3751641	28	19	8	QC-pass	N
#432	0.59	-1	-0.943891	-8.57806	1.83271	-5.70198	-1.04033	-9.45448	7.16595	152.662	4211861	26	15	8	QC-pass	N
#433	0.92	-1	-2.41208	-20.8039	0.0498423	-18.1294	-2.55442	-22.0316	17.2638	149.794	3417412	35	16	9	QC-pass	N
#434	0.82	-1	2.03952	-5.96273	3.90709	-4.02501	1.82853	-5.34588	7.51146	152.573	3121190	26	18	9	QC-pass	N
#435	0.52	-1	2.1447	-5.05108	4.97054	-2.12981	1.79445	-4.22619	6.75445	153.459	3394949	38	17	9	QC-pass	N
#436	0.49	-1	-0.736197	-10.4724	1.12877	-8.52226	-0.725866	-10.3255	9.1391	151.566	4428754	33	15	7	QC-pass	N
#437	1.18	-1	-1.60906	-11.2884	1.40421	-8.13823	-1.80051	-12.6315	9.08569	151.689	4664101	32	19	9	QC-pass	N
#438	0.62	-1	0.749691	-8.59884	1.56273	-7.75012	0.698726	-8.01427	8.77517	151.616	3566702	24	19	9	QC-pass	N
#439	0.44	-1	0.334427	-11.4783	2.22662	-9.48118	0.344644	-11.8289	11.0882	151.24	4847880	26	23	9	QC-pass	N
#440	0.6	-1	-0.473048	-9.25712	1.77541	-6.91597	-0.452775	-8.86039	8.24533	152.143	3419541	28	19	9	QC-pass	N
#441	0.41	-1	-0.0158185	-7.70592	2.87779	-4.70788	-0.0129009	-6.28463	7.21845	152.459	3307183	38	14	14	QC-pass	N
#442	0.54	-1	-0.774429	-8.98958	1.59745	-6.52624	-0.929283	-10.7871	7.7113	151.474	3935621	36	20	8	QC-pass	N
#443	0.71	-1	-0.465462	-9.03065	1.94686	-6.52136	-0.500759	-9.71547	8.03987	151.266	4454216	35	18	6	QC-pass	N
#444	1.08	-1	-0.85867	-12.3214	2.56722	-8.71122	-0.89963	-12.9092	10.7597	151.128	4277178	25	23	10	QC-pass	N
#445	0.99	-1	-0.475611	-8.83454	2.9201	-5.30561	-0.473325	-8.79207	7.84626	151.538	3688493	34	15	8	QC-pass	N
#446	0.56	-1	0.245644	-9.54439	2.45861	-7.22973	0.238912	-9.28282	9.18959	150.961	4295647	26	25	8	QC-pass	N
#447	0.36	-1	-0.319137	-9.75831	2.12616	-7.20468	-0.271014	-8.28684	8.86025	151.445	4162483	35	16	8	QC-pass	N
#448	0.57	-1	-0.412584	-9.119	2.20996	-6.3893	-0.346872	-7.66662	8.17243	152.062	3380964	30	17	10	QC-pass	N
#449	0.88	-1	-1.23834	-11.5377	0.599093	-9.61145	-1.24712	-11.6195	9.66769	151.504	4051665	25	17	8	QC-pass	N
#450	0.49	-1	-1.571	-11.4428	0.907536	-8.84946	-1.49283	-10.8734	9.26638	151.699	5208992	26	22	8	QC-pass	N
#451	0.43	-1	-0.885748	-9.78161	1.98414	-6.79189	-0.731671	-8.08009	8.35026	151.325	4090351	26	21	6	QC-pass	N
#452	0.38	-1	-1.5278	-13.6828	0.251107	-11.8024	-1.38755	-12.4267	11.4095	150.753	3799363	37	17	9	QC-pass	N
#453	0.73	-1	-0.148311	-11.0445	3.51998	-7.1886	-0.161306	-12.0122	10.2279	150.726	4055219	28	16	8	QC-pass	N
#454	0.84	-1	-1.5612	-11.4127	2.10208	-7.58003	-1.58371	-11.5773	9.24729	150.662	3714201	32	22	15	QC-pass	N
#455	0.33	-1	0.124304	-12.2269	2.66679	-9.53705	0.113724	-11.1863	11.5937	150.979	3769783	23	17	8	QC-pass	N
#456	0.46	-1	-0.147953	-9.43994	1.82566	-7.38025	-0.130318	-8.31477	8.72209	151.118	3624722	38	13	8	QC-pass	N
#457	1.54	-1	1.51792	-10.4274	3.32965	-8.51411	1.63405	-11.2251	11.2127	147.974	5098082	38	23	10	QC-pass	N
#458	0.46	-1	0.283407	-13.3541	1.47193	-12.0895	0.265511	-12.5109	12.8011	147.364	5399950	25	17	6	QC-pass	N
#459	0.96	-1	0.653035	-10.869	3.64472	-7.71558	0.630037	-10.4863	10.8154	147.717	4109264	35	12	7	QC-pass	N
#460	0.63	-1	0.812126	-10.8683	3.56054	-7.96916	0.752838	-10.0748	10.964	148.335	3753620	29	17	6	QC-pass	N
#461	1.6	-1	0.420372	-11.5038	3.37196	-8.38698	0.38511	-10.5388	11.1928	147.282	4106707	29	20	6	QC-pass	N
#462	0.6	-1	0.0117226	-10.936	1.33722	-9.54242	0.010321	-9.62848	10.2763	147.913	4023122	28	18	7	QC-pass	N
#463	1.25	-1	1.00959	-5.86067	0.152712	-6.74517	0.832352	-4.8318	6.44889	148.856	5321524	38	17	13	QC-pass	N
#464	0.36	-1	-0.944063	-16.1816	0.695341	-14.425	-0.905595	-15.5223	14.303	146.645	4326964	26	12	6	QC-pass	N
#465	0.59	-1	-1.14376	-11.4027	1.79025	-8.32743	-1.18585	-11.8223	9.62974	148.036	3492254	27	18	14	QC-pass	N
#466	0.42	-1	-0.147581	-13.8299	2.42486	-11.0923	-0.151197	-14.1688	12.8432	147.291	4320630	37	16	6	QC-pass	N
#467	0.71	-1	0.398135	-9.39484	1.72321	-8.00885	0.332399	-7.84367	9.19235	148.358	3162678	39	17	13	QC-pass	N
#468	1.41	-1	0.395026	-12.673	4.14579	-8.69214	0.389268	-12.4883	12.2665	147.635	3886618	30	14	6	QC-pass	N
#469	0.44	-1	-0.18217	-8.63803	1.53411	-6.85363	-0.195156	-9.25382	7.93725	149.543	4831267	22	18	13	QC-pass	N
#470	0.52	-1	0.202376	-15.2143	1.85881	-13.438	0.204867	-15.4015	14.4711	146.889	4149169	25	16	8	QC-pass	N
#471	0.79	-1	0.649652	-9.90224	2.58024	-7.87603	0.548104	-8.35441	9.90472	146.871	3222082	27	23	8	QC-pass	N
#472	0.6	-1	-0.127519	-17.1171	2.68826	-14.0768	-0.114303	-15.3432	15.9476	145.901	3280480	34	20	8	QC-pass	N
#473	0.47	-1	-0.848074	-13.6152	1.09265	-11.5582	-0.852795	-13.691	11.9841	146.673	3350058	26	19	8	QC-pass	N
#474	0.86	-1	0.713051	-10.276	2.67539	-8.21249	0.652413	-9.40215	10.3151	147.098	3466419	37	18	9	QC-pass	N
#475	0.44	-1	0.672604	-9.11378	3.35846	-6.30457	0.484648	-6.56698	9.18617	148.305	2910661	29	15	12	QC-filtered	N
#476	0.49	-1	0.22685	-11.1619	3.50536	-7.70821	0.249021	-12.2529	10.6903	147.727	3805925	34	22	10	QC-pass	N
#477	0.3	-1	0.487862	-11.8504	2.63438	-9.57954	0.417956	-10.1523	11.5815	146.571	3332376	36	17	9	QC-pass	N
#478	0.67	-1	-0.474246	-14.5697	1.95168	-11.9833	-0.451795	-13.88	13.231	145.949	3577575	28	20	9	QC-pass	N
#479	0.92	-1	0.767217	-14.3061	1.23975	-13.8001	0.666762	-12.4329	14.1488	146.661	3348981	28	19	9	QC-pass	N
#480	0.45	-1	-0.997144	-14.8002	1.67116	-11.959	-1.00481	-14.9141	12.9565	146.128	3936729	31	17	8	QC-pass	N
#481	1.43	-1	1.32517	-11.0238	3.6665	-8.54679	1.15668	-9.62217	11.5916	146.575	3441442	23	15	8	QC-pass	N
#482	0.7	-1	0.53761	-14.4259	3.12267	-11.6593	0.548196	-14.71	14.0458	146.929	3482496	34	16	9	QC-pass	N
#483	0.53	-1	1.11936	-14.4693	2.87211	-12.5883	1.09163	-14.1108	14.6326	146.379	3534034	24	18	12	QC-pass	N
#484	0.33	-1	0.478814	-9.79908	1.14056	-9.10542	0.421553	-8.62721	9.64753	145.506	4095740	40	17	9	QC-pass	N
#485	1.23	-1	0.442759	-12.8896	3.14581	-10.0175	0.437562	-12.7384	12.5147	144.365	4482507	28	12	9	QC-pass	N
#486	2.13	-1	2.02148	-10.9315	4.62975	-8.1646	1.90461	-10.2995	12.1585	145.14	4939786	24	19	15	QC-pass	Unclassified
#487	0.95	-1	0.821019	-15.1472	2.48359	-13.3601	1.01938	-18.8069	14.9889	144.862	5489193	24	17	9	QC-pass	N
#488	1.61	-1	1.30664	-10.1249	4.08264	-7.19995	1.26165	-9.77624	10.7304	144.857	4502461	20	22	9	QC-pass	N
#489	0.91	-1	0.814508	-11.5008	1.68536	-10.5796	0.748492	-10.5687	11.56	145.006	4864332	23	22	9	QC-pass	N
#490	0.89	-1	0.492864	-10.9021	2.12344	-9.18434	0.466571	-10.3205	10.6961	145.304	5178353	23	17	8	QC-pass	N
#491	0.7	-1	0.079406	-14.1183	2.31545	-11.7332	0.0817457	-14.5343	13.3269	144.371	5343391	23	19	9	QC-pass	N
#492	1.73	-1	2.1869	-8.9101	3.71774	-7.29952	1.99883	-8.14386	10.4164	145.949	4570051	35	14	8	QC-pass	N
#493	1.02	-1	1.24114	-10.4873	2.78498	-8.85847	1.02428	-8.65489	11.0091	145.49	3845475	27	23	8	QC-pass	N
#494	0.53	-1	-0.3457	-12.4629	1.34241	-10.6787	-0.279985	-10.0938	11.374	144.485	4505586	27	16	9	QC-pass	N
#495	2.05	-1	1.05927	-9.75786	2.88638	-7.83799	1.18223	-10.8905	10.1537	145.317	4747406	21	19	15	QC-pass	Unclassified
#496	0.57	-1	-0.322809	-16.1114	1.44043	-14.2174	-0.294556	-14.7012	14.8202	146.192	4662931	29	17	5	QC-pass	N
#497	0.8	-1	0.692095	-16.6948	2.94083	-14.2625	0.671663	-16.2019	16.3205	146.41	4357230	31	16	6	QC-pass	N
#498	1.59	-1	1.63987	-16.9585	2.85508	-15.6372	1.56377	-16.1715	17.4577	146.515	5284799	35	19	5	QC-pass	N
#499	1.12	-1	1.54712	-16.7139	3.10258	-15.0251	1.57777	-17.045	17.141	146.104	3615548	22	26	6	QC-pass	N
#500	0.99	-1	0.600004	-19.2007	3.02833	-16.5467	0.534787	-17.1137	18.5863	145.999	3210284	36	12	6	QC-pass	N
#501	1.31	-1	1.24331	-16.0121	3.05781	-14.0507	1.16657	-15.0239	16.1971	146.404	4759803	39	17	7	QC-pass	N
#502	1.41	-1	2.08963	-13.7093	3.86125	-11.8064	1.90521	-12.4994	14.83	146.954	5033809	39	14	8	QC-pass	N
#503	0.85	-1	1.2676	-15.9519	2.74228	-14.358	1.16538	-14.6655	16.1634	146.015	4562865	24	18	5	QC-pass	N
#504	0.87	-1	0.929045	-18.4535	3.37431	-15.7858	0.865157	-17.1845	18.1938	145.703	4628957	31	18	10	QC-pass	N
#505	1.04	-1	1.65495	-12.9732	3.33512	-11.1777	1.35292	-10.6056	13.731	146.685	4472881	27	16	5	QC-pass	N
#506	0.49	-1	-0.165256	-14.642	1.4337	-12.9345	-0.161633	-14.3211	13.5889	146.389	4267637	34	20	5	QC-pass	N
#507	1.09	-1	2.30082	-19.8232	2.67199	-19.4135	2.04309	-17.6026	20.7671	145.405	4444853	22	25	9	QC-pass	N
#508	1.75	-1	1.10976	-17.6737	3.40861	-15.1721	0.964535	-15.3609	17.6314	146.015	4311560	22	19	8	QC-pass	N
#509	0.9	-1	0.271717	-19.5096	1.84676	-17.7884	0.239365	-17.1867	18.5681	146.216	4422423	34	17	5	QC-pass	N
#510	0.99	-1	1.41854	-16.9512	3.91721	-14.2371	1.37122	-16.3858	17.2431	145.702	4870231	26	20	6	QC-pass	N
#511	0.47	-1	-1.05114	-20.3637	0.924948	-18.2085	-1.17836	-22.8284	18.1281	145.791	4347399	24	13	5	QC-pass	N
#512	1.32	-1	1.68008	-5.67488	4.75009	-2.49889	1.53975	-5.20089	6.90386	152.536	2396946	35	17	17	QC-filtered	N
#513	0.88	-1	-0.523005	-11.1661	2.51101	-7.98048	-0.534472	-11.4109	9.99029	151.938	6005661	33	16	8	QC-pass	N
#514	0.59	-1	0.371686	-7.66334	3.78934	-4.11681	0.270711	-5.58146	7.54222	153.01	2223201	19	18	17	QC-filtered	N
#515	0.79	-1	0.210488	-8.48243	1.73834	-6.89224	0.180322	-7.26676	8.15976	151.772	2516120	35	16	16	QC-filtered	N
#516	0.62	-1	-0.670679	-9.03204	1.14829	-7.1417	-0.733646	-9.88001	7.84854	152.145	6045335	24	17	9	QC-pass	N
#517	0.63	-1	0.582049	-8.12073	2.87597	-5.73312	0.617935	-8.62141	8.16902	152.784	5593098	26	19	9	QC-pass	N
#518	0.9	-1	0.435036	-6.53813	2.75356	-4.14374	0.47198	-7.09336	6.54549	152.966	5233850	24	16	9	QC-pass	N
#519	0.8	-1	-0.66315	-11.1683	2.13152	-8.23584	-0.752167	-12.6675	9.86085	151.672	6392808	31	14	8	QC-pass	N
#520	0.82	-1	1.6072	-5.47614	3.69988	-3.3139	1.72331	-5.87176	6.64891	152.252	5860119	40	14	8	QC-pass	N
#521	0.42	-1	0.222771	-7.87138	0.970333	-7.09541	0.18499	-6.53644	7.59772	152.296	2320955	36	16	14	QC-filtered	N
#522	0.84	-1	-1.0192	-7.03782	0.684393	-5.28611	-0.799207	-5.51873	5.64949	152.831	2617795	35	22	14	QC-filtered	N
#523	0.6	-1	-2.17139	-8.7212	-0.0540328	-6.53876	-1.72999	-6.94837	6.1481	153.214	2195161	42	14	15	QC-filtered	N
#524	0.54	-1	1.65021	-8.86061	4.17778	-6.20835	1.24908	-6.70678	9.86617	151.798	2423889	34	19	14	QC-filtered	N
#525	0.47	-1	-1.49503	-6.39634	0.88044	-3.96621	-1.23446	-5.28153	4.6007	153.676	2284495	28	16	14	QC-filtered	N
#526	0.33	-1	0.931815	-6.73966	3.16495	-4.42613	0.660962	-4.78063	7.20097	152.306	2125249	40	18	15	QC-filtered	N
#527	1.19	-1	-0.283742	-8.95714	1.56308	-7.03515	-0.22178	-7.00113	8.14144	152.231	2837927	28	16	12	QC-filtered	N
#528	0.43	-1	1.01931	-13.609	3.09372	-11.3921	1.01589	-13.5632	13.7311	150.523	4369028	34	13	8	QC-pass	N
#529	0.43	-1	-0.359091	-11.7249	2.77071	-8.42813	-0.370802	-12.1073	10.6687	151.612	4092789	33	15	7	QC-pass	N
#530	0.66	-1	0.503838	-9.78109	1.88382	-8.3345	0.455307	-8.83894	9.65413	151.924	3832364	21	18	8	QC-pass	N
#531	0.62	-1	-0.491777	-13.5508	1.76424	-11.1565	-0.469692	-12.9423	12.2581	151.19	4198277	33	19	8	QC-pass	N
#532	0.68	-1	0.687059	-8.28234	2.2024	-6.70322	0.683663	-8.24141	8.41929	152.717	3809451	39	17	8	QC-pass	N
#533	0.43	-1	-1.17303	-10.4457	2.43779	-6.6777	-1.18899	-10.5878	8.70393	152.478	4051461	21	12	8	QC-pass	N
#534	0.48	-1	0.640642	-7.96864	3.21217	-5.29322	0.642584	-7.9928	8.08126	152.283	4073326	28	15	8	QC-pass	N
#535	0.43	-1	-0.549585	-11.8858	2.52194	-8.65081	-0.51699	-11.1808	10.6409	151.541	4319438	30	18	8	QC-pass	N
#536	0.75	-1	-0.756147	-9.76927	1.57787	-7.33652	-0.749747	-9.68659	8.46033	152.456	3857041	34	16	7	QC-pass	N
#537	1.95	-1	-2.50902	-18.1437	0.2704	-15.1604	-2.89322	-20.922	14.6758	150.613	5205864	27	12	8	QC-pass	N
#538	0.57	-1	0.380452	-9.28972	2.18992	-7.39812	0.34968	-8.53832	9.07708	152.187	4340550	39	18	8	QC-pass	N
#539	0.55	-1	0.579362	-10.3685	2.4636	-8.38743	0.553689	-9.90903	10.2764	152.215	4208574	18	17	9	QC-pass	N
#540	0.72	-1	0.191984	-15.6628	2.38711	-13.3043	0.199589	-16.2832	14.8824	142.408	4904869	20	25	8	QC-pass	N
#541	0.39	-1	-1.28543	-15.5846	1.52736	-12.5831	-1.52146	-18.4462	13.4222	143.288	4875672	21	23	8	QC-pass	N
#542	0.53	-1	0.536434	-16.3647	2.30172	-14.4594	0.615004	-18.7616	15.8646	141.557	5166805	29	25	8	QC-pass	N
#543	0.38	-1	0.142409	-14.2971	2.70858	-11.557	0.137286	-13.7828	13.5539	143.124	3814227	22	18	8	QC-pass	N
#544	1.55	-1	-0.164948	-17.812	2.13356	-15.3231	-0.15741	-16.9981	16.5647	141.783	4608436	27	14	6	QC-pass	N
#545	0.58	-1	0.222878	-18.58	1.9361	-16.7156	0.23836	-19.8707	17.6497	142	4334522	34	13	8	QC-pass	N
#546	0.75	-1	0.614366	-5.52686	3.38574	-2.67561	0.577496	-5.19517	5.76457	153.532	3754781	37	13	8	QC-pass	N
#547	0.59	-1	0.246194	-7.98813	1.88575	-6.28521	0.266133	-8.63509	7.7293	152.58	4001108	38	23	10	QC-pass	N
#548	0.23	-1	0.425407	-6.49038	2.4832	-4.3658	0.474268	-7.23584	6.49163	153.128	4901692	35	16	15	QC-pass	N
#549	0.44	-1	-1.37978	-10.0029	1.24908	-7.26764	-1.54586	-11.2069	8.09424	152.161	4312262	36	14	8	QC-pass	N
#550	0.95	-1	-1.06573	-10.3984	1.80982	-7.3969	-1.10667	-10.7978	8.76028	152.609	3998714	24	16	9	QC-pass	N
#551	0.41	-1	0.467625	-9.41762	2.21547	-7.58868	0.460887	-9.28193	9.27896	151.951	3775643	35	17	6	QC-pass	N
#552	0.47	-1	-1.64974	-9.64736	1.20996	-6.68032	-1.64926	-9.64456	7.50711	151.984	3864775	23	18	8	QC-pass	N
#553	0.43	-1	0.157691	-3.3482	0.00199453	-3.50646	0.120858	-2.56613	3.29087	153.79	3731104	38	17	13	QC-filtered	N
#554	0.98	-1	0.959629	-6.68187	2.20614	-5.39065	0.994833	-6.92699	7.17283	152.817	4795751	38	16	7	QC-pass	N
#555	0.53	-1	-0.185705	-8.29419	1.73031	-6.30527	-0.197123	-8.80418	7.61118	152.659	4795436	32	19	8	QC-pass	N
#556	0.54	-1	-0.168073	-13.141	2.98589	-9.79503	-0.171743	-13.4279	12.1773	150.813	4120521	18	16	7	QC-pass	N
#557	0.85	-1	-0.556138	-8.4252	1.40123	-6.39555	-0.507339	-7.68592	7.38644	152.655	3875034	33	31	7	QC-pass	N
#558	0.73	-1	0.198521	-7.14371	3.51471	-3.71324	0.216318	-7.7841	6.89192	152.772	4047791	30	20	8	QC-pass	N
#559	1.26	-1	-0.1265	-11.9551	1.92966	-9.78477	-0.135589	-12.814	11.1031	151.389	4633007	28	17	8	QC-pass	N
#560	0.44	-1	-1.37464	-10.5725	2.36086	-6.67579	-1.15692	-8.898	8.63377	146.554	2041064	34	22	10	QC-filtered	N
#561	0.41	-1	0.125417	-12.2209	0.475635	-11.8504	0.0941511	-9.17427	11.5891	144.135	2097591	28	20	9	QC-filtered	N
#562	0.64	-1	-2.06121	-14.0522	1.11256	-10.6999	-1.61721	-11.0253	11.2556	144.534	2097121	31	17	8	QC-filtered	N
#563	1.85	-1	-3.19448	-16.4208	-0.950723	-14.0377	-2.09253	-10.7564	12.4151	144.805	2028426	34	16	9	QC-filtered	N
#564	0.84	-1	-0.363147	-10.7624	3.20169	-7.02353	-0.292479	-8.668	9.7614	145.073	2014363	23	15	8	QC-filtered	N
#565	1.16	-1	-0.150628	-12.363	2.38053	-9.6868	-0.126641	-10.3942	11.4634	145.764	2605390	37	18	13	QC-filtered	N
#566	1.96	-1	2.09015	-12.5072	3.4696	-11.0333	1.74532	-10.4438	13.7021	145.336	2449344	26	12	13	QC-filtered	Unclassified
#567	0.47	-1	0.728339	-15.5994	3.70343	-12.3963	0.547829	-11.7333	15.3263	145.115	2496406	25	17	10	QC-filtered	N
#568	0.58	-1	0.788351	-11.1882	3.57154	-8.24857	0.692526	-9.82826	11.242	146.357	2745738	22	18	14	QC-filtered	N
#569	0.97	-1	-0.32426	-17.4825	2.5634	-14.3623	-0.285712	-15.4042	16.1059	144.687	2390598	19	18	13	QC-filtered	N
#570	0.31	-1	0.871997	-17.3992	2.72937	-15.3826	0.778306	-15.5298	17.1506	144.277	2449622	31	17	14	QC-filtered	N
#571	0.41	-1	0.519809	-14.1955	1.91096	-12.7083	0.415295	-11.3413	13.8128	144.841	2634754	36	18	13	QC-filtered	N
#572	1.16	-1	0.769059	-10.2617	1.62206	-9.36453	0.741414	-9.89281	10.3542	145.124	6415021	26	24	24	QC-pass	N
#573	0.84	-1	0.110014	-13.7528	2.72824	-10.9642	0.0991068	-12.3893	13.0126	144.962	5414843	31	18	12	QC-pass	N
#574	0.51	-1	1.59622	-13.4817	2.77507	-12.2195	1.68123	-14.1997	14.1532	145.198	7144762	26	22	9	QC-pass	N
#575	0.87	-1	-2.0245	-12.9417	1.21392	-9.53731	-2.05006	-13.1051	10.2476	145.67	5506366	36	22	10	QC-pass	N
#576	0.82	-1	-0.751807	-19.2183	1.51117	-16.7592	-0.809787	-20.7004	17.3339	143.51	6614508	26	20	10	QC-pass	N
#577	0.89	-1	0.886584	-14.9938	2.57954	-13.1747	0.896457	-15.1608	14.9064	144.886	5654613	27	17	10	QC-pass	N
#578	1.14	-1	0.149097	-6.29957	3.43782	-2.91131	0.151384	-6.3962	6.05316	145.833	6176841	35	16	16	QC-pass	N
#579	0.61	-1	0.784272	-15.6518	2.24158	-14.082	0.744085	-14.8498	15.428	144.882	3696009	28	18	9	QC-pass	N
#580	0.94	-1	-0.0274007	-14.7453	2.85286	-11.6661	-0.0272076	-14.6413	13.8152	145.58	4496288	37	14	6	QC-pass	N
#581	0.88	-1	0.281605	-17.4015	2.89711	-14.569	0.265621	-16.4139	16.5986	144.432	4942230	26	20	7	QC-pass	N
#582	1.16	-1	1.31623	-17.1429	4.1336	-14.0815	1.25498	-16.3452	17.327	144.626	4049402	22	16	11	QC-pass	N
#583	0.81	-1	-0.813699	-15.2388	0.843765	-13.4692	-0.889173	-16.6523	13.5404	145.449	4604105	32	17	10	QC-pass	N
#584	0.46	-1	-0.211659	-18.6321	2.68865	-15.4811	-0.220689	-19.427	17.2907	144.665	4298054	24	15	6	QC-pass	N
#585	0.58	-1	0.715265	-11.7639	3.49528	-8.82106	0.627789	-10.3252	11.7138	146.309	3865477	37	17	9	QC-pass	N
#586	1.21	-1	1.40359	-13.6122	4.26269	-10.5516	1.31921	-12.7939	14.0948	145.38	4588352	35	16	6	QC-pass	N
#587	0.37	-1	-0.405274	-19.6545	1.0128	-18.1083	-0.441705	-21.4212	18.0686	143.505	4145040	37	24	9	QC-pass	N
#588	0.86	-1	-0.0658569	-18.0627	2.81583	-14.9377	-0.0688909	-18.8949	16.8931	144.749	3913139	24	19	9	QC-pass	N
#589	0.5	-1	0.0305131	-16.9986	1.86426	-15.0183	0.0362937	-20.2189	15.9847	144.946	3874250	28	13	9	QC-pass	N
#590	0.47	-1	0.412179	-17.1994	3.0258	-14.3697	0.38595	-16.1049	16.5314	144.989	3850688	32	20	9	QC-pass	N
#591	0.83	-1	-0.70545	-16.386	0.168248	-15.448	-0.705362	-16.3839	14.7188	145.923	4534024	23	20	9	QC-pass	N
#592	1.85	-1	2.60617	-17.5691	5.40513	-14.5051	2.40239	-16.1953	18.9379	144.448	4243249	28	26	9	QC-pass	N
#593	1.29	-1	0.244997	-18.3961	2.11315	-16.3645	0.242971	-18.244	17.4978	145.181	4359283	22	17	9	QC-pass	N
#594	0.47	-1	-0.51042	-17.4277	0.604155	-16.2246	-0.430169	-14.6876	15.8797	144.702	4366600	33	19	6	QC-pass	N
#595	1.06	-1	2.78192	-21.9338	3.11697	-21.5599	2.24594	-17.7079	23.1999	133.763	3476246	31	16	10	QC-pass	N
#596	0.47	-1	0.167266	-19.8076	2.42201	-17.3415	0.159535	-18.8921	18.7498	134.177	3369397	35	12	11	QC-pass	N
#597	0.62	-1	-0.627026	-25.0638	1.87597	-22.2737	-0.533397	-21.3212	22.938	134.256	3292401	36	17	10	QC-pass	N
#598	0.65	-1	1.00914	-18.2382	1.7056	-17.4789	0.94492	-17.0777	18.0669	134.984	3417163	30	20	11	QC-pass	N
#599	1.12	-1	0.930039	-15.0962	2.65389	-13.2427	0.788839	-12.8043	15.0433	135.242	3315111	38	13	11	QC-pass	N
#600	1.7	-1	1.35847	-21.3197	2.71111	-19.8231	1.36022	-21.3472	21.2873	133.253	4420476	23	19	11	QC-pass	N
#601	1.84	-1	1.24385	-18.1802	1.56162	-17.8334	0.957403	-13.9935	18.2327	134.78	3182738	34	17	12	QC-pass	N
#602	2.07	-1	2.22286	-20.3292	3.73509	-18.6569	1.73456	-15.8635	21.1689	134.41	3163500	27	17	11	QC-pass	Unclassified
#603	0.36	-1	1.04001	-19.6096	2.85463	-17.6191	0.793621	-14.9639	19.3831	135.257	2850387	26	21	15	QC-filtered	N
#604	0.97	-1	0.651168	-20.4535	2.61408	-18.2962	0.597554	-18.7695	19.8103	135.233	4259184	22	19	11	QC-pass	N
#605	0.88	-1	0.401636	-27.119	2.36237	-24.905	0.38345	-25.8911	25.8327	133.093	4093388	20	18	9	QC-pass	N
#606	0.93	-1	0.232707	-12.3376	2.33792	-10.1081	0.215995	-11.4515	11.7993	146.289	3927538	33	13	6	QC-pass	N
#607	0.7	-1	0.0998606	-19.9217	2.38963	-17.4168	0.098663	-19.6828	18.7936	143.317	4855467	23	14	7	QC-pass	N
#608	0.73	-1	0.172783	-10.94	2.11585	-8.89557	0.16048	-10.161	10.4312	146.575	3737775	22	17	7	QC-pass	N
#609	0.96	-1	0.25309	-11.5847	2.66915	-9.03446	0.244493	-11.1912	11.1118	145.243	4443507	28	19	6	QC-pass	N
#610	1.61	-1	2.35212	-10.9069	4.31952	-8.81706	2.0044	-9.29445	12.4458	145.651	4045741	38	18	6	QC-pass	N
#611	1.4	-1	1.51302	-8.99188	2.41717	-8.04315	1.20965	-7.18893	9.86061	146.331	3554915	35	16	6	QC-pass	N
#612	0.41	-1	-1.15251	-13.0767	1.39173	-10.3901	-1.08604	-12.3225	11.1929	146.268	3839208	31	14	7	QC-pass	N
#613	0.54	-1	0.768681	-12.9496	3.12627	-10.4402	0.634966	-10.697	12.8769	144.955	3979102	26	17	8	QC-pass	N
#614	1.73	-1	-0.0195289	-15.1282	2.36132	-12.5785	-0.016926	-13.1118	14.182	145.613	4015390	29	16	7	QC-pass	N
#615	1.11	-1	1.22542	-12.5801	1.34666	-12.451	1.15247	-11.8313	12.9588	145.228	3930368	42	16	6	QC-pass	N
#616	0.58	-1	-1.16017	-12.8317	1.17407	-10.3696	-1.0842	-11.9914	10.9557	145.817	3777045	19	20	6	QC-pass	N
#617	0.52	-1	-0.00534201	-10.9868	1.2866	-9.62823	-0.00528924	-10.8782	10.3079	146.017	3780128	28	16	6	QC-pass	N
#618	0.88	-1	1.59596	-10.2335	2.07612	-9.72663	1.41305	-9.06062	11.1039	145.638	4043841	25	23	6	QC-pass	N
#619	0.6	-1	0.214572	-11.9525	0.917889	-11.209	0.204381	-11.3848	11.4208	146.313	3882027	35	16	6	QC-pass	N
#620	1.59	-1	0.847919	-14.7311	1.85458	-13.6508	0.730959	-12.6991	14.6235	146.014	3969389	33	17	8	QC-pass	N
#621	0.57	-1	-0.50862	-16.5038	1.67805	-14.153	-0.552576	-17.9301	15.0142	145.188	4245444	27	21	8	QC-pass	N
#622	0.49	-1	0.0677898	-14.0193	1.9946	-11.9651	0.0641533	-13.2672	13.2231	145.718	4313451	28	19	8	QC-pass	N
#623	1.13	-1	1.17269	-9.52012	2.91822	-7.68699	1.00566	-8.16411	10.037	146.912	3345771	39	24	8	QC-pass	N
#624	0.97	-1	1.24537	-14.3998	2.69281	-12.8461	1.04022	-12.0277	14.6856	146.262	3612552	35	14	8	QC-pass	N
#625	0.98	-1	-0.239079	-14.6589	0.69409	-13.6626	-0.216865	-13.2969	13.5354	145.394	3569870	25	22	8	QC-pass	N
#626	0.68	-1	0.40794	-17.068	1.60697	-15.7706	0.380056	-15.9013	16.4041	145.86	3096067	35	20	7	QC-pass	N
#627	0.83	-1	0.791062	-14.3996	3.40127	-11.6033	0.845246	-15.3859	14.259	145.968	4200378	22	17	9	QC-pass	N
#628	1.43	-1	1.89627	-10.8075	3.38564	-9.22931	1.8336	-10.4503	11.9246	146.411	3464450	27	19	9	QC-pass	N
#629	0.53	-1	-0.598915	-15.2837	1.52472	-13.0137	-0.546573	-13.948	13.7841	146.824	3370735	30	12	7	QC-pass	N
#630	0.47	-1	1.48249	-13.5595	2.95761	-11.9802	1.36244	-12.4614	14.1194	145.697	3247188	37	15	10	QC-pass	N
#631	0.81	-1	0.137945	-14.1964	1.95961	-12.2522	0.126365	-13.0047	13.4552	146.41	3490755	35	13	7	QC-pass	N
#632	0.43	-1	1.49816	-13.2521	3.81965	-10.7699	1.42656	-12.6188	13.8456	146.061	3471390	34	17	8	QC-pass	N
#633	0.48	-1	-0.00554241	-17.3791	3.01984	-14.107	-0.00493622	-15.4783	16.308	145.57	3832346	24	16	10	QC-pass	N
#634	0.41	-1	0.759987	-11.603	3.02884	-9.20244	0.675071	-10.3065	11.6047	147.314	3419133	39	16	8	QC-pass	N
#635	1.09	-1	0.639074	-17.807	2.63102	-15.6426	0.514775	-14.3435	17.3147	144.896	3933373	27	19	8	QC-pass	N
#636	0.52	-1	-0.675176	-13.1908	1.8856	-10.4796	-0.72532	-14.1704	11.748	146.654	4135703	38	14	7	QC-pass	N
#637	0.56	-1	1.04055	-10.7594	3.46002	-8.20589	1.0969	-11.342	11.0762	145.948	7824453	28	22	7	QC-pass	N
#638	0.82	-1	-0.29859	-14.2555	1.37805	-12.469	-0.261667	-12.4927	13.1009	144.541	2952144	37	15	9	QC-filtered	N
#639	0.42	-1	-1.21848	-11.8262	1.22786	-9.25806	-1.29673	-12.5857	9.95712	147.02	3914573	39	15	8	QC-pass	N
#640	0.88	-1	0.365429	-12.0176	4.16426	-7.99803	0.333801	-10.9775	11.6236	145.607	3795488	32	17	10	QC-pass	N
#641	1.85	-1	1.78455	-9.03845	4.03306	-6.67573	1.71654	-8.69401	10.1592	145.841	3901596	32	19	8	QC-pass	N
#642	0.4	-1	0.281626	-13.2746	2.5943	-10.8148	0.295209	-13.9148	12.7248	145.523	3695336	37	16	7	QC-pass	N
#643	0.32	-1	-0.852359	-13.8677	1.47136	-11.402	-0.794204	-12.9215	12.2171	146.375	4118517	29	26	7	QC-pass	N
#644	0.39	-1	-0.630913	-14.4805	2.04053	-11.6355	-0.587755	-13.49	13.0002	145.279	4133052	41	15	8	QC-pass	N
#645	0.42	-1	-1.58494	-15.1518	1.49433	-11.8765	-1.71983	-16.4414	12.7348	145.166	3779340	38	18	8	QC-pass	N
#646	0.63	-1	0.316299	-9.67182	2.74631	-7.12789	0.296757	-9.07426	9.37553	146.323	3884188	40	16	8	QC-pass	N
#647	0.48	-1	-0.861724	-13.2673	1.03374	-11.2614	-0.783902	-12.0691	11.6447	145.292	3952856	34	17	8	QC-pass	N
#648	0.65	-1	-1.20665	-17.7336	1.85275	-14.4369	-1.00477	-14.7667	15.5133	143.971	2664225	40	13	12	QC-filtered	N
#649	0.5	-1	-0.50479	-13.8829	3.07899	-10.0741	-0.469451	-12.911	12.5576	146.346	3694187	27	18	8	QC-pass	N
#650	0.59	-1	-0.754302	-12.784	1.67821	-10.2142	-0.707845	-11.9966	11.2919	146.586	2990473	28	20	9	QC-filtered	N
#651	0.8	-1	1.01522	-6.3499	2.91682	-4.38256	0.813038	-5.0853	6.9134	130.93	2215664	40	22	18	QC-filtered	N
#652	0.57	-1	0.61436	-10.0256	2.40701	-8.14344	0.601815	-9.8209	9.9874	129.732	2775538	24	19	15	QC-filtered	N
#653	0.42	-1	-0.702618	-8.09751	1.34431	-5.97954	-0.624394	-7.19599	6.94135	130.295	2679751	21	19	15	QC-filtered	N
#654	1.03	-1	1.56226	-9.04587	2.3338	-8.23591	1.39386	-8.0708	9.95751	131.006	2293358	37	13	19	QC-filtered	N
#655	0.59	-1	-0.93677	-11.5668	1.35439	-9.16129	-0.651411	-8.04328	9.97803	129.892	2381357	39	18	19	QC-filtered	N
#656	0.6	-1	-0.709782	-17.6911	1.26458	-15.5594	-0.586966	-14.6299	15.9398	128.725	2765296	41	13	12	QC-filtered	N
#657	0.52	-1	0.534437	-15.1368	2.64576	-12.8702	0.415234	-11.7606	14.7101	130.114	2229124	33	18	12	QC-filtered	N
#658	0.49	-1	-1.27988	-17.6949	1.64849	-14.5409	-1.18239	-16.3471	15.4083	130.278	2376541	22	22	12	QC-filtered	N
#659	0.79	-1	0.894765	-2.73287	3.92983	0.353873	0.741471	-2.26467	3.40515	130.758	2589103	35	16	16	QC-filtered	N
#660	0.33	-1	-0.336991	-15.1489	1.70327	-12.9668	-0.278586	-12.5234	13.9035	130.779	3134391	26	21	7	QC-pass	N
#661	0.48	-1	-0.645298	-11.448	1.51365	-9.17958	-0.575348	-10.207	10.1401	132.321	3196359	26	17	7	QC-pass	N
#662	0.74	-1	-0.192879	-6.45939	2.47187	-3.71626	-0.172897	-5.79024	5.88218	131.635	5318186	32	17	10	QC-pass	N
#663	1.46	-1	0.390792	-5.05531	2.35741	-3.03842	0.440282	-5.69552	5.11208	132.303	8842256	29	15	12	QC-pass	N
#664	0.43	-1	0.672812	-21.6737	2.06047	-20.1405	0.582784	-18.7736	20.9759	132.121	3443320	30	23	8	QC-pass	N
#665	0.45	-1	-0.958384	-15.6552	1.27131	-13.2717	-0.830918	-13.573	13.7954	131.244	3115444	28	16	8	QC-pass	N
#666	0.92	-1	-0.14693	1.29777	2.11347	3.54284	-0.131096	1.15791	-1.35609	132.475	3382248	32	17	11	QC-filtered	N
#667	0.37	-1	-0.769825	-3.31649	1.5083	-1.01114	-0.547501	-2.3587	2.39048	132.87	2919971	35	16	10	QC-filtered	N
#668	0.46	-1	0.334258	-10.7334	0.644969	-10.4066	0.299394	-9.61388	10.3889	132.276	3249113	37	16	8	QC-pass	N
#669	0.46	-1	-0.82024	-8.43655	1.96036	-5.55654	-0.722834	-7.43468	7.14918	131.612	3099081	30	16	8	QC-pass	N
#670	0.67	-1	-0.918059	-13.5239	1.03715	-11.4531	-0.852659	-12.5605	11.8327	131.96	3532120	22	19	7	QC-pass	N
#671	0.33	-1	0.409805	-7.03659	2.93505	-4.42309	0.349802	-6.0063	6.98969	131.544	3404704	39	15	7	QC-pass	N
#672	0.37	-1	-0.372753	-26.2867	0.330928	-25.4974	-0.329319	-23.2237	24.3246	132.824	3167119	25	25	7	QC-pass	N
#673	0.46	-1	-0.446018	-11.3564	2.33563	-8.43236	-0.357053	-9.09124	10.2413	132.156	3250253	31	16	8	QC-pass	N
#674	1.46	-1	1.00171	-8.7966	2.93448	-6.77494	1.03035	-9.04814	9.19736	127.844	3353012	38	12	8	QC-pass	N
#675	0.36	-1	-0.874856	-16.4215	0.46569	-14.9832	-0.766605	-14.3896	14.5932	132.754	3721544	28	23	9	QC-pass	N
#676	0.39	-1	0.866395	-12.6474	3.29049	-10.0696	0.790102	-11.5337	12.685	148.486	3892918	35	16	7	QC-pass	N
#677	0.47	-1	-0.233596	-13.3603	2.0803	-10.9038	-0.249196	-14.2525	12.3216	148.958	3579723	37	13	6	QC-pass	N
#678	0.4	-1	0.608722	-9.72342	2.13966	-8.11823	0.464852	-7.4253	9.69845	149.844	3646335	21	21	7	QC-pass	N
#679	0.52	-1	-1.43565	-18.8177	1.08478	-16.0917	-1.38383	-18.1385	16.316	147.517	3752274	18	30	13	QC-pass	N
#680	0.54	-1	-0.37119	-10.691	0.661489	-9.60833	-0.356353	-10.2637	9.68691	149.832	3247990	26	19	6	QC-pass	N
#681	0.88	-1	0.207576	-11.733	2.99631	-8.78794	0.187504	-10.5985	11.2082	148.693	3502973	31	12	7	QC-pass	N
#682	0.65	-1	0.826816	-13.8717	2.33658	-12.2577	0.791495	-13.2791	13.797	148.748	3614045	26	20	7	QC-pass	N
#683	0.42	-1	-0.386233	-11.2237	1.65311	-9.08064	-0.321041	-9.32929	10.1728	150.02	3319411	38	18	7	QC-pass	N
#684	1	-1	-0.963651	-10.1437	1.37947	-7.69962	-0.846086	-8.90617	8.61701	149.625	4724689	40	14	7	QC-pass	N
#685	0.44	-1	-0.864959	-12.8383	0.537028	-11.3575	-0.871344	-12.9331	11.239	148.915	3872824	22	16	9	QC-pass	N
#686	0.27	-1	0.0804172	-12.824	3.03213	-9.69355	0.0693182	-11.0541	12.113	148.589	3347003	37	15	9	QC-pass	N
#687	0.81	-1	-0.539914	-17.0502	2.07124	-14.2367	-0.491595	-15.5243	15.4977	147.729	2941501	40	13	12	QC-filtered	N
#688	0.27	-1	-0.326165	-12.3297	2.49551	-9.34903	-0.319572	-12.0805	11.2673	149.408	3670139	28	18	6	QC-pass	N
#689	0.49	-1	-0.494755	-10.1273	2.13938	-7.37405	-0.483695	-9.9009	9.04175	149.673	3489043	23	15	9	QC-pass	N
#690	1.33	-1	0.354179	-11.3329	3.16363	-8.36937	0.303085	-9.69803	10.9703	149.791	3225692	28	20	9	QC-pass	N
#691	0.36	-1	-0.242714	-10.8656	2.25101	-8.24757	-0.192417	-8.61395	9.97138	149.859	2564373	30	25	9	QC-filtered	N
#692	0.47	-1	-1.03686	-9.93028	0.967015	-7.84276	-1.0522	-10.0771	8.34797	150.511	3644396	24	19	7	QC-pass	N
#693	0.4	-1	-1.12008	-12.339	1.91752	-9.14142	-1.1543	-12.716	10.5308	149.746	3844783	34	15	6	QC-pass	N
#694	1.36	-1	1.1377	-13.4413	3.27558	-11.1571	1.10938	-13.1066	13.6848	148.446	3658496	27	16	6	QC-pass	N
#695	1.23	-1	-1.80068	-12.3373	0.197211	-10.2406	-1.82683	-12.5165	9.89041	150.269	4088724	35	17	7	QC-pass	N
#696	1.86	-1	-2.56653	-13.0368	0.350845	-9.97602	-2.83807	-14.416	9.82807	150.059	3795373	35	17	6	QC-pass	N
#697	0.57	-1	-1.7398	-11.4722	0.689774	-8.93162	-1.75732	-11.5877	9.13547	150.52	3727498	27	20	7	QC-pass	N
#698	0.37	-1	0.100307	-13.1453	2.84699	-10.2278	0.117178	-15.3562	12.4332	150.166	3568432	42	12	6	QC-pass	N
#699	0.62	-1	0.222155	-9.7464	2.68769	-7.16552	0.250126	-10.9736	9.35716	151.139	4060553	24	21	6	QC-pass	N
#700	0.78	-1	-1.05354	-9.04772	1.93798	-5.94397	-1.11601	-9.58425	7.50388	152.007	3564834	33	20	7	QC-pass	N
#701	1.29	-1	0.433873	-7.8511	2.76887	-5.4253	0.369691	-6.68971	7.77684	150.684	3802803	38	17	7	QC-pass	N
#702	0.68	-1	-1.28624	-12.3202	1.4848	-9.40562	-1.5019	-14.3858	10.3572	150.383	3777154	36	16	7	QC-pass	N
#703	0.81	-1	0.673853	-7.89701	3.00635	-5.47068	0.691109	-8.09924	8.0452	151.185	3606007	36	17	7	QC-pass	N
#704	0.82	-1	-1.26845	-12.4264	1.8971	-9.09507	-1.32436	-12.974	10.4736	150.198	4119905	26	18	7	QC-pass	N
#705	0.55	-1	0.363905	-13.4877	3.45125	-10.1997	0.343128	-12.7177	13.0021	145.677	3729002	37	16	7	QC-pass	N
#706	0.4	-1	-0.716569	-18.0039	0.948451	-16.2038	-0.640414	-16.0905	16.2271	144.006	3958411	37	19	7	QC-pass	N
#707	0.41	-1	-1.38644	-15.1457	0.370719	-13.2751	-1.23809	-13.5251	12.9154	145.311	3862306	34	18	7	QC-pass	N
#708	1.13	-1	1.21254	-12.3613	3.34323	-10.0948	0.949634	-9.68105	12.7413	146.288	3902649	37	17	8	QC-pass	N
#709	0.96	-1	-0.0914165	-20.7679	1.54791	-18.9695	-0.0937281	-21.2931	19.4084	143.567	3982647	27	16	6	QC-pass	N
#710	0.72	-1	-0.286674	-11.7896	1.99163	-9.38827	-0.279362	-11.4888	10.7974	146.446	3794638	32	17	10	QC-pass	N
#711	0.33	-1	-1.23875	-17.1639	0.939144	-14.8232	-1.12991	-15.6558	14.9484	143.882	3762768	30	24	7	QC-pass	N
#712	0.76	-1	-1.06065	-18.4602	2.04794	-15.0977	-1.01783	-17.7149	16.3324	144.652	4033625	31	13	7	QC-pass	N
#713	0.69	-1	-0.719313	-20.3775	1.37409	-18.0909	-0.717422	-20.3239	18.4525	143.54	4901327	36	14	6	QC-pass	N
#714	1.02	-1	-2.36285	-16.3097	0.26085	-13.5143	-2.16167	-14.9211	13.0915	145.098	4475118	36	21	9	QC-pass	N
#715	0.73	-1	0.678369	-17.6355	1.79507	-16.4228	0.580423	-15.0892	17.1906	144.798	3782677	26	18	6	QC-pass	N
#716	0.66	-1	-1.30533	-18.1872	1.55078	-15.1048	-1.2285	-17.1169	15.8465	144.199	3568609	31	15	6	QC-pass	N
#717	0.96	-1	-0.494613	-14.5608	1.98921	-11.913	-0.472449	-13.9083	13.2035	145.303	4100613	37	12	6	QC-pass	N
#718	1.14	-1	-0.105692	-19.564	2.55615	-16.6591	-0.106931	-19.7933	18.2649	143.455	4043587	21	19	8	QC-pass	N
#719	0.88	-1	1.04121	-15.0759	2.5732	-13.428	0.897432	-12.9941	15.1286	145.716	3717854	41	16	6	QC-pass	N
#720	0.57	-1	0.429622	-16.6802	2.19434	-14.7737	0.432105	-16.7766	16.0604	144.778	4293034	22	13	7	QC-pass	N
#721	0.72	-1	1.55792	-8.80714	3.01436	-7.27986	1.20084	-6.78851	9.72935	150.864	3177824	30	25	9	QC-pass	N
#722	1.3	-1	2.18707	-7.96556	2.98221	-7.13253	2.38765	-8.6961	9.52995	151.834	4532543	40	13	7	QC-pass	N
#723	0.6	-1	0.0209975	-11.6821	1.72232	-9.88731	0.020621	-11.4726	10.9853	151.158	4259208	26	18	7	QC-pass	N
#724	0.78	-1	-0.488048	-10.8599	1.77729	-8.48426	-0.472163	-10.5064	9.7357	151.732	3187766	28	17	9	QC-pass	N
#725	0.59	-1	0.230971	-8.37275	1.81111	-6.72881	0.225082	-8.15928	8.07604	152.388	3993482	39	18	7	QC-pass	N
#726	0.67	-1	0.130293	-10.8411	2.50176	-8.34751	0.101012	-8.40473	10.2985	151.816	2334803	34	17	13	QC-filtered	N
#727	0.3	-1	0.47954	-9.41801	2.52675	-7.27569	0.478038	-9.38851	9.29051	151.185	3881642	21	15	8	QC-pass	N
#728	0.76	-1	1.38565	-6.931	4.01794	-4.19595	1.32279	-6.61655	7.80657	152.001	3797197	37	16	6	QC-pass	N
#729	1.43	-1	1.5614	-6.98207	1.89523	-6.63484	1.3727	-6.13828	8.01948	151.945	3812071	38	17	8	QC-pass	N
#730	1.62	-1	1.17712	-10.7572	2.99762	-8.83477	1.18676	-10.8453	11.2024	151.103	3972088	25	17	7	QC-pass	N
#731	0.48	-1	0.757886	-10.3144	3.2411	-7.70213	0.674264	-9.17635	10.3932	151.818	3738303	23	14	11	QC-pass	N
#732	0.47	-1	0.207621	-10.5492	2.86195	-7.76088	0.207668	-10.5516	10.0971	151.541	3699192	32	17	10	QC-pass	N
#733	1.86	-1	1.55133	-9.41122	3.67583	-7.17741	1.46347	-8.87817	10.2902	150.941	4794394	22	17	10	QC-pass	N
#734	0.76	-1	-1.13895	-11.9708	1.62005	-9.07153	-1.23005	-12.9282	10.1675	151.462	4897139	26	18	7	QC-pass	N
#735	0.8	-1	0.725752	-10.0889	2.85663	-7.84991	0.707702	-9.83802	10.1514	151.321	3986912	24	16	10	QC-pass	N
#736	0.38	-1	-0.276678	-12.7072	1.73772	-10.5752	-0.246301	-11.312	11.6681	151.112	4220791	26	18	11	QC-pass	N
#737	1.07	-1	-0.474108	-13.227	2.61077	-9.95746	-0.471865	-13.1644	11.9707	148.478	3323340	26	19	6	QC-pass	N
#738	0.59	-1	0.055931	-9.85188	2.33422	-7.46767	0.0542482	-9.55547	9.30015	149.169	3342315	41	18	5	QC-pass	N
#739	0.55	-1	-0.211127	-6.90066	3.55414	-3.01718	-0.194637	-6.36168	6.27925	149.59	3237825	36	12	13	QC-pass	N
#740	0.34	-1	-0.180106	-9.69999	2.16632	-7.24871	-0.145603	-7.8418	8.93601	150.256	2673094	22	19	12	QC-filtered	N
#741	0.43	-1	-0.589055	-10.2422	1.14836	-8.42612	-0.494399	-8.59641	9.06114	149.644	2856305	31	17	15	QC-filtered	N
#742	0.72	-1	-0.409643	-10.3302	1.22239	-8.62217	-0.392752	-9.90424	9.31211	149.987	3733908	41	19	6	QC-pass	N
#743	0.57	-1	0.181695	-15.8799	2.68748	-13.1852	0.187214	-16.3623	15.0765	147.547	6216420	40	13	12	QC-pass	N
#744	1.75	-1	2.42125	-6.29454	3.20635	-5.47732	1.94124	-5.04666	8.18123	150.163	2757345	39	19	12	QC-filtered	N
#745	1.04	-1	0.669633	-8.20426	1.97867	-6.8407	0.642378	-7.87034	8.32964	150.024	3071798	41	21	5	QC-pass	N
#746	0.29	-1	-1.08335	-9.64731	1.51406	-6.94549	-1.02972	-9.1698	8.03872	149.705	2973901	42	17	5	QC-filtered	N
#747	0.89	-1	0.929936	-7.94863	2.49959	-6.31358	0.855512	-7.3125	8.33403	149.882	2953366	28	14	5	QC-filtered	N
#748	0.51	-1	0.391132	-10.8283	1.55324	-9.60499	0.364478	-10.0904	10.5313	149.089	3132648	36	13	5	QC-pass	N
#749	0.36	-1	0.201781	-9.10265	0.722037	-8.55968	0.169518	-7.64719	8.73377	149.745	2972769	38	12	5	QC-filtered	N
#750	1.54	-1	0.483094	-9.26422	2.75681	-6.88647	0.562652	-10.7899	9.14949	149.368	18293449	40	13	10	QC-pass	N
#751	0.78	-1	-1.28929	-16.7815	1.31982	-13.9826	-1.12998	-14.7079	14.542	147.783	3588608	40	12	11	QC-pass	N
#752	0.45	-1	1.38524	-12.9609	3.9297	-10.2452	1.2162	-11.3792	13.4663	147.657	3446941	38	12	13	QC-pass	N
#753	0.58	-1	-0.621755	-15.8818	2.03048	-13.0396	-0.614593	-15.6988	14.3241	145.873	4050329	34	13	7	QC-pass	N
#754	0.49	-1	0.0445926	-15.6501	3.13811	-12.3287	0.0468582	-16.4452	14.7321	145.636	4547173	37	14	9	QC-pass	N
#755	0.38	-1	-0.798462	-16.4353	1.4258	-14.0478	-0.812182	-16.7177	14.6778	145.61	4793370	34	17	9	QC-pass	N
#756	0.6	-1	-0.525033	-13.092	1.71735	-10.7173	-0.491165	-12.2475	11.7962	145.918	3879076	42	16	7	QC-pass	N
#757	0.71	-1	0.584844	-18.3557	2.016	-16.7973	0.58967	-18.5072	17.7789	145.924	4535248	34	21	7	QC-pass	N
#758	0.39	-1	-0.37465	-13.8878	2.83972	-10.4696	-0.374157	-13.8696	12.6844	146.538	4209270	25	16	7	QC-pass	N
#759	0.61	-1	0.0935283	-15.0822	2.31984	-12.6974	0.0919297	-14.8244	14.245	146.409	5678783	37	17	8	QC-pass	N
#760	1.14	-1	-0.134292	-16.6393	2.34117	-13.9721	-0.133761	-16.5734	15.4927	145.441	4338108	33	12	7	QC-pass	N
#761	1.2	-1	0.837795	-17.5016	1.52945	-16.7504	0.716318	-14.9639	17.2146	144.942	3838386	20	18	7	QC-pass	N
#762	0.48	-1	-0.00927861	-17.7326	3.71445	-13.6991	-0.00910381	-17.3985	16.6363	144.907	4117753	36	15	9	QC-pass	N
#763	0.87	-1	-0.971834	-17.4256	0.702519	-15.6219	-0.949852	-17.0314	15.4446	145.5	4250268	26	21	8	QC-pass	N
#764	0.24	-1	-1.98412	-17.721	0.485454	-15.069	-1.8098	-16.1641	14.7717	145.151	4398111	32	19	7	QC-pass	N
#765	1.32	-1	0.135011	-13.7204	2.29102	-11.4241	0.119452	-12.1392	13.0056	146.184	4010059	37	17	9	QC-pass	N
#766	0.49	-1	-0.0733878	-13.2174	2.70088	-10.272	-0.0645243	-11.6211	12.3379	146.747	3991575	38	16	7	QC-pass	N
#767	1.02	-1	0.53886	-12.3945	1.72173	-11.1398	0.47635	-10.9567	12.1401	146.843	3848810	33	17	7	QC-pass	N
#768	1.14	-1	0.304261	-13.155	2.10354	-11.2421	0.277403	-11.9938	12.6338	146.811	4980081	37	15	7	QC-pass	N
#769	0.41	-1	-0.149018	-9.30156	1.51695	-7.56402	-0.132891	-8.29493	8.5912	152.625	3059566	35	16	16	QC-pass	N
#770	0.39	-1	-0.754144	-9.34336	1.12849	-7.38482	-0.63038	-7.80999	8.06242	152.705	2784715	36	16	14	QC-filtered	N
#771	0.49	-1	0.930525	-7.52567	2.90474	-5.47309	0.819841	-6.6305	7.93756	153.48	2723364	19	18	17	QC-filtered	N
#772	0.75	-1	-1.22045	-8.99528	0.429294	-7.28535	-1.09668	-8.08305	7.29799	153.172	2796910	35	17	17	QC-filtered	N
#773	1	-1	1.16437	-3.75894	3.36757	-1.50482	1.12894	-3.64457	4.62135	154.519	6550054	32	17	10	QC-filtered	N
#774	0.95	-1	-0.587812	-7.45937	1.60737	-5.19338	-0.638507	-8.10269	6.45011	153.467	7582229	36	21	9	QC-pass	N
#775	0.43	-1	-0.574739	-7.27078	1.97786	-4.63796	-0.559233	-7.07462	6.28536	153.12	5617891	42	17	5	QC-pass	N
#776	0.84	-1	0.356404	-6.50435	3.04241	-3.73185	0.349968	-6.38688	6.43997	153.752	5212964	28	14	5	QC-pass	N
#777	0.78	-1	0.5411	-6.91702	2.85957	-4.51741	0.585918	-7.48995	7.0007	153.263	5311080	38	12	5	QC-pass	N
#778	0.41	-1	-0.0228815	-6.87186	0.92701	-5.89143	-0.0190983	-5.73569	6.42892	153.573	2651258	42	14	15	QC-filtered	N
#779	1.17	-1	1.14099	-9.969	2.33944	-8.70806	1.03129	-9.01056	10.4286	152.476	2880459	34	19	14	QC-filtered	N
#780	0.53	-1	-0.510268	-5.90668	-0.0724277	-5.45775	-0.451738	-5.22916	5.06544	153.739	2780635	28	16	14	QC-filtered	N
#781	0.48	-1	-1.50943	-9.53743	1.52536	-6.38829	-1.39135	-8.79131	7.53563	152.744	2572856	40	18	15	QC-filtered	N
#782	0.35	-1	-1.69216	-7.83056	-0.721808	-6.83224	-1.34051	-6.20329	5.76192	153.517	3266214	35	22	14	QC-pass	N
#783	0.54	-1	-0.205562	-20.4552	2.00024	-18.0398	-0.229147	-22.8021	19.0077	144.101	4816547	22	18	14	QC-pass	N
#784	0.65	-1	-0.281882	-16.7956	1.37952	-15.0054	-0.262906	-15.6649	15.5009	145.117	3582826	26	27	9	QC-pass	N
#785	0.56	-1	-0.126505	-14.9575	3.22295	-11.3749	-0.164798	-19.4852	13.9214	145.702	7573216	31	17	15	QC-pass	N
#786	0.28	-1	0.047099	-15.6179	3.22784	-12.2033	0.0420686	-13.9498	14.7042	144.96	2926929	36	14	10	QC-filtered	N
#787	0.51	-1	-1.68749	-15.561	1.31039	-12.3679	-1.70208	-15.6955	13.0226	145.568	3104413	35	18	10	QC-pass	N
#788	0.48	-1	-0.551968	-16.906	1.97006	-14.1904	-0.461171	-14.125	15.351	145.244	3162895	38	16	10	QC-pass	N
#789	0.86	-1	1.15547	-14.0839	3.30087	-11.7851	1.26857	-15.4624	14.3047	144.971	4092796	31	17	9	QC-pass	N
#790	0.4	-1	0.276996	-17.0514	2.2409	-14.9278	0.250744	-15.4353	16.2656	144.809	2749548	25	17	9	QC-filtered	N
#791	0.43	-1	0.607344	-17.7099	-6.69966	-25.6451	0.536916	-15.6562	17.1938	144.14	3493816	41	14	8	QC-pass	N
#792	0.94	-1	-0.78519	-20.0833	1.02997	-18.1037	-0.795726	-20.3528	18.1145	143.422	3332880	27	12	8	QC-pass	N
#793	1.08	-1	-0.917299	-14.9242	1.7635	-12.0671	-0.893835	-14.5424	13.1478	146.015	5026279	37	15	14	QC-pass	N
#794	0.8	-1	-1.22343	-20.5339	1.31436	-17.7661	-1.11819	-18.7677	18.1261	144.493	4976043	30	18	15	QC-pass	N
#795	0.62	-1	-0.859982	-15.7032	1.82735	-12.8287	-0.824823	-15.0612	13.9329	145.446	2936435	21	17	13	QC-filtered	N
#796	1.43	-1	-1.24526	-16.1866	1.3267	-13.4343	-1.36657	-17.7634	14.025	145.927	5718840	30	15	14	QC-pass	N
#797	0.73	-1	-0.262825	-20.501	0.878182	-19.2516	-0.240208	-18.7368	18.9969	143.7	3081683	38	18	10	QC-pass	N
#798	0.51	-1	-0.34468	-16.955	1.80566	-14.637	-0.344423	-16.9424	15.5916	144.789	3256628	37	15	10	QC-pass	N
#799	0.81	-1	0.721436	-16.9228	1.7867	-15.7694	0.674988	-15.8333	16.5621	141.319	3450118	35	15	8	QC-pass	N
#800	0.65	-1	-0.345692	-13.6006	2.00693	-11.1017	-0.307718	-12.1066	12.442	142.218	3286535	36	15	9	QC-pass	N
#801	1.15	-1	1.06749	-14.9181	4.05178	-11.71	1.17373	-16.4029	15.0052	141.495	3646073	37	14	9	QC-pass	N
#802	0.36	-1	-0.259415	-14.2514	0.523123	-13.4175	-0.2346	-12.8881	13.1338	142.144	4386641	37	18	8	QC-pass	N
#803	0.59	-1	0.47346	-15.2175	1.97725	-13.603	0.465781	-14.9707	14.7286	142.295	2961622	21	19	9	QC-filtered	N
#804	0.54	-1	-0.0879422	-15.029	1.78748	-13.0221	-0.0750357	-12.8233	14.0247	141.249	3382479	28	16	10	QC-pass	N
#805	0.53	-1	0.880206	-14.7502	2.58118	-12.9245	0.745228	-12.4883	14.6718	141.204	3146372	23	16	10	QC-pass	N
#806	0.68	-1	-1.386	-18.5486	0.458955	-16.555	-1.38561	-18.5435	16.11	141.352	4042769	27	23	9	QC-pass	N
#807	0.9	-1	0.133565	-14.349	3.24243	-11.0288	0.129801	-13.9447	13.5943	140.369	3656675	35	14	7	QC-pass	N
#808	1.1	-1	0.98731	-18.1905	2.63157	-16.3982	0.848749	-15.6376	18.0016	140.681	3780725	22	18	9	QC-pass	N
#809	1.74	-1	-1.80156	-16.8385	0.86859	-13.9799	-1.85574	-17.345	14.1147	138.969	4030714	32	26	8	QC-pass	N
#810	1.45	-1	-1.44786	-17.6342	0.468833	-15.5719	-1.25754	-15.3162	15.1936	140.666	3901436	38	16	10	QC-pass	N
#811	0.54	-1	0.601039	-16.4738	3.58762	-13.2479	0.653669	-17.9163	16.0276	139.939	3655661	39	13	9	QC-pass	N
#812	0.65	-1	-0.298197	-12.5559	2.23888	-9.87284	-0.281536	-11.8543	11.5059	142.211	3744393	32	12	8	QC-pass	N
#813	0.46	-1	0.0868438	-14.2682	2.00367	-12.2222	0.0879412	-14.4485	13.4746	141.986	2918595	38	19	9	QC-filtered	N
#814	0.43	-1	-0.682586	-17.9936	0.466276	-16.7514	-0.614828	-16.2075	16.2493	139.703	3638224	26	17	7	QC-pass	N
#815	0.44	-1	0.118314	-16.5438	1.86825	-14.657	0.119403	-16.696	15.6402	143.89	3561405	28	20	8	QC-pass	N
#816	0.75	-1	-0.157556	-15.9662	1.49873	-14.1871	-0.160067	-16.2207	14.8391	143.839	3987278	36	18	8	QC-pass	N
#817	0.45	-1	1.53716	-16.9099	2.98124	-15.3408	1.37425	-15.1178	17.3157	143.846	3449849	28	18	9	QC-pass	N
#818	0.77	-1	0.378154	-16.9184	2.44055	-14.6886	0.381385	-17.0629	16.2357	142.972	3920104	35	16	8	QC-pass	N
#819	1.5	-1	1.53882	-12.4933	2.59412	-11.3685	1.23839	-10.0542	13.1715	144.586	4016586	37	15	7	QC-pass	N
#820	1	-1	0.25469	-15.9116	3.20861	-12.7336	0.233237	-14.5714	15.1748	143.217	3418295	37	18	8	QC-pass	N
#821	0.35	-1	-0.494845	-14.3585	1.56474	-12.1649	-0.413692	-12.0038	13.0134	144.122	3931863	38	19	8	QC-pass	N
#822	1.53	-1	1.90853	-12.7884	4.60704	-9.9037	1.95048	-13.0694	13.7955	144.066	3629186	23	14	10	QC-pass	N
#823	1.6	-1	0.780499	-13.0588	3.63674	-10.017	0.721608	-12.0735	12.9905	144.34	4141721	36	18	8	QC-pass	N
#824	0.49	-1	-0.494721	-17.6709	1.11407	-15.9324	-0.468963	-16.7508	16.1227	143.636	3949683	37	29	7	QC-pass	N
#825	0.51	-1	0.364652	-13.4305	1.19151	-12.5501	0.385244	-14.1889	12.9491	144.095	4268368	34	15	8	QC-pass	N
#826	0.87	-1	0.955854	-14.5263	2.52883	-12.839	0.820614	-12.471	14.5326	144.207	4151021	25	17	9	QC-pass	N
#827	0.41	-1	-0.797312	-15.4334	1.15035	-13.3519	-0.84391	-16.3354	13.7384	143.95	4031676	33	17	7	QC-pass	N
#828	0.22	-1	0.448721	-20.6124	1.4546	-19.5071	0.391059	-17.9636	19.7694	142.468	3862644	37	15	7	QC-pass	N
#829	0.82	-1	1.5791	-14.4772	2.81682	-13.1462	1.52574	-13.988	15.0715	144.542	4053396	34	34	7	QC-pass	N
#830	0.29	-1	0.844328	-17.4747	1.86277	-16.3687	0.784774	-16.2422	17.1955	143.062	4013785	33	20	9	QC-pass	N
#831	0.41	-1	0.756327	-14.3152	2.22982	-12.7375	0.612798	-11.5986	14.1472	146.217	3328408	33	24	5	QC-pass	N
#832	0.66	-1	-0.202601	-15.6322	2.17381	-13.0837	-0.171706	-13.2484	14.4833	146.268	3380569	37	16	6	QC-pass	N
#833	0.51	-1	-2.34651	-16.8958	0.196695	-14.179	-1.80598	-13.0038	13.657	146.815	2980462	37	16	7	QC-filtered	N
#834	0.46	-1	-0.209615	-15.431	2.32914	-12.7109	-0.186875	-13.7569	14.2878	146.826	3010179	36	21	8	QC-pass	N
#835	0.48	-1	0.352491	-16.8814	2.00378	-15.0965	0.25929	-12.4178	16.1769	143.051	2044225	41	17	12	QC-filtered	N
#836	0.39	-1	-0.147887	-16.0156	1.94601	-13.7658	-0.139988	-15.1601	14.8945	145.5	3114695	36	14	6	QC-pass	N
#837	0.54	-1	-0.450576	-15.794	2.5403	-12.5878	-0.462666	-16.2178	14.4024	145.36	3418509	41	15	5	QC-pass	N
#838	0.27	-1	-0.36088	-14.4833	3.3053	-10.5742	-0.374337	-15.0234	13.2563	146.008	3883801	24	14	5	QC-pass	N
#839	0.5	-1	0.441668	-14.982	3.59485	-11.6006	0.372309	-12.6292	14.4777	146.036	3163666	34	16	10	QC-pass	N
#840	0.28	-1	0.407375	-15.2707	2.58706	-12.9306	0.357602	-13.4049	14.7165	146.303	3203499	28	18	6	QC-pass	N
#841	0.72	-1	-1.62315	-15.1013	1.36281	-11.9264	-1.43011	-13.3053	12.6515	146.603	2941511	30	18	5	QC-filtered	N
#842	0.61	-1	-0.541718	-16.9046	1.86885	-14.3089	-0.451108	-14.0771	15.3593	146.021	3032332	25	13	6	QC-pass	N
#843	0.86	-1	0.801678	-19.0273	2.80158	-16.8412	0.811954	-19.2712	18.6128	145.349	3610609	23	17	5	QC-pass	N
#844	1.28	-1	1.60648	-12.2158	4.7198	-8.90048	1.48584	-11.2984	12.9745	147.075	3071413	36	20	7	QC-pass	N
#845	0.28	-1	1.04003	-17.4343	2.55691	-15.7859	0.867874	-14.5484	17.3413	145.351	3458119	32	17	7	QC-pass	N
#846	0.57	-1	-0.488084	-18.0636	2.79187	-14.5131	-0.504127	-18.6574	16.4976	145.3	3654421	32	16	7	QC-pass	N
#847	0.28	-1	0.0411033	-14.6758	2.51921	-12.0265	0.0351816	-12.5615	13.8143	145.718	3594191	32	15	10	QC-pass	N
#848	0.36	-1	-0.405114	-14.7418	2.48511	-11.6571	-0.402022	-14.6293	13.4574	147.662	3345268	40	19	7	QC-pass	N
#849	1.8	-1	-1.65535	-16.9338	0.242568	-14.8998	-1.75628	-17.9664	14.3414	147.144	4529666	22	15	8	QC-pass	N
#850	0.42	-1	-1.18096	-16.3252	2.67986	-12.1899	-1.31245	-18.1429	14.2154	145.883	4471346	24	17	15	QC-pass	N
#851	0.35	-1	0.54208	-15.8457	3.18363	-13.001	0.558915	-16.3378	15.3827	145.708	3669106	33	12	7	QC-pass	N
#852	1.09	-1	-1.80528	-17.2352	0.571748	-14.6861	-2.07282	-19.7894	14.4836	146.327	5887515	37	13	9	QC-pass	N
#853	1.46	-1	-1.76416	-18.1635	0.648742	-15.5648	-1.71649	-17.6727	15.3935	145.684	3989791	29	16	10	QC-pass	N
#854	0.56	-1	-0.232993	-15.1733	2.72569	-12.0072	-0.255936	-16.6674	14.024	146.489	3583640	24	18	10	QC-pass	N
#855	0.71	-1	-0.815554	-15.3876	2.12301	-12.2481	-0.715743	-13.5044	13.6783	146.176	3416841	37	18	9	QC-pass	N
#856	0.38	-1	-0.197922	-11.9159	2.86633	-8.68313	-0.168913	-10.1694	10.9993	147.732	3513843	32	14	10	QC-pass	N
#857	0.33	-1	-1.08677	-17.338	0.673395	-15.4436	-1.06425	-16.9787	15.2545	146.495	3533573	43	19	9	QC-pass	N
#858	0.59	-1	-2.25428	-17.168	0.888133	-13.8056	-2.27011	-17.2886	13.999	146.91	3907248	28	16	24	QC-pass	N
#859	1.04	-1	-1.42158	-18.6099	0.0160243	-17.0563	-1.74602	-22.8571	16.1341	145.537	5259106	28	18	9	QC-pass	N
#860	0.42	-1	-0.940614	-18.6404	2.10192	-15.3451	-0.843168	-16.7093	16.6142	145.823	3580948	27	22	8	QC-pass	N
#861	0.73	-1	-0.47252	-15.6588	1.44991	-13.5994	-0.440623	-14.6018	14.2549	146.997	3292315	32	23	9	QC-pass	N
#862	0.38	-1	-0.844884	-16.1541	2.14469	-12.9497	-0.841387	-16.0873	14.3703	146.344	3319412	39	22	7	QC-pass	N
#863	2.04	-1	-2.18198	-13.887	-0.469234	-12.0801	-2.38128	-15.1554	10.9871	148.673	4132981	38	19	9	QC-pass	Unclassified
#864	1.53	-1	-0.498942	-15.1999	2.68289	-11.7985	-0.495366	-15.091	13.7993	147.914	4097442	33	18	7	QC-pass	N
#865	0.53	-1	-0.583125	-14.7665	1.91028	-12.1071	-0.578207	-14.642	13.3135	147.377	3517026	31	13	7	QC-pass	N
#866	0.7	-1	-0.851528	-23.9121	1.62045	-21.1725	-0.839251	-23.5673	21.6462	144.631	4080677	30	21	7	QC-pass	N
#867	0.59	-1	0.147243	-10.9591	3.26854	-7.67514	0.130246	-9.69404	10.4252	148.713	4099904	35	14	7	QC-pass	N
#868	0.77	-1	-0.97051	-13.8914	2.02907	-10.7099	-0.906455	-12.9745	12.1284	147.483	4192560	18	13	8	QC-pass	N
#869	0.35	-1	-0.909269	-15.2433	1.23857	-12.951	-0.900724	-15.1	13.4549	147.192	3902774	33	18	7	QC-pass	N
#870	0.58	-1	-0.26117	-15.4511	1.69028	-13.3605	-0.288204	-17.0504	14.2583	146.488	4816099	30	18	8	QC-pass	N
#871	1.23	-1	-1.35615	-15.321	1.64001	-12.1285	-1.42635	-16.1142	13.1084	147.098	3800981	42	16	7	QC-pass	N
#872	0.26	-1	0.592705	-14.5509	1.83837	-13.2167	0.577351	-14.1739	14.2148	147.201	3888962	31	19	7	QC-pass	N
#873	0.7	-1	-1.39709	-13.0176	1.89955	-9.54115	-1.44451	-13.4595	10.9078	148.811	3941185	38	22	8	QC-pass	N
#874	1.11	-1	-2.89214	-15.7406	0.75523	-11.8732	-2.91191	-15.8481	12.0604	147.989	3572070	29	14	7	QC-pass	N
#875	0.8	-1	-0.442929	-16.3346	2.75406	-12.8992	-0.354007	-13.0553	14.917	146.953	3456362	26	17	7	QC-pass	N
#876	0.45	-1	-0.518052	-14.8624	1.3944	-12.8212	-0.610299	-17.5089	13.4646	146.858	5260012	36	15	7	QC-pass	N
#877	0.64	-1	1.41706	-12.9719	2.83131	-11.4622	1.49565	-13.6913	13.5065	148.064	3456825	32	18	7	QC-pass	N
#878	0.32	-1	0.349726	-13.4742	2.55753	-11.1232	0.357061	-13.7568	12.9761	147.886	3765630	46	16	7	QC-pass	N
#879	0.36	-1	0.190133	-15.6649	2.35798	-13.3357	0.199366	-16.4256	14.8826	142.397	4904516	23	19	11	QC-pass	N
#880	0.38	-1	-0.537752	-18.1482	1.51084	-15.9303	-0.480736	-16.224	16.5304	143.549	3764784	25	20	8	QC-pass	N
#881	0.47	-1	0.116329	-14.3227	2.74212	-11.519	0.110626	-13.6205	13.5535	143.112	3813902	27	19	13	QC-pass	N
#882	0.35	-1	-0.41016	-19.3829	0.29908	-18.6105	-0.422914	-19.9856	17.8091	142.025	5131411	26	15	9	QC-pass	N
#883	0.61	-1	-1.32008	-15.6199	1.49352	-12.6175	-1.55612	-18.4128	13.4228	143.278	4875342	36	17	11	QC-pass	N
#884	0.57	-1	0.0978049	-12.0415	1.8814	-10.1563	0.0856164	-10.5409	11.3948	143.662	4532087	35	16	8	QC-pass	N
#885	0.47	-1	0.219624	-18.5834	1.93201	-16.7199	0.23343	-19.7516	17.6498	141.987	4334182	35	20	8	QC-pass	N
#886	0.46	-1	-1.84481	-18.4162	1.4897	-14.8223	-1.93099	-19.2765	15.555	142.408	4494484	34	15	7	QC-pass	N
#887	0.69	-1	-2.3583	-17.5637	1.1641	-13.7899	-2.70654	-20.1572	14.2728	142.423	4520512	29	13	7	QC-pass	N
#888	1.56	-1	-1.6837	-19.0602	0.0505355	-17.1846	-1.65074	-18.6871	16.3108	143.386	4713158	22	14	8	QC-pass	N
#889	1.13	-1	-1.47018	-21.219	1.06357	-18.4504	-1.41154	-20.3727	18.5376	141.365	4429998	23	15	7	QC-pass	N
#890	1.65	-1	-0.195756	-17.8435	2.12355	-15.3321	-0.188029	-17.1392	16.5654	141.771	4608215	20	22	8	QC-pass	N
#891	0.62	-1	0.576768	-16.3248	2.34872	-14.4123	0.643643	-18.2177	15.865	141.543	5166487	27	18	8	QC-pass	N
#892	1.09	-1	1.04655	-8.92379	2.79781	-7.09057	0.955799	-8.14999	9.35884	136.322	3018577	25	20	17	QC-pass	N
#893	0.69	-1	-0.191071	-17.8284	1.03701	-16.4987	-0.13151	-12.2709	16.5556	132.654	3132622	35	15	13	QC-pass	N
#894	0.64	-1	0.862869	-16.5706	1.93992	-15.4054	0.605769	-11.6332	16.3642	132.377	2410826	28	21	19	QC-filtered	N
#895	0.46	-1	0.00645761	-9.79998	1.58796	-8.14569	0.00536744	-8.14555	9.20499	133.878	3376487	38	17	10	QC-pass	N
#896	0.85	-1	0.742309	-12.0437	1.05373	-11.7136	0.568306	-9.22059	12.0019	129.079	2766311	26	12	17	QC-filtered	N
#897	0.95	-1	0.343028	-5.17696	3.99215	-1.43329	0.339798	-5.1282	5.18143	134.952	3015545	26	17	10	QC-pass	N
#898	1.12	-1	1.51886	-11.475	1.74355	-11.2366	1.04034	-7.85977	12.1969	131.468	3223607	24	24	12	QC-pass	N
#899	0.84	-1	0.0195162	-18.2089	0.564601	-17.6172	0.0141958	-13.2449	17.1105	132.836	2877925	28	13	21	QC-filtered	N
#900	0.64	-1	1.17357	-11.1619	3.27756	-8.93608	0.914312	-8.69605	11.5789	135.895	2952508	24	17	17	QC-filtered	N
#901	1.06	-1	0.909858	-7.45405	3.61813	-4.63947	0.689552	-5.64919	7.85094	134.761	2150299	23	12	17	QC-filtered	N
#902	0.56	-1	-0.459925	-15.8588	0.580075	-14.7437	-0.340499	-11.7409	14.4545	135.074	2060853	32	16	16	QC-filtered	N
#903	0.82	-1	-0.213071	-15.813	0.708168	-14.8243	-0.183856	-13.6448	14.6432	136.303	2615761	29	14	16	QC-filtered	N
#904	1.06	-1	1.07449	-20.0375	2.77322	-18.1704	0.742132	-13.8395	19.8171	134.113	2026412	35	21	16	QC-filtered	N
#905	0.69	-1	-1.13577	-12.4156	1.46653	-9.67554	-0.914643	-9.99836	10.588	134.792	2095547	44	13	16	QC-filtered	N
#906	0.43	-1	0.905942	-13.5669	2.41758	-11.9526	0.782317	-11.7156	13.5852	135.036	2170594	38	22	16	QC-filtered	N
#907	0.52	-1	0.709171	-20.5775	3.36187	-17.6598	0.531887	-15.4334	19.9811	139.629	2422328	33	16	25	QC-filtered	N
#908	1.07	-1	0.972621	-17.5691	3.34671	-14.9884	1.00815	-18.2108	17.4045	139.354	4901801	35	17	14	QC-pass	N
#909	1.51	-1	1.49439	-17.675	3.08939	-15.9365	1.60971	-19.039	17.9937	139.534	6069632	36	17	14	QC-pass	N
#910	0.36	-1	0.230356	-21.5139	2.93866	-18.5292	0.226048	-21.1116	20.4106	138.083	4630810	36	17	17	QC-pass	N
#911	1.14	-1	1.07172	-22.3724	1.78379	-21.5819	0.940401	-19.6311	22.0062	138.448	3116469	20	19	17	QC-pass	N
#912	1.52	-1	0.919902	-16.6235	1.58908	-15.8992	0.825361	-14.915	16.4674	139.142	4977814	26	18	14	QC-pass	N
#913	0.46	-1	-0.745749	-28.2397	1.4858	-25.7202	-0.786971	-29.8007	25.8077	137.788	6006315	42	18	14	QC-pass	N
#914	1	-1	2.72397	-14.7879	5.73828	-11.5258	2.17825	-11.8252	16.4378	139.97	3207655	39	22	24	QC-pass	N
#915	0.34	-1	1.74157	-17.6574	3.22253	-16.0416	1.52945	-15.5068	18.2092	139.665	3521661	25	16	17	QC-pass	N
#916	2.01	-1	2.01121	-19.0965	2.32627	-18.7502	2.10028	-19.9422	19.8131	138.367	2881181	23	19	26	QC-filtered	Unclassified
#917	1.31	-1	0.0850721	-23.1389	2.28448	-20.6998	0.0715872	-19.4711	21.7996	139.012	3557735	39	15	21	QC-pass	N
#918	0.61	-1	0.918554	-18.2251	2.99184	-15.9655	0.989521	-19.6331	17.9695	138.588	4680974	34	20	19	QC-pass	N
#919	0.74	-1	0.661785	-17.8098	3.30923	-14.9329	0.534463	-14.3833	17.3387	136.977	2800358	37	26	24	QC-filtered	N
#920	1.3	-1	2.05984	-16.7355	2.72896	-16.0074	1.64663	-13.3783	17.6426	139.923	4494191	35	23	18	QC-pass	N
#921	0.45	-1	-0.318394	-14.8607	2.27899	-12.086	-0.273435	-12.7623	13.6504	140.236	3145617	18	22	14	QC-pass	N
#922	0.67	-1	-0.291401	-17.017	1.47341	-15.1137	-0.269632	-15.7457	15.6998	139.21	3766608	35	15	14	QC-pass	N
#923	0.31	-1	1.63392	-15.7238	2.36106	-14.9374	1.26575	-12.1807	16.2931	143.533	2828982	29	22	15	QC-filtered	N
#924	0.98	-1	1.41841	-12.0938	2.23203	-11.2286	1.27785	-10.8953	12.6835	144.208	3634887	25	17	8	QC-pass	N
#925	0.46	-1	-0.59246	-16.6026	0.705377	-15.2072	-0.604319	-16.9349	15.0282	144.207	3817491	22	17	9	QC-pass	N
#926	1.53	-1	1.24471	-13.7739	3.6565	-11.1921	1.07077	-11.8491	14.0975	141.687	4457327	28	18	11	QC-pass	N
#927	1.51	-1	2.07623	-13.0434	3.10488	-11.9417	1.87567	-11.7834	14.1923	144.745	3329689	21	19	10	QC-pass	N
#928	1.46	-1	0.998941	-12.2069	3.60488	-9.43945	1.00949	-12.3358	12.3959	146.145	3467580	22	19	10	QC-pass	N
#929	0.81	-1	1.10182	-14.5496	2.52802	-13.0186	1.03918	-13.7225	14.6915	143.591	4574386	39	12	9	QC-pass	N
#930	0.47	-1	0.277444	-15.9308	2.52878	-13.5083	0.227956	-13.0893	15.2142	144.134	4052887	43	16	9	QC-pass	N
#931	0.51	-1	0.0714414	-17.9792	1.7338	-16.176	0.0770869	-19.4	16.9436	143.062	5051436	31	17	10	QC-pass	N
#932	0.93	-1	0.358448	-13.4944	2.28538	-11.4422	0.362352	-13.6413	13.0032	144.878	4450533	26	18	9	QC-pass	N
#933	0.51	-1	0.888307	-15.6648	1.56301	-14.9377	0.769229	-13.565	15.5379	142.882	3752934	30	18	9	QC-pass	N
#934	1.04	-1	2.80514	-13.8933	3.83063	-12.7875	2.45787	-12.1733	15.6743	144.501	3813860	30	28	13	QC-pass	N
#935	0.57	-1	0.325218	-16.0731	1.30425	-15.0187	0.240015	-11.8622	15.3926	144.299	3790908	28	19	9	QC-pass	N
#936	1.45	-1	1.03616	-15.769	3.23353	-13.3983	0.877943	-13.3612	15.7745	143.891	4008747	35	14	9	QC-pass	N
#937	0.63	-1	-0.732749	-10.9929	2.13318	-7.98893	-0.671314	-10.0712	9.63084	147.481	5894580	25	13	11	QC-pass	N
#938	1.61	-1	1.27818	-11.4601	3.24798	-9.37252	1.2587	-11.2855	11.957	146.944	4043249	35	15	16	QC-pass	N
#939	1.25	-1	0.727718	-7.302	2.29838	-5.67215	0.637943	-6.40119	7.53724	148.204	5546933	26	18	11	QC-pass	N
#940	1.21	-1	-3.11614	-12.8051	-0.43489	-10.0019	-2.5833	-10.6155	9.09471	148.141	2882862	30	22	18	QC-filtered	N
#941	0.81	-1	1.15469	-9.76632	3.11673	-7.7037	0.807077	-6.82625	10.2512	147.729	2045180	37	16	20	QC-filtered	N
#942	1.06	-1	1.45424	-9.81172	3.19939	-7.97431	1.24567	-8.40447	10.575	147.503	4207239	25	17	17	QC-pass	N
#943	0.58	-1	-0.0285622	-9.55482	1.67055	-7.77973	-0.0190468	-6.37164	8.94199	148.696	2447535	22	18	19	QC-filtered	N
#944	0.64	-1	0.217261	-12.8989	1.14453	-11.9145	0.196549	-11.6692	12.3117	146.678	5347458	32	20	11	QC-pass	N
#945	1.52	-1	0.946657	-17.0526	2.58688	-15.2738	0.8804	-15.8591	16.8953	142.871	6304971	36	13	14	QC-pass	N
#946	1.26	-1	1.13178	-7.44367	3.50112	-4.97898	0.930605	-6.12053	8.0495	148.563	6538469	29	13	11	QC-pass	N
#947	0.59	-1	0.00481772	-10.3173	1.55304	-8.69405	0.00370094	-7.92565	9.68901	148.177	4773067	35	14	10	QC-pass	N
#948	0.36	-1	-1.09682	-11.8285	0.232335	-10.4324	-0.966616	-10.4243	10.0735	148.544	2749658	34	14	16	QC-filtered	N
#949	0.74	-1	-0.688338	-10.5667	0.352792	-9.47728	-0.673479	-10.3386	9.27249	148.433	3760793	36	13	15	QC-pass	N
#950	0.36	-1	-0.716752	-10.8848	0.863342	-9.2293	-0.71158	-10.8063	9.54443	148.849	3910910	24	23	11	QC-pass	N
#951	0.55	-1	0.746714	-9.06443	2.11063	-7.63773	0.677522	-8.2245	9.20941	149.624	3707765	32	20	9	QC-pass	N
#952	0.45	-1	-0.124476	-9.78069	1.61589	-7.96145	-0.116741	-9.17292	9.06398	149.044	3422795	27	14	8	QC-pass	N
#953	0.44	-1	-0.303097	-8.43145	2.05703	-5.98128	-0.314103	-8.73761	7.62983	149.249	3666926	39	14	8	QC-pass	N
#954	1.03	-1	0.9743	-7.71118	2.69613	-5.91915	0.843206	-6.67363	8.15278	148.888	3467867	34	21	10	QC-pass	N
#955	1.35	-1	1.87829	-7.61594	2.56501	-6.89861	1.67394	-6.78737	8.91193	149.36	3568334	33	21	11	QC-pass	N
#956	0.9	-1	1.20445	-13.1033	4.22152	-9.88359	1.16075	-12.6279	13.4302	147.541	3807532	25	18	9	QC-pass	N
#957	0.36	-1	-0.382391	-9.67074	1.09223	-8.13185	-0.363189	-9.18513	8.71868	149.253	4124838	35	18	11	QC-pass	N
#958	0.78	-1	-0.18857	-10.3054	1.88834	-8.12986	-0.162394	-8.87484	9.49632	149.188	3818854	35	17	8	QC-pass	N
#959	0.46	-1	0.142765	-9.26929	0.897836	-8.48086	0.120826	-7.84489	8.8348	148.584	3181195	26	19	10	QC-pass	N
#960	1.52	-1	2.47248	-6.14834	4.56108	-3.97524	2.08008	-5.17255	8.09209	149.818	3495561	36	20	8	QC-pass	N
#961	2.38	-1	3.44842	-11.3497	4.9274	-9.76798	3.18359	-10.4781	13.8905	147.428	3513355	22	21	12	QC-pass	Unclassified
#962	0.46	-1	-0.104369	-10.4304	2.1117	-8.10691	-0.0965601	-9.64999	9.6927	148.693	3336369	32	18	12	QC-pass	N
#963	1.02	-1	1.00703	-15.1012	1.96239	-14.0736	1.06385	-15.9532	15.1203	137.591	4391414	37	15	10	QC-pass	N
#964	2.92	-1	1.28161	-16.8438	2.72528	-15.2773	1.15808	-15.2202	17.0137	138.323	3028853	32	17	10	QC-pass	Unclassified
#965	0.54	-1	1.06396	-20.1998	3.4425	-17.5839	0.906078	-17.2024	19.9596	135.694	2423149	36	16	13	QC-filtered	N
#966	1.22	-1	0.236055	-21.0209	1.43911	-19.6978	0.172924	-15.399	19.9532	136.033	2077878	31	22	14	QC-filtered	N
#967	0.69	-1	1.29894	-22.5664	3.37417	-20.2587	1.04031	-18.0733	22.4016	136.278	2641829	37	14	14	QC-filtered	N
#968	1.34	-1	1.23905	-18.1027	3.62708	-15.4979	1.1102	-16.2201	18.1555	138.264	3361559	33	22	13	QC-pass	N
#969	0.88	-1	-1.32872	-20.6273	1.41358	-17.6367	-1.17929	-18.3075	18.115	139.768	3954575	27	17	7	QC-pass	N
#970	1.23	-1	1.66906	-12.6856	3.54192	-10.6866	1.53817	-11.6908	13.4743	141.583	3796046	29	16	7	QC-pass	N
#971	0.95	-1	0.101033	-17.414	1.79922	-15.5762	0.0991288	-17.0858	16.4408	141.637	4165007	32	24	9	QC-pass	N
#972	0.95	-1	-1.59157	-20.6978	1.08855	-17.7773	-1.66098	-21.6004	17.9344	140.27	3876117	35	19	7	QC-pass	N
#973	8.72	1	12.8061	-5.37242	15.6293	-2.30837	9.40857	-3.94709	17.0636	140.758	3939883	25	18	7	QC-pass	P
#974	0.8	-1	0.650299	-17.8331	2.20317	-16.1455	0.586624	-16.087	17.3498	140.341	3718251	22	15	9	QC-pass	N
#975	0.73	-1	0.23625	-18.1644	3.41099	-14.7155	0.204732	-15.7411	17.2721	140.138	4269917	38	14	9	QC-pass	N
#976	0.56	-1	0.0191604	-15.57	1.20483	-14.2975	0.017902	-14.5473	14.633	141.184	3980892	34	21	7	QC-pass	N
#977	1.27	-1	-2.36908	-22.3758	0.771243	-18.9406	-2.0858	-19.7002	18.7797	139.944	4223871	24	21	9	QC-pass	N
#978	0.62	-1	-0.0214806	-17.3917	3.34171	-13.7544	-0.0200899	-16.2658	16.3049	141.277	3771977	35	13	7	QC-pass	N
#979	0.52	-1	1.89531	-13.3886	4.0526	-11.0765	1.96609	-13.8885	14.3465	142.067	3453611	40	24	7	QC-pass	N
#980	0.48	-1	-0.492183	-18.1333	3.24018	-14.092	-0.525159	-19.3483	16.5592	139.512	4505751	34	18	7	QC-pass	N
#981	0.54	-1	-0.0640182	-19.091	1.91294	-16.9375	-0.0586797	-17.499	17.86	140.756	3606225	31	16	9	QC-pass	N
#982	0.41	-1	0.661913	-19.7998	2.8426	-17.4097	0.629513	-18.8307	19.2068	141.091	3951816	32	20	9	QC-pass	N
#983	0.57	-1	-0.647714	-16.9284	2.02883	-14.0474	-0.592468	-15.4845	15.2822	143.818	2559071	34	14	16	QC-filtered	N
#984	0.6	-1	-0.492806	-19.6311	1.49672	-17.4629	-0.523122	-20.8388	17.9645	142.244	6493567	27	18	12	QC-pass	N
#985	0.58	-1	-0.142011	-17.7085	1.61645	-15.8051	-0.134337	-16.7516	16.4891	142.969	2744611	41	17	14	QC-filtered	N
#986	0.6	-1	0.251637	-15.9025	2.14215	-13.8687	0.260659	-16.4727	15.1634	143.322	5735022	39	16	12	QC-pass	N
#987	0.37	-1	0.029469	-16.8484	1.40788	-15.3608	0.0293311	-16.7695	15.8427	142.26	5825363	29	20	11	QC-pass	N
#988	1.12	-1	0.552745	-14.2594	1.212	-13.5543	0.492267	-12.6992	13.9037	143.641	3843686	33	23	8	QC-pass	N
#989	0.6	-1	1.50986	-18.7559	2.6447	-17.5131	1.37421	-17.0709	19.0228	142.42	3912058	31	17	7	QC-pass	N
#990	1.98	-1	3.26583	-14.4566	4.43827	-13.1866	2.88816	-12.7848	16.6355	142.835	3361307	26	23	8	QC-pass	Unclassified
#991	1.26	-1	1.28255	-15.2458	1.19974	-15.335	1.20142	-14.2814	15.5146	143.814	4195624	28	20	7	QC-pass	N
#992	0.45	-1	0.753451	-15.6975	3.00319	-13.2741	0.669377	-13.9459	15.442	142.551	2730166	23	15	13	QC-filtered	N
#993	0.7	-1	1.46731	-15.2895	2.51065	-14.1641	1.41845	-14.7805	15.7291	143.766	4606549	29	21	10	QC-pass	N
#994	0.44	-1	0.229071	-14.1137	1.33972	-12.9283	0.216211	-13.3213	13.4631	144	5163736	28	15	13	QC-pass	N
#995	0.74	-1	-1.28255	-19.2145	0.762357	-16.9976	-1.12042	-16.7857	16.8322	142.586	2484565	37	14	15	QC-filtered	N
#996	0.56	-1	-0.663933	-17.2747	2.15397	-14.2371	-0.720294	-18.7411	15.592	143.055	4048258	34	18	12	QC-pass	N
#997	0.68	-1	1.14623	-23.1819	4.01011	-19.991	1.25881	-25.4588	22.836	137.576	4433737	38	14	7	QC-pass	N
#998	0.91	-1	0.57427	-21.9957	1.83291	-20.6037	0.572264	-21.9189	21.1857	137.972	9138989	36	18	10	QC-pass	N
#999	0.42	-1	-0.0183685	-21.1851	1.14639	-19.9046	-0.0172273	-19.8688	19.8685	138.288	4670976	33	20	8	QC-pass	N
#1000	0.34	-1	0.672669	-26.2639	2.5505	-24.1487	0.668694	-26.1087	25.2845	137.635	4820127	44	17	8	QC-pass	N
#1001	0.58	-1	0.41502	-22.9781	3.33531	-19.7372	0.42156	-23.3402	21.9584	137.664	4526136	18	16	7	QC-pass	N
#1002	0.96	-1	0.982662	-19.1116	2.57324	-17.371	0.894496	-17.3968	18.8618	137.669	4603878	40	22	10	QC-pass	N
#1003	0.65	-1	0.355354	-20.2577	1.60698	-18.885	0.340281	-19.3984	19.3488	137.822	4622389	34	23	8	QC-pass	N
#1004	1.7	-1	1.4741	-22.3151	2.74361	-20.9039	1.5787	-23.8985	22.3302	137.635	4720637	36	16	8	QC-pass	N
#1005	0.3	-1	-0.415228	-14.1832	1.6906	-11.9413	-0.360632	-12.3184	12.9236	147.951	3835943	29	14	7	QC-pass	N
#1006	1.65	-1	1.32136	-10.0617	3.30313	-7.97403	1.2893	-9.81756	10.6849	147.634	4212395	26	19	9	QC-pass	N
#1007	0.67	-1	0.558963	-11.865	1.29706	-11.0839	0.578972	-12.2897	11.662	147.562	4011003	30	17	9	QC-pass	N
#1008	0.78	-1	0.587597	-8.7191	3.75618	-5.41211	0.495921	-7.35876	8.7359	149.132	3986630	39	17	7	QC-pass	N
#1009	1.49	-1	0.884305	-10.1407	3.66353	-7.21764	0.914417	-10.486	10.3488	148.052	4146124	29	18	17	QC-pass	N
#1010	1.71	-1	2.11059	-12.5748	4.54871	-9.96862	2.02872	-12.087	13.7847	147.322	4514944	35	25	9	QC-pass	N
#1011	1.01	-1	2.49098	-15.0019	4.44321	-12.8894	2.54874	-15.3498	16.42	145.119	4624347	24	15	8	QC-pass	N
#1012	1.37	-1	1.26539	-8.08185	3.29843	-5.95964	1.15812	-7.39675	8.77396	148.951	4205803	27	20	7	QC-pass	N
#1013	0.78	-1	0.210173	-12.2902	1.57926	-10.8408	0.209151	-12.2305	11.7337	147.527	3824849	36	20	8	QC-pass	N
#1014	0.33	-1	-1.26787	-12.5792	1.31639	-9.85775	-1.14788	-11.3888	10.6176	147.519	4144348	27	17	8	QC-pass	N
#1015	0.8	-1	1.57306	-10.6417	3.30624	-8.80915	1.33628	-9.03985	11.4656	148.02	3493728	29	19	7	QC-pass	N
#1016	0.97	-1	0.681601	-11.6441	2.56697	-9.64961	0.599598	-10.2432	11.5697	147.561	3916766	31	16	7	QC-pass	N
#1017	0.47	-1	0.424137	-11.2541	1.91019	-9.68662	0.374803	-9.94507	10.962	147.792	4100206	31	21	9	QC-pass	N
#1018	0.38	-1	-0.668073	-11.2152	0.844435	-9.62781	-0.745978	-12.523	9.90023	148.528	3778565	38	18	7	QC-pass	N
#1019	2.62	-1	2.14074	-9.29525	5.66182	-5.58519	1.85185	-8.04088	10.7346	147.757	3564173	38	14	14	QC-pass	Unclassified
#1020	1.36	-1	0.760992	-8.55162	3.65041	-5.53591	0.760207	-8.5428	8.74145	148.835	3872723	30	18	8	QC-pass	N
#1021	0.9	-1	0.826791	-14.3129	1.38062	-13.7197	0.753183	-13.0386	14.2111	146.786	3941586	25	19	10	QC-pass	N
#1022	0.47	-1	0.559484	-17.1584	1.83328	-15.7787	0.501797	-15.3892	16.6312	146.265	2903899	39	14	9	QC-filtered	N
#1023	0.8	-1	1.38873	-16.7725	2.70818	-15.3406	1.44383	-17.4381	17.0474	145.887	3872231	35	23	8	QC-pass	N
#1024	0.87	-1	0.923	-12.9306	3.80394	-9.8623	0.838141	-11.7418	13.0039	146.511	4112882	26	21	12	QC-pass	N
#1025	1.03	-1	0.500196	-14.882	1.22516	-14.1047	0.481313	-14.3202	14.4388	146.512	4393559	42	15	8	QC-pass	N
#1026	0.92	-1	-0.427985	-16.6961	2.46526	-13.582	-0.457933	-17.8644	15.2704	145.952	4348449	25	23	9	QC-pass	N
#1027	0.65	-1	-0.0562834	-19.3667	1.72981	-17.4188	-0.0598419	-20.5912	18.1261	146.246	4231889	31	18	10	QC-pass	N
#1028	0.74	-1	0.0010836	-14.485	2.158	-12.1814	0.000971167	-12.982	13.5976	146.714	3905501	39	16	8	QC-pass	N
#1029	0.78	-1	1.57945	-13.8955	2.79679	-12.5897	1.2729	-11.1985	14.5258	147.039	3899587	23	18	12	QC-pass	N
#1030	1.3	-1	0.440155	-13.1882	2.94742	-10.5206	0.366172	-10.9715	12.7925	146.813	2893286	18	20	17	QC-filtered	N
#1031	0.9	-1	0.175393	-15.9933	2.55849	-13.4293	0.152318	-13.8892	15.177	146.263	2901010	37	17	17	QC-filtered	N
#1032	0.45	-1	-0.0743894	-16.6865	1.82507	-14.639	-0.0672838	-15.0927	15.5933	145.71	4589691	38	14	9	QC-pass	N
#1033	0.61	-1	0.566038	-17.208	2.54273	-15.0664	0.604125	-18.3659	16.6839	143.802	4127252	36	15	18	QC-pass	N
#1034	1.04	-1	1.13231	-16.4124	3.63598	-13.7026	1.06789	-15.4788	16.4687	143.914	3956581	26	21	22	QC-pass	N
#1035	0.61	-1	-0.956238	-27.9921	2.16793	-24.4715	-0.99352	-29.0835	25.3777	142.319	3305061	33	17	22	QC-pass	N
#1036	0.55	-1	1.33461	-12.4904	3.01993	-10.6957	1.38415	-12.9541	12.9771	146.135	3928725	39	22	24	QC-pass	N
#1037	0.54	-1	-1.80805	-17.4292	0.456062	-14.9991	-1.57438	-15.1767	14.6631	144.875	4561560	30	29	18	QC-pass	N
#1038	0.42	-1	0.19561	-19.4855	1.6717	-17.873	0.178609	-17.7919	18.474	144.193	3286086	33	16	25	QC-pass	N
#1039	0.61	-1	-1.43439	-14.9441	-0.506199	-13.957	-1.34647	-14.0281	12.6811	144.717	3600823	38	12	17	QC-pass	N
#1040	0.45	-1	-1.83125	-21.5729	0.788712	-18.7102	-1.83064	-21.5658	18.5309	144.199	3780285	21	32	18	QC-pass	N
#1041	0.49	-1	-0.154614	-17.7348	1.80652	-15.6119	-0.144304	-16.5522	16.502	143.862	3739490	30	18	19	QC-pass	N
#1042	0.46	-1	-0.683118	-22.2137	1.71828	-19.5697	-0.808435	-26.2888	20.2101	143.224	4811325	35	14	10	QC-pass	N
#1043	1.73	-1	0.303757	-15.7553	2.94613	-12.9138	0.289558	-15.0188	15.0741	144.322	3527958	29	20	19	QC-pass	N
#1044	0.98	-1	-1.02734	-20.4654	1.12084	-18.1212	-1.05223	-20.9614	18.2459	143.903	4803272	37	16	18	QC-pass	N
#1045	0.65	-1	-0.00409364	-16.6219	1.48716	-15.0143	-0.00382606	-15.5354	15.5986	144.904	3755899	38	23	22	QC-pass	N
#1046	0.95	-1	-1.03794	-19.2462	0.767378	-17.2866	-1.04163	-19.3145	17.0915	144.179	3807219	23	19	18	QC-pass	N
#1047	0.93	-1	-1.47738	-20.0114	1.81297	-16.4348	-1.53581	-20.8028	17.3973	143.583	3657432	35	16	18	QC-pass	N
#1048	0.28	-1	1.18734	-15.9233	2.43598	-14.5744	1.08781	-14.5885	16.0612	144.576	3357538	37	26	24	QC-pass	N
#1049	0.45	-1	-1.65004	-15.3035	1.07159	-12.4075	-1.28495	-11.9174	12.8161	145.763	3547157	34	13	9	QC-pass	N
#1050	1.4	-1	0.652862	-9.41089	2.94723	-7.00816	0.535067	-7.7129	9.44652	147.199	2359856	42	12	14	QC-filtered	N
#1051	0.54	-1	-0.850264	-16.0962	3.26514	-11.6864	-0.846348	-16.0221	14.3109	146.535	2611822	25	22	16	QC-filtered	N
#1052	0.21	-1	-1.42752	-18.2879	-0.0743439	-16.8276	-1.10753	-14.1886	15.8263	145.617	2450915	21	20	16	QC-filtered	N
#1053	1.2	-1	0.714209	-18.3333	2.89191	-15.9609	0.687359	-17.6441	17.8793	144.541	3648087	37	14	14	QC-pass	N
#1054	1.1	-1	-0.532596	-20.4082	0.719863	-19.0389	-0.580983	-22.2623	18.6566	144.244	5248076	22	21	12	QC-pass	N
#1055	1.25	-1	1.39663	-16.7873	3.42149	-14.5896	1.22553	-14.7307	17.0687	143.654	6954700	32	20	17	QC-pass	N
#1056	0.7	-1	1.65232	-17.0404	2.92163	-15.6598	1.3774	-14.2052	17.5463	144.848	2471393	22	21	13	QC-filtered	N
#1057	0.36	-1	-0.087826	-14.3549	1.64869	-12.5021	-0.0684395	-11.1862	13.392	145.163	2435736	38	16	13	QC-filtered	N
#1058	0.6	-1	0.0886351	-17.5615	1.32481	-16.2229	0.0653196	-12.9419	16.5676	145.638	2415321	34	17	13	QC-filtered	N
#1059	0.76	-1	1.45122	-17.5189	3.60025	-15.1785	1.23498	-14.9085	17.8066	144.458	3567520	24	18	9	QC-pass	N
#1060	0.78	-1	2.19633	-16.5763	4.33587	-14.2483	1.84713	-13.9408	17.6213	144.949	2419934	27	14	14	QC-filtered	N
#1061	0.63	-1	1.07156	-11.912	3.96303	-8.84438	0.806758	-8.96833	12.1873	145.732	2180115	38	21	13	QC-filtered	N
#1062	0.94	-1	1.92618	-11.4701	4.71979	-8.50089	1.39456	-8.30442	12.5747	145.06	2060726	26	18	13	QC-filtered	N
#1063	1.19	-1	0.66898	-12.865	3.0491	-10.3337	0.721605	-13.8771	12.704	128.137	4882441	21	19	10	QC-pass	N
#1064	0.8	-1	-0.262451	-16.3665	1.09288	-14.9087	-0.235267	-14.6713	15.1163	126.953	4480957	24	21	14	QC-pass	N
#1065	0.75	-1	1.29681	-15.2818	3.12724	-13.309	1.26509	-14.908	15.5618	127.636	3863251	25	24	10	QC-pass	N
#1066	0.71	-1	2.03733	-11.1763	2.49265	-10.6927	1.59089	-8.72722	12.4032	127.369	3645505	28	23	9	QC-pass	N
#1067	0.6	-1	-0.512182	-14.6681	1.33171	-12.7017	-0.557793	-15.9743	13.2877	125.754	4437157	36	17	18	QC-pass	N
#1068	0.67	-1	-1.88971	-14.6253	0.476596	-12.1175	-1.76291	-13.6439	11.9545	125.67	4331390	35	12	17	QC-pass	N
#1069	0.92	-1	1.0065	-8.9886	1.65375	-8.31099	1.03994	-9.28723	9.38208	126.493	4717694	24	19	9	QC-pass	N
#1070	0.87	-1	1.18896	-10.1237	2.27345	-8.98167	1.07086	-9.11812	10.6189	126.472	4358664	33	13	14	QC-pass	N
#1071	0.64	-1	1.06892	-9.07574	1.74616	-8.36625	1.06543	-9.04608	9.52247	126.907	4304721	25	19	9	QC-pass	N
#1072	1.9	-1	2.57243	-11.4117	3.41087	-10.5182	2.53459	-11.2438	13.1264	126.76	4746556	42	20	13	QC-pass	N
#1073	0.55	-1	0.239613	-12.2391	2.99005	-9.32762	0.27944	-14.2734	11.7134	149.128	9443307	34	14	16	QC-pass	N
#1074	0.49	-1	0.603188	-8.84723	2.45359	-6.91477	0.491183	-7.20441	8.87081	150.142	2598033	32	19	13	QC-filtered	N
#1075	0.57	-1	-0.497612	-11.1526	0.651053	-9.94649	-0.387571	-8.68633	10.0015	149.279	2623739	35	16	15	QC-filtered	N
#1076	2.06	-1	0.686305	-10.3054	3.32307	-7.53266	0.629162	-9.44739	10.3176	148.807	4199423	36	17	11	QC-pass	Unclassified
#1077	0.34	-1	-1.59803	-14.7291	1.36695	-11.5814	-1.53169	-14.1176	12.3257	148.933	4124360	36	17	10	QC-pass	N
#1078	0.6	-1	-1.26111	-13.5378	0.638224	-11.529	-1.17326	-12.5947	11.5237	148.485	4764630	41	14	9	QC-pass	N
#1079	0.56	-1	-0.585979	-10.7887	2.45776	-7.59918	-0.547695	-10.0838	9.57694	149.305	2885286	27	18	14	QC-filtered	N
#1080	0.81	-1	0.0577348	-12.2972	2.52813	-9.68358	0.0531919	-11.3296	11.5972	149.334	4385576	32	22	8	QC-pass	N
#1081	0.34	-1	0.458736	-14.2293	0.881746	-13.7771	0.440166	-13.6533	13.7872	148.221	4584577	33	19	10	QC-pass	N
#1082	0.41	-1	-0.240856	-13.3696	1.09945	-11.9467	-0.245627	-13.6344	12.3235	148.987	3909645	24	18	9	QC-pass	N
#1083	1.6	-1	1.07927	-11.4978	2.86791	-9.60359	1.05558	-11.2454	11.8057	148.474	4340628	26	19	9	QC-pass	N
#1084	0.51	-1	-0.666581	-15.3032	1.98065	-12.4741	-0.657401	-15.0924	13.7389	146.929	3017219	27	20	13	QC-pass	N
#1085	0.47	-1	0.668116	-12.021	2.80947	-9.75214	0.667051	-12.0019	11.9109	148.019	4596826	37	20	7	QC-pass	N
#1086	1.03	-1	0.434955	-11.3095	3.58769	-7.98293	0.379008	-9.85476	11.0241	148.435	4266991	37	16	13	QC-pass	N
#1087	0.64	-1	0.614926	-13.6631	2.57457	-11.5721	0.586341	-13.0279	13.4023	147.716	4966442	25	13	7	QC-pass	N
#1088	0.72	-1	-0.414303	-13.9902	1.49199	-11.9625	-0.422734	-14.275	12.7433	141.587	4291204	36	16	7	QC-pass	N
#1089	0.34	-1	1.00046	-13.9565	3.23712	-11.5628	0.996331	-13.8988	14.0396	141.805	3327307	22	21	7	QC-pass	N
#1090	0.63	-1	0.746258	-15.874	3.2185	-13.2089	0.820985	-17.4636	15.6009	141.811	3649687	32	13	7	QC-pass	N
#1091	0.6	-1	-0.107611	-14.7328	3.71496	-10.6478	-0.111396	-15.251	13.7282	141.992	4135987	36	17	6	QC-pass	N
#1092	0.35	-1	-0.0722038	-14.3091	2.00121	-12.0971	-0.0686661	-13.608	13.3637	141.785	4046198	26	21	7	QC-pass	N
#1093	0.76	-1	0.654085	-16.0336	2.61658	-13.9174	0.593218	-14.5416	15.6642	140.975	3946989	25	30	6	QC-pass	N
#1094	1.21	-1	-0.45761	-14.5737	1.03597	-12.9812	-0.462758	-14.7376	13.2503	141.383	3843733	41	16	7	QC-pass	N
#1095	0.95	-1	0.0917651	-12.4139	1.97454	-10.4207	0.0832006	-11.2553	11.7387	142.309	3678432	25	17	7	QC-pass	N
#1096	0.46	-1	0.654123	-16.4889	2.29136	-14.7199	0.662902	-16.7102	16.0916	140.376	3673648	25	17	7	QC-pass	N
#1097	0.71	-1	0.392397	-12.2529	3.27814	-9.19584	0.385179	-12.0275	11.8697	142.118	3873377	38	13	7	QC-pass	N
#1098	0.84	-1	0.120276	-13.27	2.176	-11.0851	0.105988	-11.6936	12.569	142.486	3661840	26	19	7	QC-pass	N
#1099	0.96	-1	-0.593671	-14.0564	1.39842	-11.9384	-0.560418	-13.2691	12.637	141.243	5501923	35	13	7	QC-pass	N
#1100	0.27	-1	-1.00248	-15.414	0.846489	-13.4399	-1.08166	-16.6314	13.5276	141.521	3243642	36	17	7	QC-pass	N
#1101	0.54	-1	-1.17319	-15.1204	1.41215	-12.3658	-1.26149	-16.2584	13.0918	141.987	4108405	40	19	7	QC-pass	N
#1102	0.49	-1	-0.110542	-13.767	0.82497	-12.7716	-0.114285	-14.2331	12.8189	141.854	3796522	24	17	7	QC-pass	N
#1103	0.45	-1	0.687913	-13.4837	2.28233	-11.7832	0.555695	-10.8921	13.3024	138.542	2074350	20	19	8	QC-filtered	N
#1104	0.94	-1	0.136281	-22.7076	1.55986	-21.1314	0.110725	-18.4494	21.4428	137.215	3935734	37	20	9	QC-pass	N
#1105	0.68	-1	0.334249	-17.0222	2.23118	-14.9707	0.345446	-17.5923	16.2919	139.105	4737877	38	16	7	QC-pass	N
#1106	0.3	-1	0.89801	-18.5834	2.51212	-16.8217	0.787059	-16.2874	18.2866	138.778	2570482	37	13	8	QC-filtered	N
#1107	0.41	-1	-1.84554	-23.1138	0.965298	-20.0223	-1.66552	-20.8592	19.9638	138.647	2914208	38	16	9	QC-filtered	N
#1108	1.33	-1	1.54806	-21.3916	3.50485	-19.2241	1.64219	-22.6922	21.5327	138.068	4569399	19	15	6	QC-pass	N
#1109	0.42	-1	0.700246	-21.6068	1.01037	-21.2642	0.67154	-20.721	20.9389	138.533	4379103	36	16	8	QC-pass	N
#1110	1.97	-1	3.11634	-22.1638	3.76632	-21.4367	2.75106	-19.5659	23.7297	138.209	2915412	40	16	7	QC-filtered	Unclassified
#1111	1.31	-1	1.23585	-15.8976	3.54772	-13.3998	1.15915	-14.911	16.0826	139.881	3194978	23	15	6	QC-pass	N
#1112	1.6	-1	2.13395	-17.0772	2.76162	-16.393	1.7085	-13.6725	18.0329	136.561	3100340	20	21	7	QC-pass	N
#1113	0.72	-1	0.691207	-16.7608	2.74736	-14.5362	0.526648	-12.7704	16.3816	140.237	3105215	36	18	7	QC-pass	N
#1114	0.31	-1	0.494213	-18.1407	2.52992	-15.927	0.448428	-16.4601	17.492	139.569	4632336	23	18	7	QC-pass	N
#1115	0.5	-1	1.28347	-16.4777	2.22708	-15.4554	1.02175	-13.1176	16.6718	138.925	3951118	36	19	8	QC-pass	N
#1116	0.55	-1	-0.437731	-19.9571	2.50002	-16.7502	-0.41129	-18.7516	18.3222	138.685	3182044	33	16	8	QC-pass	N
#1117	0.68	-1	1.49559	-17.4659	2.93094	-15.9028	1.31046	-15.3039	17.7985	138.489	4071207	36	17	8	QC-pass	N
#1118	0.64	-1	1.43731	-19.9177	3.82306	-17.2929	1.38703	-19.2211	20.0453	138.706	5287372	40	18	7	QC-pass	N
#1119	0.36	-1	0.913754	-22.9127	1.92904	-21.7838	0.879379	-22.0507	22.3651	138.085	4421725	43	18	7	QC-pass	N
#1120	0.65	-1	-0.576402	-18.0217	1.51715	-15.7567	-0.537999	-16.8209	16.3753	145.413	3860266	29	16	8	QC-pass	N
#1121	0.57	-1	1.0155	-14.5477	1.08568	-14.4724	0.87828	-12.5819	14.6087	143.282	3764176	20	19	8	QC-pass	N
#1122	0.39	-1	-0.515102	-14.2994	1.4774	-12.178	-0.489011	-13.5751	12.9389	145.344	3358718	40	16	7	QC-pass	N
#1123	1.46	-1	-1.37541	-18.9845	1.96929	-15.3634	-1.30151	-17.9644	16.5291	143.98	3777004	27	14	8	QC-pass	N
#1124	0.52	-1	-0.19333	-16.8237	1.6759	-14.8086	-0.189077	-16.4536	15.6104	144.933	4623324	23	20	9	QC-pass	N
#1125	1.43	-1	0.943712	-11.8445	2.92722	-9.74196	0.826974	-10.3793	12.0039	145.527	3160345	25	19	9	QC-pass	N
#1126	0.49	-1	0.367731	-13.1183	2.36119	-10.9987	0.319341	-11.3921	12.6589	146.789	4234005	35	19	7	QC-pass	N
#1127	0.94	-1	0.320905	-12.7053	2.30903	-10.5956	0.322433	-12.7658	12.2273	145.575	4052342	37	20	8	QC-pass	N
#1128	0.8	-1	0.340129	-17.1163	0.969295	-16.4356	0.294213	-14.8057	16.3858	145.415	3211286	29	18	6	QC-pass	N
#1129	0.49	-1	0.0728807	-14.604	1.87155	-12.6814	0.0745	-14.9284	13.7767	145.779	3375771	28	13	8	QC-pass	N
#1130	0.42	-1	-0.149628	-12.9142	2.47358	-10.1338	-0.133296	-11.5046	11.9817	145.819	3937610	32	17	6	QC-pass	N
#1131	0.47	-1	0.213899	-14.1255	1.56585	-12.6825	0.171048	-11.2957	13.4599	146.245	3894490	21	19	8	QC-pass	N
#1132	0.4	-1	1.04006	-12.2604	3.19127	-9.97488	0.98377	-11.5969	12.4847	145.463	3405730	31	16	6	QC-pass	N
#1133	0.46	-1	0.00244708	-14.4233	2.56043	-11.6921	0.00233472	-13.7611	13.541	145.633	4129692	22	17	6	QC-pass	N
#1134	0.48	-1	-0.196214	-11.897	0.0445438	-11.6431	-0.193765	-11.7486	10.9832	146.28	3587829	36	16	6	QC-pass	N
#1135	1.02	-1	1.33976	-11.2065	4.07543	-8.30977	1.46101	-12.2207	11.7768	146.568	3437010	38	20	7	QC-pass	N
#1136	0.68	-1	0.92706	-13.988	3.32391	-11.4234	1.11159	-16.7724	14.0003	144.984	3659201	25	20	8	QC-pass	N
#1137	0.37	-1	-0.13502	-18.4853	1.16872	-17.0692	-0.136742	-18.721	17.2248	143.559	3537878	22	18	9	QC-pass	N
#1138	0.53	-1	-1.52752	-15.1983	0.783058	-12.7395	-1.27412	-12.677	12.8323	145.709	3586224	34	13	7	QC-pass	N
#1139	0.37	-1	-0.279948	-15.9826	2.74074	-12.7393	-0.267839	-15.2913	14.7396	144.664	3538124	37	13	8	QC-pass	N
#1140	0.54	-1	-0.732337	-18.0171	2.57244	-14.4443	-0.706883	-17.3909	16.2247	144.732	3936748	38	16	9	QC-pass	N
#1141	0.7	-1	1.0641	-19.9948	2.69679	-18.2007	0.976669	-18.352	19.7673	143.754	4109423	40	16	7	QC-pass	N
#1142	0.8	-1	0.392962	-12.7493	3.12702	-9.84659	0.314528	-10.2046	12.3362	145.39	3198479	24	19	8	QC-pass	N
#1143	1.24	-1	0.302954	-12.6987	2.15814	-10.7303	0.315792	-13.2368	12.2042	145.873	3972476	34	16	8	QC-pass	N
#1144	0.37	-1	-0.305028	-16.4843	2.9258	-13.0082	-0.282699	-15.2776	15.187	144.161	4023087	37	18	10	QC-pass	N
#1145	0.62	-1	-0.0946554	-15.2903	1.72688	-13.3389	-0.0865012	-13.9731	14.2637	145.187	4176307	24	18	9	QC-pass	N
#1146	0.74	-1	0.526109	-12.0709	2.25629	-10.2384	0.515743	-11.833	11.8244	145.692	4139660	38	17	8	QC-pass	N
#1147	0.44	-1	-1.30552	-14.5785	1.40909	-11.6948	-1.34352	-15.0029	12.4589	146.894	4158066	42	17	8	QC-pass	N
#1148	0.39	-1	-0.713348	-10.4088	1.97686	-7.59613	-0.655587	-9.56594	9.10077	144.566	3351760	25	12	11	QC-pass	N
#1149	0.74	-1	-0.454683	-16.7223	1.8693	-14.2209	-0.390308	-14.3547	15.2699	144.255	3196034	26	28	8	QC-pass	N
#1150	1.46	-1	-1.69902	-14.0042	0.750316	-11.4134	-1.46162	-12.0475	11.5505	145.159	3691852	37	15	7	QC-pass	N
#1151	0.42	-1	-1.42861	-10.4938	1.23559	-7.71628	-1.38637	-10.1835	8.50923	148.951	3317618	33	17	12	QC-pass	N
#1152	0.71	-1	-0.527805	-12.663	1.50912	-10.51	-0.444576	-10.6662	11.3909	148.928	3266925	35	20	11	QC-pass	N
#1153	1	-1	-0.0983178	-11.6001	1.9013	-9.49259	-0.0841784	-9.93189	10.7964	148.885	3166875	39	18	10	QC-pass	N
#1154	0.31	-1	-0.392273	-13.9477	1.35575	-12.0884	-0.366515	-13.0318	12.724	148.478	2973137	40	20	14	QC-filtered	N
#1155	0.49	-1	-0.762274	-10.108	1.22537	-8.0332	-0.688491	-9.12964	8.77256	149.845	2977503	37	14	12	QC-filtered	N
#1156	1.08	-1	-1.50987	-11.1065	-0.305467	-9.84785	-1.30527	-9.60152	9.00806	149.638	2921773	40	16	14	QC-filtered	N
#1157	0.57	-1	-0.306893	-11.1324	2.46281	-8.222	-0.218709	-7.93358	10.1616	149.296	2531463	36	16	12	QC-filtered	N
#1158	0.44	-1	-0.515399	-13.9179	1.52281	-11.7515	-0.431667	-11.6568	12.5805	148.359	2997953	32	17	10	QC-filtered	N
#1159	0.74	-1	0.318113	-14.7212	2.20953	-12.6963	0.320982	-14.8539	14.1169	148.375	2931939	32	17	10	QC-filtered	N
#1160	0.47	-1	-1.18086	-12.2976	2.0946	-8.85121	-1.03792	-10.809	10.4349	149.194	2444529	37	15	12	QC-filtered	N
#1161	1.14	-1	1.98081	-10.8207	4.38197	-8.2753	1.65624	-9.04768	12.0164	148.563	3268258	32	17	10	QC-pass	N
#1162	0.65	-1	0.33917	-11.2414	2.13213	-9.35097	0.305237	-10.1167	10.8703	148.259	3538423	34	15	11	QC-pass	N
#1163	0.55	-1	-0.216642	-12.3229	2.57921	-9.36823	-0.21304	-12.1181	11.3638	148.742	3264127	35	18	10	QC-pass	N
#1164	0.28	-1	0.0565069	-11.5823	1.93754	-9.59855	0.045	-9.22374	10.925	149.304	3235832	34	16	10	QC-pass	N
#1165	1.54	-1	2.71626	-8.93291	5.75143	-5.7318	1.93849	-6.37507	10.9347	148.845	2195184	30	18	18	QC-filtered	N
#1166	0.44	-1	-0.0319082	-13.0008	2.21252	-10.6198	-0.0291529	-11.8782	12.1735	148.758	2949420	26	15	12	QC-filtered	N
#1167	0.44	-1	-2.01047	-21.0422	1.3769	-17.3523	-1.81633	-19.0103	17.8645	147.674	2921748	31	14	12	QC-filtered	N
#1168	0.7	-1	-0.737472	-12.9279	1.83056	-10.213	-0.680561	-11.9303	11.4428	148.991	3082061	36	16	10	QC-pass	N
#1169	0.73	-1	-0.066885	-8.72193	2.46012	-6.09227	-0.0643293	-8.38865	8.12421	150.042	3138869	35	16	10	QC-pass	N
#1170	0.47	-1	-2.16989	-17.2419	0.595172	-14.2812	-2.27469	-18.0746	14.1476	148.13	3461104	27	13	11	QC-pass	N
#1171	0.87	-1	-2.82225	-14.25	0.876254	-10.3532	-2.58236	-13.0388	10.7269	149.108	2811681	34	20	12	QC-filtered	N
#1172	0.77	-1	-2.36536	-18.042	0.597106	-14.8616	-2.36138	-18.0117	14.7152	148.042	2713257	35	14	12	QC-filtered	N
#1173	0.64	-1	-0.413174	-15.77	1.55326	-13.6619	-0.359075	-13.7052	14.415	148.12	2895283	35	16	10	QC-filtered	N
#1174	0.55	-1	-0.136105	-17.6314	2.06461	-15.25	-0.127443	-16.5093	16.4223	147.704	3032070	35	17	8	QC-pass	N
#1175	0.93	-1	-1.88582	-12.862	1.23587	-9.57951	-1.47046	-10.0291	10.303	149.253	2582671	36	17	11	QC-filtered	N
#1176	0.53	-1	0.104393	-10.4961	1.76016	-8.75794	0.0874405	-8.79162	9.95032	150.205	2684661	38	15	11	QC-filtered	N
#1177	1.62	-1	-2.40818	-14.1203	-0.151043	-11.7391	-2.51167	-14.7271	10.9938	149.876	2539640	27	20	10	QC-filtered	N
#1178	0.49	-1	-1.5183	-12.7306	2.08604	-8.93656	-1.37146	-11.4994	10.5246	149.672	2412713	24	15	10	QC-filtered	N
#1179	0.67	-1	-0.985901	-13.2806	1.30313	-10.8594	-0.896788	-12.0802	11.5406	148.766	3915003	30	12	7	QC-pass	N
#1180	0.43	-1	-0.496088	-12.7074	2.1456	-9.91435	-0.443672	-11.3648	11.4624	148.975	3055882	36	14	7	QC-pass	N
#1181	0.72	-1	-0.711242	-13.8504	2.45838	-10.4853	-0.619598	-12.0658	12.3333	148.878	2702395	39	16	9	QC-filtered	N
#1182	0.73	-1	0.788488	-13.8021	3.1241	-11.3065	0.73122	-12.7996	13.6957	146.19	3642935	30	14	7	QC-pass	N
#1183	0.8	-1	1.37593	-9.87171	4.31821	-6.7741	1.13339	-8.13162	10.5578	147.08	3228507	25	16	7	QC-pass	N
#1184	0.68	-1	0.398328	-11.1739	2.65411	-8.79561	0.320753	-8.9978	10.8625	147.168	3018027	39	19	7	QC-pass	N
#1185	0.49	-1	-0.999019	-14.1327	1.96696	-10.9839	-0.886669	-12.5434	12.3282	146.635	3711437	36	16	7	QC-pass	N
#1186	0.43	-1	-1.82152	-16.9686	0.411972	-14.5763	-1.91922	-17.8788	14.2181	145.933	4215916	38	13	7	QC-pass	N
#1187	0.83	-1	1.09583	-17.8896	1.71052	-17.2201	0.991908	-16.193	17.821	145.656	3260589	22	14	7	QC-pass	N
#1188	0.5	-1	0.173927	-10.3463	2.34955	-8.06329	0.150377	-8.94544	9.87504	147.411	3695062	30	14	7	QC-pass	N
#1189	0.92	-1	-0.020459	-12.8232	1.88963	-10.7983	-0.0176449	-11.0594	12.0175	146.552	3688524	30	17	8	QC-pass	N
#1190	0.64	-1	-0.0980729	-14.5619	1.93132	-12.3947	-0.0889743	-13.2109	13.5767	146.457	4291663	26	16	7	QC-pass	N
#1191	0.37	-1	-0.139825	-12.9558	1.47139	-11.2476	-0.119213	-11.0459	12.0299	147.126	3458835	40	17	7	QC-pass	N
#1192	0.2	-1	0.832013	-11.8647	2.56455	-10.0289	0.772235	-11.0122	11.918	147.753	3088405	24	19	7	QC-pass	N
#1193	0.44	-1	0.275439	-15.2151	2.10459	-13.253	0.266199	-14.7047	14.5405	147.065	4212696	31	22	7	QC-pass	N
#1194	0.77	-1	0.0659567	-10.7884	1.32927	-9.46069	0.0647705	-10.5943	10.1886	147.388	3580407	26	23	10	QC-pass	N
#1195	0.36	-1	-0.325232	-11.1813	2.55007	-8.15946	-0.320609	-11.0223	10.1902	147.544	3562873	28	15	9	QC-pass	N
#1196	0.72	-1	0.764425	-10.632	2.4789	-8.82587	0.755741	-10.5113	10.6975	147.488	4411861	29	19	8	QC-pass	N
#1197	0.6	-1	-0.725873	-14.2688	1.26005	-12.1566	-0.80025	-15.7308	12.7123	146.745	3374935	19	18	7	QC-pass	N
#1198	0.78	-1	0.407147	-11.0927	2.80601	-8.56432	0.377416	-10.2826	10.7945	148.105	4223369	38	15	7	QC-pass	N
#1199	0.51	-1	0.134691	-16.6247	1.13095	-15.5501	0.138599	-17.1071	15.7315	145.83	4086446	34	14	7	QC-pass	N
#1200	0.81	-1	1.60834	-14.4657	3.63376	-12.2875	1.34994	-12.1416	15.0882	146.718	3979228	33	13	7	QC-pass	N
#1201	0.71	-1	0.85609	-12.6774	2.95597	-10.4442	0.774542	-11.4698	12.7035	145.744	3536088	36	19	7	QC-pass	N
#1202	0.52	-1	-0.581738	-15.0233	1.20753	-13.1127	-0.532073	-13.7407	13.5558	146.921	3908267	36	12	7	QC-pass	N
#1203	0.25	-1	-0.979698	-15.4824	1.83266	-12.4786	-0.847952	-13.4004	13.6132	146.377	4103890	31	13	7	QC-pass	N
#1204	1.3	-1	1.33592	-11.0004	4.42015	-7.73759	1.30179	-10.7193	11.5797	147.318	3550891	34	16	9	QC-pass	N
#1205	0.47	-1	-0.35621	-12.6768	1.70032	-10.5013	-0.339753	-12.0911	11.5649	147.546	4396721	39	16	7	QC-pass	N
#1206	1.3	-1	-1.30296	-12.9798	-0.0758357	-11.6854	-1.2397	-12.3496	10.9607	148.2	3665226	35	19	9	QC-pass	N
#1207	0.96	-1	-0.741241	-15.1309	2.01326	-12.1904	-0.796653	-16.262	13.5071	146.121	3871996	23	9	7	QC-pass	N
#1208	0.31	-1	0.0814503	-13.1832	1.02695	-12.1788	0.0788854	-12.7681	12.4511	146.985	3654333	24	21	7	QC-pass	N
#1209	0.44	-1	-0.769041	-11.2844	1.99328	-8.38573	-0.772087	-11.3291	9.87042	147.621	3763978	34	12	9	QC-pass	N
#1210	1.14	-1	1.16304	-10.485	2.02108	-9.58	1.14014	-10.2784	10.9336	147.273	4446747	26	19	7	QC-pass	N
#1211	2.21	-1	1.60601	-9.57484	3.03621	-8.06957	1.47555	-8.79705	10.4951	147.426	4208535	26	15	9	QC-pass	Unclassified
#1212	1.09	-1	0.797835	-10.4479	1.96251	-9.22175	0.736485	-9.6445	10.556	147.243	4279036	36	14	7	QC-pass	N
#1213	0.56	-1	-0.621318	-17.1794	-0.22514	-16.7524	-0.575263	-15.9059	15.5425	146.886	4502072	30	26	8	QC-pass	N
#1214	1.14	-1	-0.232779	-12.4022	1.93075	-10.115	-0.215879	-11.5017	11.423	146.739	3908256	35	13	7	QC-pass	N
#1215	0.76	-1	-0.713688	-12.6213	0.620554	-11.2125	-0.666605	-11.7887	11.1773	146.407	3895927	32	18	7	QC-pass	N
#1216	1.08	-1	1.3739	-12.7087	3.77343	-10.1506	1.14473	-10.5889	13.2189	145.699	3724684	35	15	7	QC-pass	N
#1217	0.34	-1	1.09081	-9.97827	3.03108	-7.93722	1.02658	-9.39065	10.3902	147.152	3858761	34	17	9	QC-pass	N
#1218	1.28	-1	0.806677	-17.2084	3.39857	-14.3974	0.699019	-14.9118	16.9102	145.782	4038134	34	13	8	QC-pass	N
#1219	0.64	-1	0.0715494	-9.88213	2.35553	-7.49145	0.0835751	-11.5431	9.3432	147.171	4087905	31	15	8	QC-pass	N
#1220	0.35	-1	0.610293	-14.2426	2.35257	-12.3788	0.691158	-16.1297	13.9419	145.489	4054709	22	18	8	QC-pass	N
#1221	0.97	-1	0.158455	-14.4224	2.295	-12.1397	0.184084	-16.7551	13.6866	145.822	3851581	24	19	8	QC-pass	N
#1222	0.94	-1	-1.09014	-15.4858	0.762674	-13.5078	-1.0777	-15.309	13.5127	145.405	4362606	20	17	8	QC-pass	N
#1223	0.76	-1	0.0342684	-12.1115	1.83019	-10.2132	0.0328841	-11.6222	11.4008	146.283	3943574	32	12	7	QC-pass	N
#1224	0.69	-1	1.38629	-15.1435	3.23629	-13.15	1.25455	-13.7045	15.516	145.596	3947109	23	14	7	QC-pass	N
#1225	0.35	-1	-0.949344	-13.0756	1.65226	-10.3259	-0.924166	-12.7288	11.3825	147.494	4014038	29	17	10	QC-pass	N
#1226	0.49	-1	-0.905767	-15.1855	1.82186	-12.275	-1.02089	-17.1156	13.4039	146.273	4817850	35	17	7	QC-pass	N
#1227	0.32	-1	-0.477018	-13.8487	2.73659	-10.4334	-0.519916	-15.0941	12.5516	145.903	4001121	38	13	7	QC-pass	N
#1228	0.26	-1	-0.683237	-14.343	2.31577	-11.1518	-0.734244	-15.4138	12.822	146.12	3650718	25	15	7	QC-pass	N
#1229	0.57	-1	-0.714817	-13.8692	1.0542	-11.991	-0.764326	-14.8298	12.3476	146.513	3660207	22	20	7	QC-pass	N
#1230	0.37	-1	0.965211	-11.4208	1.56832	-10.7827	0.879306	-10.4044	11.6264	148.562	3999371	29	30	12	QC-pass	N
#1231	0.5	-1	-1.8473	-10.4515	0.493778	-8.0159	-1.80452	-10.2095	8.07649	149.884	3864996	37	14	12	QC-pass	N
#1232	0.65	-1	1.33274	-11.2099	3.25693	-9.17246	1.21	-10.1776	11.7734	148.583	3825841	40	20	14	QC-pass	N
#1233	0.38	-1	-0.34485	-14.2098	2.66951	-10.9993	-0.384127	-15.8282	13.0146	148.34	3925024	28	19	12	QC-pass	N
#1234	0.48	-1	-1.33608	-14.9513	0.655516	-12.8325	-1.26363	-14.1406	12.7802	148.421	2386626	35	19	17	QC-filtered	N
#1235	0.44	-1	-0.153649	-9.16945	2.19187	-6.72468	-0.17436	-10.4054	8.46284	149.653	3698873	40	16	14	QC-pass	N
#1236	0.62	-1	0.526583	-9.46195	2.34792	-7.55524	0.492811	-8.85511	9.37592	149.185	3322222	36	16	12	QC-pass	N
#1237	0.38	-1	-0.415707	-12.9196	3.64369	-8.62196	-0.360903	-11.2164	11.737	148.445	2598385	31	21	19	QC-filtered	N
#1238	0.8	-1	0.195142	-9.94814	3.04971	-6.95768	0.177573	-9.05249	9.52118	149.29	3167951	37	15	12	QC-pass	N
#1239	1.18	-1	0.380041	-10.0545	2.46783	-7.86444	0.379592	-10.0426	9.79454	149.028	2566112	36	17	17	QC-filtered	N
#1240	0.86	-1	-1.52094	-13.9262	1.52391	-10.7041	-1.3528	-12.3867	11.6444	148.676	2935986	37	13	18	QC-filtered	N
#1241	0.85	-1	-1.89605	-12.4281	0.86002	-9.53574	-1.63647	-10.7266	9.88606	148.995	2641895	38	17	17	QC-filtered	N
#1242	0.38	-1	0.0977677	-11.2243	3.22691	-7.92892	0.0997484	-11.4517	10.6277	148.834	2751232	25	12	17	QC-filtered	N
#1243	0.46	-1	-1.48124	-10.6082	0.726374	-8.306	-1.50825	-10.8016	8.56717	148.65	2613590	36	14	16	QC-filtered	N
#1244	0.5	-1	-0.686251	-11.3703	0.510945	-10.1131	-0.617873	-10.2374	10.0288	148.74	2550910	35	16	16	QC-filtered	N
#1245	0.55	-1	-1.03943	-11.8003	2.16464	-8.43442	-1.02964	-11.6891	10.1009	148.936	2973340	30	18	18	QC-filtered	N
#1246	0.4	-1	-0.0716715	-6.93763	2.85529	-3.91635	-0.0590937	-5.72013	6.44486	154.342	2729987	41	15	12	QC-filtered	N
#1247	0.54	-1	0.356942	-10.1968	3.75935	-6.62584	0.330006	-9.42726	9.90643	153.505	2854559	24	18	12	QC-filtered	N
#1248	0.71	-1	-1.5586	-12.8004	0.467367	-10.6675	-1.53138	-12.5768	10.5523	152.895	2974329	30	15	13	QC-filtered	N
#1249	0.66	-1	-0.0448363	-9.85422	3.59809	-6.04357	-0.0434312	-9.5454	9.20776	153.578	2482929	36	20	12	QC-filtered	N
#1250	0.4	-1	-0.535425	-10.0416	1.96045	-7.43437	-0.466765	-8.75393	8.92315	153.572	2701581	27	17	12	QC-filtered	N
#1251	0.7	-1	-1.5935	-9.3239	2.16986	-5.42399	-1.26866	-7.42319	7.25628	154.162	2510051	33	16	11	QC-filtered	N
#1252	0.44	-1	1.03823	-9.68963	2.00521	-8.67396	0.931216	-8.69089	10.0699	152.771	2673924	26	18	12	QC-filtered	N
#1253	0.64	-1	-1.78688	-12.4124	0.455622	-10.058	-1.41496	-9.8289	9.9738	152.999	2573125	26	20	12	QC-filtered	N
#1254	0.93	-1	0.525659	-8.52437	3.106	-5.83443	0.555619	-9.0102	8.49497	153.326	3267712	22	18	8	QC-pass	N
#1255	0.75	-1	-1.3511	-11.1045	0.376681	-9.29768	-1.27747	-10.4994	9.15525	153.077	3059153	37	16	7	QC-pass	N
#1256	0.37	-1	-1.10321	-13.3462	0.851129	-11.2796	-0.939373	-11.3642	11.4921	152.076	2409251	26	15	14	QC-filtered	N
#1257	1.03	-1	-1.07278	-9.84481	0.975919	-7.71177	-0.967939	-8.88267	8.23402	153.357	2803262	35	15	12	QC-filtered	N
#1258	0.48	-1	-0.958996	-16.4466	1.60249	-13.6989	-0.983064	-16.8593	14.5377	151.621	2715793	31	14	12	QC-filtered	N
#1259	0.47	-1	-0.108416	-9.5615	2.53729	-6.79842	-0.109468	-9.65426	8.87331	154.024	3337942	38	22	8	QC-pass	N
#1260	0.82	-1	-2.83462	-14.9317	-0.417471	-12.3773	-2.2139	-11.6619	11.3551	152.476	3097838	30	20	7	QC-pass	N
#1261	0.73	-1	0.628658	-5.95617	2.66016	-3.86189	0.52901	-5.01206	6.18097	154.31	2617731	21	16	14	QC-filtered	N
#1262	0.74	-1	-1.2501	-8.66294	1.41307	-5.90711	-1.30349	-9.03287	6.95819	153.881	4102170	37	16	7	QC-pass	N
#1263	0.42	-1	-0.202833	-6.8967	2.52376	-4.08446	-0.197124	-6.70258	6.28332	153.902	3754176	31	14	7	QC-pass	N
#1264	0.76	-1	1.24272	-10.5537	3.39178	-8.28563	1.14094	-9.68934	11.0729	152.5	3672828	24	14	8	QC-pass	N
#1265	0.79	-1	-1.70193	-13.9933	1.04115	-11.092	-1.73624	-14.2754	11.5375	151.952	4325084	37	12	7	QC-pass	N
#1266	0.26	-1	-0.0526046	-10.7494	1.19384	-9.44032	-0.0469987	-9.60384	10.0407	152.594	4005344	28	20	8	QC-pass	N
#1267	0.46	-1	-0.891023	-6.3459	1.84088	-3.54406	-0.822635	-5.85884	5.12032	154.562	4299377	36	12	7	QC-pass	N
#1268	0.38	-1	-0.115395	-6.74363	2.42206	-4.12723	-0.103246	-6.03367	6.22171	153.944	4156177	34	23	7	QC-pass	N
#1269	0.38	-1	-1.28518	-10.0663	1.78498	-6.86961	-1.3126	-10.2811	8.24255	153.292	4183692	26	18	8	QC-pass	N
#1270	0.74	-1	-1.69146	-11.1872	0.537223	-8.85919	-1.88774	-12.4854	8.91335	152.989	4286163	32	16	7	QC-pass	N
#1271	0.6	-1	-0.0190172	-4.86052	4.20432	-0.541221	-0.0205731	-5.25818	4.54456	155.138	4125942	36	15	7	QC-filtered	N
#1272	0.37	-1	0.30485	-10.6068	2.40186	-8.40237	0.320968	-11.1676	10.2424	152.367	4109327	21	17	7	QC-pass	N
#1273	0.78	-1	-0.435592	-7.41551	1.28725	-5.63624	-0.482296	-8.21061	6.55183	153.8	5124872	34	18	7	QC-pass	N
#1274	0.69	-1	-1.30525	-8.5458	1.78364	-5.35195	-1.07894	-7.06407	6.79647	153.905	4028266	31	16	7	QC-pass	N
#1275	0.37	-1	-0.581655	-6.73707	1.88199	-4.20225	-0.682876	-7.90947	5.77789	154.528	4298013	34	16	9	QC-pass	N
#1276	0.4	-1	0.299737	-10.6864	1.64353	-9.27327	0.302195	-10.774	10.3123	152.887	3980010	18	25	7	QC-pass	N
#1277	0.56	-1	-0.0329603	-7.85837	2.58037	-5.14906	-0.0390763	-9.31654	7.34546	154.058	5123535	34	14	7	QC-pass	N
#1278	0.63	-1	-0.641591	-10.1467	1.76194	-7.63595	-0.624868	-9.88223	8.92214	150.972	4097956	35	18	7	QC-pass	N
#1279	0.76	-1	-0.0498591	-12.295	2.49947	-9.59913	-0.050718	-12.5068	11.4941	150.46	4303087	32	15	6	QC-pass	N
#1280	0.8	-1	-0.51673	-13.9344	3.38337	-9.78865	-0.504367	-13.601	12.5947	149.645	3358376	26	21	5	QC-pass	N
#1281	0.36	-1	-0.347418	-12.0046	1.12342	-10.4533	-0.321959	-11.1249	10.9422	149.763	4268041	36	17	7	QC-pass	N
#1282	0.52	-1	0.430237	-12.6144	1.49745	-11.4819	0.409946	-12.0195	12.2446	149.455	4097756	29	24	8	QC-pass	N
#1283	0.46	-1	0.6495	-11.9356	2.13311	-10.3643	0.620402	-11.4008	11.8132	148.998	3486011	38	13	7	QC-pass	N
#1284	1.2	-1	-2.30376	-13.5085	-0.0938593	-11.1824	-2.42041	-14.1924	10.5175	150.059	4404654	34	15	8	QC-pass	N
#1285	0.73	-1	0.592923	-9.54372	1.03028	-9.08557	0.581489	-9.35969	9.51494	150.272	4044674	23	16	7	QC-pass	N
#1286	0.46	-1	-0.557866	-10.8293	1.43747	-8.73776	-0.578383	-11.2276	9.64145	150.034	3672830	37	12	7	QC-pass	N
#1287	0.47	-1	-0.760498	-11.1801	0.800461	-9.54278	-0.797828	-11.7289	9.78053	149.58	4575860	40	13	7	QC-pass	N
#1288	0.66	-1	0.130832	-10.3003	2.77645	-7.52519	0.125905	-9.9124	9.79139	150.644	3793888	28	19	7	QC-pass	N
#1289	0.37	-1	-0.274076	-10.1962	1.82019	-8.00438	-0.276476	-10.2855	9.31356	150.207	3756161	42	12	7	QC-pass	N
#1290	0.62	-1	-0.861041	-12.7608	0.934407	-10.8651	-0.782384	-11.5951	11.1699	149.755	3884276	40	17	8	QC-pass	N
#1291	1.42	-1	1.16238	-8.8829	2.70019	-7.27257	1.0444	-7.9813	9.42918	150.076	3377058	36	19	9	QC-pass	N
#1292	0.79	-1	-1.49604	-17.9056	0.40363	-15.8596	-1.22801	-14.6976	15.4031	148.13	3348721	30	16	7	QC-pass	N
#1293	0.5	-1	1.50599	-7.27835	4.86469	-3.78118	1.31869	-6.37315	8.24558	150.489	4269482	29	20	16	QC-pass	N
#1294	0.62	-1	1.02837	-14.0769	2.54204	-12.4559	1.00593	-13.7696	14.1788	145.727	3573040	36	24	8	QC-pass	N
#1295	0.48	-1	0.678586	-18.8205	1.53581	-17.8849	0.617157	-17.1168	18.3032	144.311	3317531	40	19	7	QC-pass	N
#1296	0.39	-1	0.405666	-15.5102	2.54382	-13.2123	0.421069	-16.0991	14.9397	145.127	4417348	36	18	8	QC-pass	N
#1297	0.55	-1	0.414406	-14.8479	1.2621	-13.9394	0.381908	-13.6835	14.3262	145.745	4320982	22	27	8	QC-pass	N
#1298	0.4	-1	-0.634158	-16.7574	1.56372	-14.3932	-0.599425	-15.8396	15.1344	145.578	3699091	36	18	9	QC-pass	N
#1299	0.57	-1	-1.11678	-15.6314	1.51392	-12.8215	-1.09106	-15.2713	13.6244	146.871	3911264	39	20	9	QC-pass	N
#1300	0.56	-1	-0.807487	-16.7501	1.5702	-14.1945	-0.697834	-14.4755	14.9648	145.166	3917353	36	20	7	QC-pass	N
#1301	0.49	-1	-0.306175	-15.7707	0.860067	-14.5198	-0.374887	-19.31	14.5161	144.988	3729591	28	19	7	QC-pass	N
#1302	0.76	-1	1.14596	-13.2911	2.21724	-12.1472	1.0437	-12.105	13.5516	145.943	3544293	35	18	7	QC-pass	N
#1303	0.47	-1	-0.0186453	-19.8303	4.14102	-15.2839	-0.0162045	-17.2344	18.5966	144.403	3314375	19	18	7	QC-pass	N
#1304	0.51	-1	0.224235	-14.0404	1.42212	-12.7624	0.229815	-14.3898	13.3898	146.338	4244967	36	17	7	QC-pass	N
#1305	0.56	-1	0.715301	-10.9362	2.0072	-9.57367	0.652073	-9.96952	10.9369	147.252	3504721	22	19	7	QC-pass	N
#1306	0.61	-1	-0.547747	-13.2494	1.06887	-11.5364	-0.495802	-11.9929	11.9226	146.479	4470526	36	24	7	QC-pass	N
#1307	0.5	-1	-0.0605283	-14.475	1.63075	-12.6693	-0.0528464	-12.6379	13.5304	146.173	3437356	34	19	7	QC-pass	N
#1308	0.99	-1	-0.708968	-14.885	1.274	-12.7701	-0.678208	-14.2392	13.3066	145.891	4511316	35	16	9	QC-pass	N
#1309	1.29	-1	1.75893	-10.8418	3.46269	-9.03728	1.60981	-9.9226	11.8279	146.668	3606355	37	18	8	QC-pass	N
#1310	0.32	-1	-0.0174296	-10.5698	1.80583	-8.65622	-0.0139412	-8.45435	9.90514	152.484	2351270	28	18	11	QC-filtered	N
#1311	0.96	-1	-0.170036	-13.4176	2.27825	-10.8171	-0.151484	-11.9537	12.4351	151.349	2302140	39	24	21	QC-filtered	N
#1312	0.37	-1	-1.89212	-12.1441	1.02704	-9.08452	-1.70715	-10.957	9.62325	152.138	3235561	37	18	10	QC-pass	N
#1313	0.72	-1	0.0391879	-10.0719	1.39298	-8.65383	0.0299145	-7.68846	9.49091	152.585	2208119	29	13	19	QC-filtered	N
#1314	0.51	-1	-0.647671	-8.19964	2.51718	-4.9226	-0.551457	-6.98156	7.08879	153.128	2243039	38	15	21	QC-filtered	N
#1315	0.48	-1	-1.31758	-14.1888	0.0808264	-12.7059	-1.24169	-13.3716	12.0818	151.649	5143978	24	24	9	QC-pass	N
#1316	0.45	-1	-1.55696	-12.2491	0.973424	-9.59176	-1.265	-9.95219	10.0364	151.849	2451962	37	12	15	QC-filtered	N
#1317	0.8	-1	-1.43132	-8.98358	-0.243153	-7.7533	-1.30363	-8.18211	7.08906	153.484	2844236	37	21	11	QC-filtered	N
#1318	0.64	-1	1.06869	-9.34674	4.98302	-5.24107	0.931689	-8.1485	9.77664	152.418	2211447	41	16	20	QC-filtered	N
#1319	0.62	-1	-1.51163	-12.1232	2.13998	-8.28968	-1.39774	-11.2097	9.96071	152.434	2499163	31	16	16	QC-filtered	N
#1320	0.76	-1	-0.217473	-10.5928	2.19328	-8.06464	-0.183841	-8.9546	9.73898	152.178	2737662	34	15	11	QC-filtered	N
#1321	0.66	-1	-2.27187	-16.4112	1.22984	-12.6771	-2.10134	-15.1793	13.2721	150.998	2492394	26	19	12	QC-filtered	N
#1322	0.41	-1	-0.668254	-12.0275	2.87583	-8.29452	-0.755337	-13.5949	10.6626	151.817	3122779	34	14	9	QC-pass	N
#1323	0.81	-1	-1.29012	-11.7705	1.13628	-9.22478	-1.09394	-9.98062	9.83763	152.454	2919463	39	14	12	QC-filtered	N
#1324	0.54	-1	-0.142129	-11.5333	2.50015	-8.74973	-0.135705	-11.0119	10.6925	150.937	3230907	32	19	9	QC-pass	N
#1325	0.46	-1	0.530714	-11.8395	2.7998	-9.43866	0.444799	-9.92283	11.6115	151.427	2669576	43	17	11	QC-filtered	N
#1326	0.45	-1	-1.44527	-14.779	1.76469	-11.3681	-1.45026	-14.83	12.5159	150.762	3296847	26	18	9	QC-pass	N
#1327	0.24	-1	0.63235	-7.83649	2.3583	-6.04193	0.624159	-7.73498	7.94943	151.898	3685208	38	22	13	QC-pass	N
#1328	1.07	-1	0.477945	-11.3101	0.546167	-11.2381	0.455934	-10.7893	11.0651	151.48	2829555	36	13	12	QC-filtered	N
#1329	0.57	-1	0.0126246	-11.9824	2.14494	-9.72998	0.0115443	-10.957	11.2593	151.241	2876323	35	13	12	QC-filtered	N
#1330	0.78	-1	0.55155	-9.63891	0.703387	-9.4798	0.521476	-9.11332	9.56546	152.201	2893224	43	15	14	QC-filtered	N
#1331	0.36	-1	-0.381626	-13.7933	2.04024	-11.219	-0.354207	-12.8023	12.5891	151.025	2961462	24	12	12	QC-filtered	N
#1332	0.66	-1	-1.20116	-12.3334	2.14151	-8.81611	-1.12161	-11.5166	10.4495	151.735	2912653	42	17	11	QC-filtered	N
#1333	0.82	-1	1.87233	-6.44961	4.18678	-4.04477	1.60116	-5.51549	7.81154	152.539	2829444	31	18	11	QC-filtered	N
#1334	1.22	-1	0.973837	-9.96762	1.54584	-9.36626	0.951603	-9.74005	10.2704	151.536	3243061	36	17	10	QC-pass	N
#1335	0.4	-1	0.235877	-10.9271	1.50315	-9.59341	0.214923	-9.95637	10.4783	151.935	2635358	25	17	11	QC-filtered	N
#1336	0.97	-1	-0.283888	-16.0653	2.39509	-13.1879	-0.263268	-14.8984	14.8135	149.981	3121891	24	20	9	QC-pass	N
#1337	0.7	-1	-1.25581	-12.5315	1.84557	-9.26595	-1.39866	-13.9569	10.5841	151.099	4012512	27	17	10	QC-pass	N
#1338	0.52	-1	-0.867717	-12.3852	0.815547	-10.6109	-0.764121	-10.9066	10.8111	151.176	2603203	33	13	18	QC-filtered	N
#1339	0.43	-1	0.597708	-8.46804	3.29405	-5.65697	0.433497	-6.14158	8.50973	152.152	2879972	21	21	12	QC-filtered	N
#1340	0.82	-1	1.64325	-10.2021	2.40155	-9.40168	1.60415	-9.95937	11.1189	151.203	3170678	32	12	9	QC-pass	N
#1341	1.24	-1	-1.77452	-11.2368	0.713201	-8.63856	-1.7826	-11.2879	8.88191	151.649	5668435	39	12	6	QC-pass	N
#1342	0.38	-1	0.0074439	-11.181	1.37405	-9.74259	0.00820335	-12.3217	10.5022	151.065	4768012	31	19	6	QC-pass	N
#1343	0.65	-1	0.164183	-7.11987	3.22417	-3.95529	0.169375	-7.34505	6.83731	152.949	6453020	39	16	10	QC-pass	N
#1344	0.45	-1	-1.21498	-8.99834	1.36884	-6.32012	-1.29034	-9.55648	7.30599	152.468	5736570	32	15	6	QC-pass	N
#1345	0.5	-1	-2.01957	-15.7866	1.35642	-12.1925	-1.66623	-13.0246	12.9227	151.153	2236814	40	16	9	QC-filtered	N
#1346	0.72	-1	-0.569907	-11.7429	2.41318	-8.60335	-0.565022	-11.6422	10.4877	151.507	2368546	38	13	14	QC-filtered	N
#1347	0.87	-1	0.717083	-9.50331	3.45142	-6.63782	0.637218	-8.44489	9.59356	152.362	2095768	37	17	11	QC-filtered	N
#1348	0.58	-1	0.96808	-6.08199	3.48951	-3.47714	1.08577	-6.8214	6.61768	152.588	6121211	33	17	10	QC-pass	N
#1349	0.93	-1	-1.08148	-11.1935	1.27363	-8.72664	-0.949291	-9.82535	9.49185	151.958	2369152	38	12	14	QC-filtered	N
#1350	0.57	-1	-0.360291	-8.81274	1.1464	-7.24628	-0.35051	-8.5735	7.93404	152.658	2200921	37	16	9	QC-filtered	N
#1351	0.71	-1	-1.27596	-8.44572	1.23462	-5.85066	-0.966982	-6.40054	6.73002	153.153	2259739	33	24	15	QC-filtered	N
#1352	0.46	-1	0.150633	-12.1439	3.80497	-8.27872	0.124281	-10.0194	11.5405	151.044	2349816	39	21	10	QC-filtered	N
#1353	0.87	-1	-1.18733	-11.552	1.75819	-8.46319	-0.996122	-9.69163	9.72897	152.131	2450765	30	18	9	QC-filtered	N
#1354	0.39	-1	1.10093	-9.67775	3.73597	-6.90941	0.954922	-8.3943	10.1176	151.657	2209283	36	15	9	QC-filtered	N
#1355	0.67	-1	-0.313001	-13.0394	1.65749	-10.9512	-0.291946	-12.1623	11.9459	150.048	4361972	34	23	10	QC-pass	N
#1356	1	-1	-1.36076	-10.9758	0.485326	-9.04639	-1.37007	-11.0509	9.02532	151.68	5277531	30	15	7	QC-pass	N
#1357	0.36	-1	-1.6752	-13.2524	0.302144	-11.1676	-1.81593	-14.3656	10.8671	149.468	5073328	37	21	6	QC-pass	N
#1358	0.54	-1	0.471711	-8.92365	1.73973	-7.59971	0.483222	-9.14141	8.81913	150.74	4496674	29	16	6	QC-pass	N
#1359	0.4	-1	-1.46865	-11.9298	0.570275	-9.79078	-1.38661	-11.2634	9.81955	150.768	4308127	37	16	17	QC-pass	N
#1360	0.67	-1	-0.283659	-11.3965	1.80113	-9.203	-0.254607	-10.2293	10.4313	150.436	3970132	33	12	7	QC-pass	N
#1361	0.42	-1	-1.41735	-15.6101	1.42353	-12.58	-1.47022	-16.1924	13.3223	149.498	4815599	23	14	7	QC-pass	N
#1362	1.57	-1	1.75589	-9.06828	4.0224	-6.68662	1.78268	-9.20661	10.1603	150.156	4120332	36	16	6	QC-pass	N
#1363	0.31	-1	-1.11158	-14.6864	1.49117	-11.9179	-0.876792	-11.5844	12.7423	148.696	2434363	40	16	8	QC-filtered	N
#1364	1.71	-1	0.992796	-10.4899	2.59049	-8.80606	0.880104	-9.29916	10.7784	150.297	3934160	33	21	16	QC-pass	N
#1365	1.98	-1	3.51812	-7.60306	4.29569	-6.78492	2.81545	-6.08452	10.4391	150.591	3543323	40	20	12	QC-pass	Unclassified
#1366	0.32	-1	0.431019	-15.0299	0.91205	-14.514	0.43841	-15.2876	14.5127	148.481	3834873	21	17	7	QC-pass	N
#1367	0.5	-1	0.111982	-11.4336	1.48355	-9.98775	0.14274	-14.5741	10.8375	149.657	3875540	28	16	6	QC-pass	N
#1368	0.58	-1	-0.695929	-13.1132	1.74535	-10.5296	-0.645864	-12.1699	11.6557	149.925	3903382	30	18	6	QC-pass	N
#1369	0.29	-1	-0.260492	-9.51172	1.22232	-7.96451	-0.240992	-8.79971	8.68383	150.469	4426549	39	18	6	QC-pass	N
#1370	0.74	-1	-0.12537	-10.3505	2.1438	-7.97242	-0.129869	-10.7219	9.598	148.048	3925645	36	18	6	QC-pass	N
#1371	0.57	-1	0.103214	-17.412	3.12271	-14.1443	0.108335	-18.276	16.441	145.939	3916789	37	13	18	QC-pass	N
#1372	0.46	-1	-0.244985	-15.2856	1.37025	-13.5563	-0.199766	-12.4641	14.1181	146.348	3915668	40	16	7	QC-pass	N
#1373	0.55	-1	-0.105617	-11.485	1.75953	-9.52029	-0.110344	-11.9991	10.6815	148.131	4632238	25	17	6	QC-pass	N
#1374	0.61	-1	-1.54244	-15.4318	1.63522	-12.047	-1.64712	-16.479	13.0375	146.811	4733750	35	13	6	QC-pass	N
#1375	0.61	-1	0.721164	-12.6105	2.60194	-10.612	0.728826	-12.7445	12.514	147.683	4371523	30	19	62	QC-pass	N
#1376	0.5	-1	-1.30155	-17.6807	1.0062	-15.1956	-1.29895	-17.6454	15.3746	146.068	4518536	35	19	17	QC-pass	N
#1377	1.03	-1	0.758498	-21.5876	3.4694	-18.5924	0.710549	-20.223	20.9756	144.981	3607823	35	14	7	QC-pass	N
#1378	0.55	-1	-0.342163	-14.1926	2.1198	-11.5706	-0.380292	-15.7742	13.001	145.667	4405979	36	14	16	QC-pass	N
#1379	0.8	-1	-1.52338	-16.0782	0.638124	-13.769	-1.29789	-13.6983	13.6621	147.202	3928839	38	17	17	QC-pass	N
#1380	0.45	-1	-0.283628	-17.4181	1.82749	-15.1372	-0.290412	-17.8347	16.0836	145.924	3805293	32	18	6	QC-pass	N
#1381	1.18	-1	-0.989824	-17.5451	0.770435	-15.6481	-0.849264	-15.0536	15.5399	145.883	3796455	25	12	17	QC-pass	N
#1382	0.51	-1	-0.757787	-13.9869	1.57188	-11.5125	-0.944088	-17.4255	12.4177	146.48	3750119	39	24	6	QC-pass	N
#1383	0.71	-1	-0.5676	-12.0678	1.33996	-10.0573	-0.544777	-11.5826	10.7949	147.437	4599171	40	19	6	QC-pass	N
#1384	0.41	-1	-0.387887	-15.4324	1.59941	-13.3048	-0.387887	-15.4324	14.1218	146.593	4060090	35	16	16	QC-pass	N
#1385	0.45	-1	-1.0335	-17.39	1.04604	-15.1508	-1.0278	-17.2941	15.3533	146.265	3925562	36	17	17	QC-pass	N
#1386	0.45	-1	-0.493634	-14.5897	1.69644	-12.2547	-0.460368	-13.6065	13.2315	148.26	3121482	43	17	11	QC-pass	N
#1387	0.42	-1	0.563877	-12.0272	2.08206	-10.4192	0.508101	-10.8375	11.8188	147.853	3498476	28	18	11	QC-pass	N
#1388	0.94	-1	0.264687	-11.9452	1.43622	-10.7065	0.265792	-11.995	11.461	148.195	3231864	43	15	14	QC-pass	N
#1389	0.4	-1	0.420106	-13.2516	2.25058	-11.3037	0.396588	-12.5098	12.8332	147.597	3147650	36	13	12	QC-pass	N
#1390	1.23	-1	1.40339	-11.7838	3.68198	-9.36419	1.31702	-11.0585	12.3784	148.175	3055192	25	17	11	QC-pass	N
#1391	0.34	-1	0.256344	-9.97475	1.94222	-8.20791	0.250355	-9.74173	9.6036	148.377	3090154	31	18	11	QC-pass	N
#1392	0.67	-1	-1.16706	-16.5886	0.697986	-14.5886	-1.12662	-16.0137	14.4757	146.966	3185404	24	12	12	QC-pass	N
#1393	0.61	-1	0.272167	-12.7954	2.88402	-10.0234	0.268682	-12.6315	12.2661	147.553	3222048	42	17	11	QC-pass	N
#1394	0.72	-1	-1.66881	-15.8838	0.715846	-13.3401	-1.87127	-17.8109	13.3432	147.315	3182912	35	13	12	QC-pass	N
#1395	0.78	-1	1.34478	-8.57051	4.002	-5.78964	1.38469	-8.82487	9.30716	148.502	4029476	37	21	11	QC-pass	N
#1396	0.62	-1	-0.823616	-14.4101	0.455114	-13.0498	-0.7023	-12.2875	12.7532	147.174	2918938	33	13	18	QC-filtered	N
#1397	0.65	-1	0.75648	-11.3234	4.17075	-7.71556	0.736394	-11.0227	11.339	148.022	3739416	34	15	11	QC-pass	N
#1398	0.32	-1	-0.517815	-11.5888	1.51705	-9.44822	-0.46041	-10.3041	10.392	148.099	3248580	21	21	12	QC-pass	N
#1399	1.59	-1	-2.61939	-18.5306	-0.00284895	-15.7186	-2.44398	-17.2896	14.9353	146.409	3440002	26	19	12	QC-pass	N
#1400	0.32	-1	-0.59124	-13.244	1.64507	-10.8748	-0.618212	-13.8481	11.8767	147.878	4013700	39	14	12	QC-pass	N
#1401	0.52	-1	0.588229	-13.1944	2.7217	-10.9229	0.559344	-12.5465	12.9373	146.883	3642860	39	24	21	QC-pass	N
#1402	0.9	-1	-0.379674	-16.0222	1.69039	-13.8001	-0.356522	-15.0451	14.6831	147.479	3832545	34	16	10	QC-pass	N
#1403	1.29	-1	-1.56834	-16.5543	0.561376	-14.2747	-1.69678	-17.91	14.0668	146.441	4212739	29	13	19	QC-pass	N
#1404	0.84	-1	0.521942	-12.5747	2.76639	-10.1923	0.511184	-12.3155	12.2934	147.276	4337914	37	12	15	QC-pass	N
#1405	0.71	-1	0.207074	-12.5356	2.88322	-9.69937	0.199493	-12.0766	11.9611	147.333	3875881	38	15	21	QC-pass	N
#1406	0.49	-1	0.0132746	-7.30927	1.15103	-6.13242	0.012305	-6.7754	6.87344	151.853	4534388	29	25	7	QC-pass	N
#1407	0.66	-1	-0.773266	-13.2353	2.61474	-9.64912	-0.670057	-11.4688	11.6977	150.498	4288748	38	14	7	QC-pass	N
#1408	0.54	-1	1.01833	-7.38106	2.42959	-5.91417	0.924278	-6.69934	7.88424	151.579	3736984	39	14	8	QC-pass	N
#1409	0.35	-1	0.390028	-13.015	2.84494	-10.4057	0.403458	-13.4632	12.5829	150.379	4101313	27	12	8	QC-pass	N
#1410	0.49	-1	-0.279036	-9.00772	1.73724	-6.90885	-0.265392	-8.56727	8.19334	152.031	4533583	36	16	7	QC-pass	N
#1411	0.28	-1	-0.822209	-9.94163	2.11778	-6.87581	-0.859567	-10.3933	8.56011	151.714	5159417	42	15	7	QC-pass	N
#1412	0.61	-1	0.391164	-8.14595	2.99371	-5.43912	0.371841	-7.74357	8.01352	151.86	4102379	34	17	9	QC-pass	N
#1413	0.68	-1	-0.0641689	-8.46404	1.58683	-6.74796	-0.0640682	-8.45076	7.88469	151.98	4095948	34	17	7	QC-pass	N
#1414	0.78	-1	-0.440693	-6.32528	1.2307	-4.60773	-0.457651	-6.56867	5.52367	153.095	4172842	41	16	7	QC-pass	N
#1415	0.72	-1	-0.500074	-10.2269	0.435804	-9.24825	-0.420308	-8.59558	9.13022	151.268	4089460	35	18	7	QC-pass	N
#1416	0.47	-1	-0.570236	-11.9336	2.58401	-8.6111	-0.579467	-12.1268	10.6664	150.471	4352514	27	16	7	QC-pass	N
#1417	0.96	-1	-1.45905	-12.5115	0.681832	-10.2596	-1.75973	-15.0898	10.3746	151.077	3921624	19	17	8	QC-pass	N
#1418	0.44	-1	-0.0697162	-10.0819	1.44087	-8.50034	-0.0640546	-9.26317	9.39813	150.809	4106648	39	16	7	QC-pass	N
#1419	0.86	-1	0.125159	-7.26771	2.12751	-5.19589	0.120035	-6.97014	6.93945	152.359	4175683	31	21	7	QC-pass	N
#1420	1.03	-1	0.828841	-7.06999	2.38751	-5.45355	0.825109	-7.03816	7.41438	152.765	4091735	37	20	7	QC-pass	N
#1421	0.49	-1	1.06938	-8.27333	3.6172	-5.61379	0.979935	-7.58133	8.7697	152.126	4047677	35	15	8	QC-pass	N
#1422	0.98	-1	0.836478	-11.0096	1.69261	-10.1058	0.845615	-11.1298	11.1195	149.214	4140389	24	12	8	QC-pass	N
#1423	0.66	-1	-1.16003	-13.7585	0.992256	-11.479	-1.34982	-16.0095	11.8258	148.917	4710496	27	18	6	QC-pass	N
#1424	1.67	-1	-0.821829	-11.1419	1.39959	-8.81288	-0.881577	-11.9519	9.68712	150.044	4847960	27	17	8	QC-pass	N
#1425	0.87	-1	0.704953	-11.0348	1.72069	-9.96307	0.741152	-11.6014	11.0197	149.798	4304028	33	15	8	QC-pass	N
#1426	0.3	-1	0.00375795	-10.2886	1.29109	-8.9391	0.00442209	-12.1069	9.66113	149.395	4779047	27	21	8	QC-pass	N
#1427	0.76	-1	-0.0287742	-12.5071	2.21471	-10.1322	-0.0281336	-12.2286	11.713	148.715	3219900	24	22	8	QC-pass	N
#1428	0.55	-1	-0.127691	-14.3223	1.64079	-12.436	-0.124606	-13.9763	13.324	146.921	3619878	26	18	8	QC-pass	N
#1429	0.84	-1	1.2467	-11.3851	2.94605	-9.58505	1.30309	-11.9001	11.8571	148.889	4122438	25	18	7	QC-pass	N
#1430	0.78	-1	0.208311	-12.0982	1.23444	-11.0128	0.182988	-10.6275	11.5517	149.026	3906896	27	16	8	QC-pass	N
#1431	0.18	-1	-0.476536	-7.62221	1.89093	-5.17536	-0.415243	-6.64182	6.70742	151.145	4309254	39	14	6	QC-pass	N
#1432	1.2	-1	1.64943	-6.27636	4.35426	-3.47091	1.67474	-6.37268	7.43969	150.312	4014079	25	19	8	QC-pass	N
#1433	1	-1	0.994282	-8.1825	2.30176	-6.8187	0.959063	-7.89266	8.61395	149.85	4010278	27	20	8	QC-pass	N
#1434	0.36	-1	1.15611	-10.7209	3.73368	-7.99967	1.15308	-10.6928	11.1486	149.406	3127942	39	17	8	QC-pass	N
#1435	0.74	-1	-1.40439	-12.6276	1.47422	-9.5974	-1.42855	-12.8449	10.5349	148.947	4290282	31	17	8	QC-pass	N
#1436	0.54	-1	-1.28824	-16.9038	1.20577	-14.227	-1.36705	-17.9379	14.6578	147.878	5020041	34	15	8	QC-pass	N
#1437	0.77	-1	-0.330662	-11.5062	1.6008	-9.47342	-0.367581	-12.7909	10.4901	149.24	4372408	29	18	8	QC-pass	N
#1438	0.41	-1	-0.516283	-11.0614	1.55617	-8.88641	-0.385884	-8.2676	9.89839	150.294	2247645	33	13	18	QC-filtered	N
#1439	0.55	-1	-1.08225	-16.7667	-0.107169	-15.7198	-0.941769	-14.5904	14.7225	147.971	2177401	37	24	18	QC-filtered	N
#1440	0.4	-1	1.15301	-7.73998	2.9195	-5.89975	0.864594	-5.80391	8.34756	150.623	2306520	28	17	16	QC-filtered	N
#1441	0.5	-1	-0.142448	-9.40466	2.46337	-6.68557	-0.123077	-8.12575	8.69414	150.324	3649662	34	32	9	QC-pass	N
#1442	0.64	-1	-0.51099	-10.2402	1.91296	-7.70555	-0.561552	-11.2534	9.13247	150.305	5327243	23	14	11	QC-pass	N
#1443	1.63	-1	1.94869	-7.13324	5.20256	-3.74067	1.7969	-6.5776	8.52492	150.407	4818235	35	14	9	QC-pass	N
#1444	0.54	-1	-0.777523	-10.4471	1.81713	-7.73474	-0.819607	-11.0126	9.07657	151.375	4070192	39	15	7	QC-pass	N
#1445	0.66	-1	-0.331241	-10.6287	2.75687	-7.39136	-0.293099	-9.40484	9.66593	150.657	3663086	37	19	8	QC-pass	N
#1446	0.59	-1	0.0322163	-11.7137	1.18569	-10.4966	0.0323225	-11.7523	11.0255	149.255	3848645	40	18	8	QC-pass	N
#1447	1.17	-1	-1.37114	-9.19766	1.36542	-6.36059	-1.3389	-8.98143	7.34651	151.367	3660000	37	20	8	QC-pass	N
#1448	0.77	-1	0.0250954	-13.8408	3.89103	-9.72332	0.0236646	-13.0517	13.0155	148.757	3418152	31	18	7	QC-pass	N
#1449	0.49	-1	-0.0651615	-7.52596	3.06924	-4.28181	-0.0595429	-6.87702	7.00321	151.535	4220081	36	15	7	QC-pass	N
#1450	0.36	-1	0.355474	-10.4192	0.939187	-9.80594	0.333726	-9.78173	10.1138	150.252	3326995	22	14	8	QC-pass	N
#1451	0.47	-1	0.85311	-10.0833	3.96709	-6.80954	0.884954	-10.4597	10.2657	150.114	5075459	36	16	8	QC-pass	N
#1452	0.46	-1	0.0620742	-8.57585	2.01412	-6.54466	0.0565343	-7.81048	8.10814	150.627	3408806	28	21	7	QC-pass	N
#1453	1.24	-1	-0.126591	-16.6946	2.86906	-13.466	-0.146328	-19.2975	15.5519	148.224	5344853	29	18	7	QC-pass	N
#1454	0.48	-1	-0.29367	-10.2933	2.18458	-7.69876	-0.295242	-10.3485	9.38636	150.819	4058969	37	13	8	QC-pass	N
#1455	0.53	-1	-0.725295	-12.2323	1.43831	-9.95188	-0.672073	-11.3347	10.8013	150.175	3536670	24	15	7	QC-pass	N
#1456	0.63	-1	-1.20182	-9.73954	0.789142	-7.6688	-1.17201	-9.49793	8.01408	150.894	4379661	39	13	12	QC-pass	N
#1457	0.92	-1	0.329518	-12.3464	1.59761	-11.0029	0.259025	-9.70517	11.8985	149.531	2929370	38	21	11	QC-filtered	N
#1458	0.46	-1	-1.3047	-15.5185	1.07452	-12.9805	-1.51166	-17.98	13.342	149.212	3632845	30	17	8	QC-pass	N
#1459	0.81	-1	0.72859	-13.6256	3.79467	-10.3529	0.791446	-14.8011	13.4738	148.388	3927407	34	18	9	QC-pass	N
#1460	0.73	-1	-1.08576	-12.2211	1.50279	-9.49727	-1.11853	-12.59	10.4524	150.59	3531727	27	19	7	QC-pass	N
#1461	0.55	-1	-0.751767	-14.8368	1.29225	-12.6577	-0.653008	-12.8877	13.2212	149.561	3262971	31	19	7	QC-pass	N
#1462	0.43	-1	-0.141086	-17.2187	1.84393	-15.0746	-0.120026	-14.6484	16.0302	148.51	3537482	37	12	7	QC-pass	N
#1463	1.2	-1	0.388125	-8.15614	3.23134	-5.19891	0.39627	-8.32731	8.02023	151.462	3284981	35	14	7	QC-pass	N
#1464	0.57	-1	-1.17402	-9.04166	0.650974	-7.14929	-0.948743	-7.30668	7.3851	151.778	2634105	35	18	11	QC-filtered	N
#1465	0.37	-1	-0.0487784	-11.5964	2.87925	-8.50969	-0.0423763	-10.0744	10.8394	150.638	3448958	22	18	7	QC-pass	N
#1466	1.23	-1	-0.482486	-14.4334	1.84704	-11.9514	-0.428194	-12.8093	13.0953	149.997	3223541	26	20	8	QC-pass	N
#1467	0.28	-1	-1.13464	-12.4833	1.83517	-9.35528	-0.854113	-9.39696	10.6526	150.502	2731824	40	16	8	QC-filtered	N
#1468	0.46	-1	-0.289127	-10.752	2.18004	-8.16154	-0.245757	-9.13913	9.82113	151.126	2855281	27	21	11	QC-filtered	N
#1469	1.16	-1	-0.347494	-9.70575	2.08678	-7.16456	-0.309172	-8.63537	8.7843	151.113	2910915	38	15	11	QC-filtered	N
#1470	0.73	-1	-0.798902	-14.7322	1.64142	-12.1322	-0.721334	-13.3018	13.0787	147.142	3258511	41	12	8	QC-pass	N
#1471	0.68	-1	0.378374	-16.5322	1.88134	-14.9099	0.347225	-15.1712	15.8734	146.529	3768543	38	16	8	QC-pass	N
#1472	0.37	-1	-0.451046	-24.1261	1.41491	-22.0528	-0.481392	-25.7493	22.223	145.329	4149593	37	12	8	QC-pass	N
#1473	0.69	-1	-1.24984	-16.484	2.00343	-12.9981	-1.21898	-16.077	14.2998	146.879	4141762	37	13	9	QC-pass	N
#1474	0.71	-1	0.546109	-12.5503	2.83829	-10.1172	0.534832	-12.2912	12.2932	147.27	4337872	35	17	7	QC-pass	N
#1475	0.9	-1	-1.21574	-13.9785	1.9913	-10.5794	-1.43608	-16.512	11.98	147.332	5324806	27	12	7	QC-pass	N
#1476	0.71	-1	-0.384855	-16.0273	1.65958	-13.8328	-0.362147	-15.0816	14.6831	147.475	3832589	41	15	7	QC-pass	N
#1477	0.93	-1	1.31262	-12.8523	2.36827	-11.7265	1.26282	-12.3647	13.2962	146.684	3686822	34	18	7	QC-pass	N
#1478	0.25	-1	0.705938	-17.7787	2.74763	-15.5599	0.623887	-15.7123	17.3509	145.526	4383499	28	13	7	QC-pass	N
#1479	1.54	-1	-1.84905	-17.5113	-1.14116	-16.7514	-1.43451	-13.5855	14.7017	146.209	2169622	34	18	9	QC-filtered	N
#1480	0.72	-1	0.705799	-14.3292	4.33985	-10.4387	0.687842	-13.9647	14.1129	147.806	3548685	36	16	7	QC-pass	N
#1481	0.53	-1	-1.39721	-15.5576	1.70933	-12.2446	-1.34927	-15.0238	13.2919	146.647	4025012	26	13	7	QC-pass	N
#1482	0.68	-1	0.233533	-12.5096	2.90545	-9.67792	0.224694	-12.0362	11.9616	147.329	3876000	26	19	7	QC-pass	N
#1483	0.5	-1	0.55414	-13.2288	2.66788	-10.9783	0.523634	-12.5005	12.9376	146.881	3642814	36	14	7	QC-pass	N
#1484	0.57	-1	-0.394867	-16.2589	0.874143	-14.8954	-0.356608	-14.6836	14.8911	147.63	4238451	39	18	8	QC-pass	N
#1485	1.02	-1	-1.56352	-16.5493	0.504294	-14.3361	-1.6367	-17.3239	14.0667	146.434	4212709	36	18	8	QC-pass	N
#1486	0.52	-1	0.247154	-17.2924	1.7961	-15.6159	0.244946	-17.1379	16.4638	140.384	4591261	35	17	7	QC-pass	N
#1487	1.33	-1	1.05636	-16.865	2.85571	-14.9143	0.96038	-15.3327	16.8222	141.971	3226927	23	18	8	QC-pass	N
#1488	0.73	-1	0.645596	-14.5878	3.38569	-11.6518	0.671078	-15.1636	14.2991	141.388	3621488	28	17	9	QC-pass	N
#1489	1.74	-1	2.59993	-20.9958	3.71969	-19.7521	2.41981	-19.5413	22.1486	139.379	3225365	24	17	8	QC-pass	N
#1490	0.61	-1	-0.112154	-17.3636	2.98287	-14.018	-0.0909768	-14.085	16.1934	140.89	3807575	22	18	8	QC-pass	N
#1491	0.88	-1	0.874913	-18.6131	2.76827	-16.5466	0.80685	-17.1651	18.2928	140.055	3559064	40	18	8	QC-pass	N
#1492	0.29	-1	0.677004	-14.2977	3.45773	-11.3216	0.652787	-13.7863	14.0563	141.72	3415760	21	19	9	QC-pass	N
#1493	1.65	-1	-0.0124394	-17.278	2.29105	-14.7878	-0.0111675	-15.5113	16.2066	140.965	3247095	33	18	8	QC-pass	N
#1494	1.45	-1	1.00736	-15.5015	3.58149	-12.7279	0.777358	-11.9621	15.4963	140.546	3760865	32	20	9	QC-pass	N
#1495	0.75	-1	0.626408	-17.8259	1.24965	-17.1487	0.59075	-16.8112	17.3206	141.444	3006024	38	15	8	QC-pass	N
#1496	0.32	-1	-0.12656	-17.0619	2.26338	-14.482	-0.117988	-15.9063	15.8967	141.56	3070859	35	18	8	QC-pass	N
#1497	1.31	-1	0.62256	-19.2715	1.78047	-18.0054	0.530748	-16.4294	18.6739	140.601	3328575	32	17	7	QC-pass	N
#1498	0.67	-1	-0.22278	-24.0477	1.49306	-22.14	-0.239714	-25.8756	22.3637	139.171	4879982	25	17	8	QC-pass	N
#1499	0.66	-1	0.251833	-18.0264	1.43131	-16.7457	0.270084	-19.3328	17.1572	141.04	4852077	25	19	9	QC-pass	N
#1500	1	-1	1.25558	-17.0889	2.59375	-15.6355	1.2009	-16.3448	17.2194	140.764	4687139	41	19	8	QC-pass	N
#1501	1.1	-1	1.13499	-19.3549	2.25944	-18.1223	1.06064	-18.087	19.2332	139.697	4311784	35	14	8	QC-pass	N
#1502	1.62	-1	1.58718	-11.1689	3.79168	-8.83238	1.45629	-10.2478	11.9737	151.509	3799511	25	17	9	QC-pass	N
#1503	0.35	-1	0.811737	-9.83562	2.04513	-8.5406	0.879033	-10.651	9.99433	152.344	3665232	29	12	9	QC-pass	N
#1504	0.66	-1	-1.44653	-8.7246	1.01485	-6.17914	-1.42098	-8.57051	6.83169	153.114	3592065	32	24	8	QC-pass	N
#1505	0.58	-1	0.238034	-10.8896	2.78382	-8.21089	0.232565	-10.6395	10.4452	151.876	3493586	30	15	8	QC-pass	N
#1506	0.46	-1	-0.172881	-9.67237	0.935656	-8.51442	-0.158823	-8.88585	8.91687	152.43	4145354	24	20	8	QC-pass	N
#1507	0.51	-1	0.313991	-8.59811	2.7745	-6.03469	0.309915	-8.48648	8.3655	152.342	3818222	33	17	8	QC-pass	N
#1508	0.77	-1	-0.719394	-9.15734	2.30292	-6.01534	-0.746688	-9.50477	7.92043	152.643	4334466	43	26	10	QC-pass	N
#1509	0.77	-1	-1.69907	-11.3535	0.424126	-9.13408	-1.70453	-11.39	9.0623	151.371	4167938	27	19	8	QC-pass	N
#1510	0.44	-1	0.252259	-8.28176	2.47069	-5.97447	0.23902	-7.84709	8.01061	152.817	3318125	41	16	8	QC-pass	N
#1511	0.59	-1	-1.27439	-8.5538	1.62139	-5.5591	-1.21084	-8.1273	6.83295	153.181	3602052	36	13	8	QC-pass	N
#1512	0.72	-1	-1.60573	-8.31316	1.38407	-5.22923	-1.5477	-8.01273	6.29605	153.202	3963457	41	13	11	QC-pass	N
#1513	0.45	-1	-0.621303	-10.4527	2.26435	-7.4339	-0.537045	-9.03515	9.22842	152.619	3473402	30	20	11	QC-pass	N
#1514	0.54	-1	-0.0982229	-9.25287	2.97066	-6.05213	-0.0983493	-9.26479	8.59318	151.981	3890014	30	17	8	QC-pass	N
#1515	0.5	-1	-1.46258	-8.75523	0.786339	-6.42934	-1.566	-9.3743	6.84538	152.373	4031986	37	12	8	QC-pass	N
#1516	0.7	-1	-1.43931	-12.5254	2.39929	-8.48713	-1.57679	-13.7218	10.4062	151.524	4517808	27	16	8	QC-pass	N
#1517	0.84	-1	-2.28993	-10.6388	0.376113	-7.86824	-2.39512	-11.1275	7.83678	152.872	4319843	37	17	8	QC-pass	N
#1518	1.4	-1	2.12833	-14.7468	4.13951	-12.5763	1.95449	-13.5423	15.8401	133.306	2913286	40	16	10	QC-filtered	N
#1519	0.95	-1	0.0494165	-22.1157	0.699291	-21.3982	0.0420599	-18.8234	20.8057	132.154	3077460	41	19	7	QC-pass	N
#1520	0.45	-1	-1.1184	-21.345	0.763252	-19.2848	-0.983767	-18.7756	18.9861	133.075	4159564	34	19	7	QC-pass	N
#1521	0.46	-1	0.240866	-20.1953	1.82067	-18.464	0.218046	-18.282	19.1828	132.167	3979335	24	23	10	QC-pass	N
#1522	0.61	-1	-0.397276	-22.2519	3.10656	-18.3886	-0.371222	-20.7926	20.5142	132.173	4172273	37	13	12	QC-pass	N
#1523	0.51	-1	0.461909	-15.4719	2.28102	-13.5168	0.350067	-11.7257	14.9566	134.124	3328444	27	17	6	QC-pass	N
#1524	0.41	-1	-0.374127	-22.2613	1.66624	-20.0113	-0.330487	-19.6646	20.5448	132.073	3328662	39	18	6	QC-pass	N
#1525	0.85	-1	1.24159	-21.025	3.46504	-18.5691	1.16044	-19.6508	20.9009	131.972	3771226	34	16	10	QC-pass	N
#1526	1.32	-1	0.978851	-22.0169	3.12875	-19.635	0.907615	-20.4146	21.5854	131.868	3995187	27	15	6	QC-pass	N
#1527	0.47	-1	0.477653	-18.01	1.88835	-16.4769	0.48281	-18.2045	17.3538	130.907	4791934	25	19	7	QC-pass	N
#1528	0.29	-1	-1.08061	-20.3809	1.58883	-17.4697	-0.970513	-18.3044	18.1166	132.603	2997803	35	13	11	QC-filtered	N
#1529	0.37	-1	-0.674179	-21.1294	0.444739	-19.9031	-0.520067	-16.2994	19.2007	133	3645818	28	16	10	QC-pass	N
#1530	0.57	-1	1.37748	-16.4774	4.19321	-13.4257	1.01775	-12.1743	16.7598	132.722	2699316	44	16	10	QC-filtered	N
#1531	1.31	-1	1.20092	-21.1513	3.00504	-19.1579	1.00208	-17.6493	20.9813	131.946	4143891	35	14	10	QC-pass	N
#1532	0.9	-1	0.725917	-20.351	3.88248	-16.8822	0.806858	-22.6201	19.7842	132.178	4372002	36	17	10	QC-pass	N
#1533	0.57	-1	0.0076689	-16.6205	1.81024	-14.6772	0.0063542	-13.7712	15.6083	134.007	3200605	33	19	6	QC-pass	N
#1534	0.9	-1	-2.18299	-21.1048	1.41431	-17.188	-2.00995	-19.4319	17.7613	138.531	2379665	27	14	8	QC-filtered	N
#1535	0.45	-1	-0.920953	-22.6631	-0.113757	-21.7736	-0.925004	-22.7628	20.4087	137.89	3934329	30	15	36	QC-pass	N
#1536	0.74	-1	-1.08023	-20.2291	1.0789	-17.8759	-0.964963	-18.0706	17.9744	138.343	3134907	33	13	7	QC-pass	N
#1537	0.44	-1	-0.530807	-16.8035	-0.0942373	-16.3336	-0.544823	-17.2472	15.2747	139.483	3042628	27	18	6	QC-pass	N
#1538	0.42	-1	-0.518156	-19.2835	2.73548	-15.7433	-0.500174	-18.6143	17.6144	139.111	3441139	39	13	6	QC-pass	N
#1539	0.43	-1	-0.396837	-16.0176	1.89354	-13.5593	-0.362821	-14.6446	14.6627	139.926	3132038	37	14	6	QC-pass	N
#1540	0.49	-1	0.92814	-17.3778	2.11503	-16.0889	0.865251	-16.2003	17.1832	139.196	2846688	23	20	9	QC-filtered	N
#1541	1.62	-1	1.0892	-14.0348	3.67611	-11.2642	0.970698	-12.5079	14.1964	140.06	3322932	41	18	6	QC-pass	N
#1542	0.38	-1	-1.11933	-18.6402	0.613633	-16.7648	-1.01911	-16.9712	16.4463	139.45	3266290	22	19	7	QC-pass	N
#1543	0.28	-1	0.576879	-22.2773	2.41355	-20.2436	0.559664	-21.6125	21.4525	138.035	3218918	38	13	7	QC-pass	N
#1544	1.37	-1	1.07441	-18.585	3.71652	-15.6991	0.955272	-16.5242	18.4537	139.856	3229887	20	20	6	QC-pass	N
#1545	0.31	-1	-0.764735	-17.1684	2.47359	-13.6808	-0.639079	-14.3474	15.3976	139.677	2085210	28	13	8	QC-filtered	N
#1546	0.7	-1	1.10444	-16.3813	2.48107	-14.8917	1.08275	-16.0597	16.4133	138.297	4011981	38	18	6	QC-pass	N
#1547	0.54	-1	-0.835308	-15.861	1.26889	-13.6084	-0.798621	-15.1644	14.1041	139.726	3488243	37	18	6	QC-pass	N
#1548	0.53	-1	0.017123	-18.6425	1.09942	-17.4654	0.0170998	-18.6172	17.5152	144.434	3775519	19	17	9	QC-pass	N
#1549	1.08	-1	-0.379164	-13.737	1.75388	-11.4703	-0.391934	-14.1997	12.5386	146.29	3467667	37	12	11	QC-pass	N
#1550	0.38	-1	-0.0149581	-13.233	2.20203	-10.8785	-0.0155495	-13.7563	12.4074	145.726	4117605	27	16	13	QC-pass	N
#1551	1.14	-1	0.0315362	-15.8276	2.96633	-12.6744	0.028367	-14.237	14.8865	145.487	4079069	28	15	9	QC-pass	N
#1552	0.47	-1	-0.680482	-11.5485	-0.245311	-11.0912	-0.550786	-9.34746	10.2015	146.861	4274451	36	19	9	QC-pass	N
#1553	0.44	-1	-0.336982	-11.5261	1.28174	-9.82242	-0.298943	-10.225	10.5029	147.288	3578745	26	16	9	QC-pass	N
#1554	1.65	-1	1.53346	-13.6881	4.71785	-10.2762	1.43173	-12.78	14.288	145.931	3570564	26	12	9	QC-pass	N
#1555	0.8	-1	0.427035	-12.3173	2.08346	-10.5618	0.475183	-13.7061	11.9627	146.822	3751943	41	23	11	QC-pass	N
#1556	0.49	-1	-0.310336	-17.4026	-0.00730941	-17.0753	-0.317709	-17.8161	16.044	146.027	3398453	31	23	9	QC-pass	N
#1557	1.16	-1	-0.665498	-14.422	0.347916	-13.3432	-0.656534	-14.2277	12.9128	146.112	3611860	24	18	9	QC-pass	N
#1558	0.39	-1	0.846591	-12.4961	3.12653	-10.0734	0.766373	-11.3121	12.5244	146.487	3306845	44	21	10	QC-pass	N
#1559	0.46	-1	0.327762	-11.7101	3.12271	-8.7573	0.299721	-10.7083	11.2996	146.718	3680187	39	15	9	QC-pass	N
#1560	1.19	-1	-1.12501	-14.7349	1.6128	-11.8223	-1.08012	-14.147	12.7752	146.057	4068545	35	13	11	QC-pass	N
#1561	0.47	-1	-0.165212	-12.3673	1.01622	-11.1182	-0.147746	-11.0598	11.4537	146.157	3821499	44	16	10	QC-pass	N
#1562	0.43	-1	1.34586	-9.84052	3.46533	-7.60979	1.2353	-9.03217	10.5003	146.847	3923177	40	16	10	QC-pass	N
#1563	0.59	-1	1.28715	-12.6533	2.3882	-11.4803	1.032	-10.1451	13.0855	147.732	3269207	18	20	9	QC-pass	N
#1564	0.3	-1	0.24792	-11.3621	2.30837	-9.18942	0.253674	-11.6259	10.898	147.573	4864768	25	17	6	QC-pass	N
#1565	0.79	-1	-0.923857	-12.571	0.999784	-10.5422	-0.972044	-13.2267	10.9328	148.065	3090983	34	12	6	QC-pass	N
#1566	0.42	-1	-0.0760405	-9.89772	2.16611	-7.55221	-0.0729423	-9.49445	9.2193	147.749	3917095	29	20	9	QC-pass	N
#1567	1.33	-1	0.526051	-15.5984	2.22004	-13.7762	0.56176	-16.6572	15.1355	146.375	4341463	26	18	7	QC-pass	N
#1568	0.44	-1	-1.38005	-17.7313	1.25509	-14.8939	-1.48089	-19.027	15.3484	146.881	4057667	37	12	6	QC-pass	N
#1569	1.24	-1	0.411557	-15.8666	2.17594	-13.9674	0.427787	-16.4923	15.2798	146.261	3735214	26	18	6	QC-pass	N
#1570	0.37	-1	0.413021	-14.6505	2.08242	-12.863	0.353499	-12.5391	14.1396	147.591	3240930	30	19	7	QC-pass	N
#1571	1.39	-1	0.338019	-11.198	2.04394	-9.39972	0.372763	-12.349	10.8285	148.287	4080120	25	15	7	QC-pass	N
#1572	0.62	-1	-1.66725	-15.564	1.89253	-11.772	-1.56816	-14.6389	13.0444	147.436	4358395	34	14	6	QC-pass	N
#1573	1.64	-1	-2.18402	-17.9616	1.54089	-13.9608	-1.85384	-15.2461	14.8099	146.274	4113557	41	14	6	QC-pass	N
#1574	1.37	-1	1.42618	-13.085	3.33361	-11.0477	1.21841	-11.1787	13.6212	143.56	3420612	41	17	12	QC-pass	N
#1575	0.44	-1	-0.416476	-16.1453	1.579	-14.0025	-0.349797	-13.5603	14.7641	147.267	3418007	36	22	7	QC-pass	N
#1576	0.37	-1	-0.102573	-13.1066	1.45208	-11.4571	-0.0801821	-10.2456	12.2065	147.863	3345620	38	15	6	QC-pass	N
#1577	1.42	-1	1.07514	-11.0901	4.84125	-7.10894	1.14436	-11.8041	11.4191	147.839	3309839	18	17	6	QC-pass	N
#1578	1	-1	1.2573	-11.8674	3.54537	-9.43836	1.19152	-11.2466	12.3197	147.678	3302747	37	17	11	QC-pass	N
#1579	0.43	-1	0.075452	-15.8791	1.41554	-14.4386	0.0658727	-13.8631	14.976	143.974	3518445	25	21	8	QC-pass	N
#1580	0.54	-1	-0.0847443	-16.7824	2.63032	-13.8546	-0.0736697	-14.5893	15.6736	143.718	3369363	25	14	8	QC-pass	N
#1581	0.68	-1	0.625575	-17.3854	3.35376	-14.4266	0.557877	-15.504	16.9063	143.861	4123613	40	15	9	QC-pass	N
#1582	0.73	-1	-0.102287	-17.3787	2.22987	-14.8574	-0.0981214	-16.6709	16.2168	142.363	3794091	22	14	8	QC-pass	N
#1583	0.6	-1	1.73806	-21.0556	2.95385	-19.7098	1.70021	-20.5971	21.3957	142.624	4397499	34	17	9	QC-pass	N
#1584	1.2	-1	-3.2366	-20.1063	0.416709	-16.1637	-2.61775	-16.2618	15.835	143.679	3494851	25	14	8	QC-pass	N
#1585	0.57	-1	-0.696443	-19.7989	1.29992	-17.6236	-0.710166	-20.1891	17.9309	143.993	3579561	37	15	10	QC-pass	N
#1586	0.41	-1	1.45499	-18.1156	3.06989	-16.3524	1.37444	-17.1127	18.3703	143.151	3299132	21	18	8	QC-pass	N
#1587	0.45	-1	-0.364582	-19.8576	1.66899	-17.638	-0.351196	-19.1285	18.2975	143.756	3529718	36	20	8	QC-pass	N
#1588	0.31	-1	0.135238	-18.1234	2.41857	-15.6444	0.112926	-15.1333	17.1388	143.811	3252073	38	15	10	QC-pass	N
#1589	1.49	-1	-2.33335	-18.3285	-0.767602	-16.6452	-2.0723	-16.2779	15.0141	143.721	3416093	34	18	11	QC-pass	N
#1590	0.56	-1	-0.11032	-23.1655	2.03814	-20.7846	-0.112784	-23.6828	21.6412	143.055	3345330	30	15	9	QC-pass	N
#1591	1.73	-1	1.95867	-17.4559	2.53161	-16.8307	1.67005	-14.8836	18.2238	144.422	4199426	37	14	9	QC-pass	N
#1592	0.71	-1	0.752447	-13.9158	3.63248	-10.8375	0.759718	-14.0502	13.7686	144.045	4275641	27	17	11	QC-pass	N
#1593	0.85	-1	-0.528423	-16.134	2.86444	-12.4927	-0.518828	-15.8411	14.6485	144.217	3813000	26	21	11	QC-pass	N
#1594	0.25	-1	-1.12582	-25.2447	1.52928	-22.289	-1.00476	-22.53	22.6396	142.488	2818411	29	12	15	QC-filtered	N
#1595	0.4	-1	0.189724	-9.72621	2.55728	-7.24847	0.196238	-10.0601	9.30777	149.861	3842859	42	21	10	QC-pass	N
#1596	0.39	-1	-0.40661	-13.3287	0.864649	-11.9804	-0.413885	-13.5672	12.1296	148.95	3846811	36	15	10	QC-pass	N
#1597	0.45	-1	0.958215	-10.1506	3.68935	-7.27708	0.839709	-8.89525	10.4275	149.469	3786452	22	21	11	QC-pass	N
#1598	1.2	-1	-1.54012	-12.292	1.28217	-9.32725	-1.34844	-10.7621	10.0924	149.373	3439968	34	13	10	QC-pass	N
#1599	1.29	-1	-1.02804	-13.1902	1.19024	-10.8453	-1.09635	-14.0666	11.4162	148.805	4675815	31	20	10	QC-pass	N
#1600	0.38	-1	-0.416246	-8.15929	2.12277	-5.528	-0.373671	-7.32473	7.26815	150.578	3421645	26	18	11	QC-pass	N
#1601	2.68	-1	2.09833	-8.40167	4.00812	-6.39776	1.91383	-7.66293	9.85601	149.236	3961833	29	20	16	QC-pass	Unclassified
#1602	0.64	-1	-2.07244	-12.6581	1.58456	-8.8194	-2.19796	-13.4247	9.9364	149.379	4364688	24	22	13	QC-pass	N
#1603	0.56	-1	-0.2243	-11.5077	2.61652	-8.51649	-0.192434	-9.87288	10.5914	149.627	3289078	35	16	13	QC-pass	N
#1604	0.49	-1	-1.55646	-16.3767	2.30799	-12.2435	-1.41538	-14.8923	13.9113	147.764	4256543	27	18	12	QC-pass	N
#1605	0.78	-1	0.857506	-11.2558	3.81311	-8.13219	0.880964	-11.5637	11.3704	149.384	3518993	29	18	11	QC-pass	N
#1606	0.5	-1	-1.12723	-15.9705	1.29005	-13.3848	-0.983372	-13.9324	13.9329	147.83	3820923	21	17	10	QC-pass	N
#1607	0.69	-1	0.878518	-9.25835	3.67173	-6.33224	0.83501	-8.79983	9.51515	150.213	3703690	28	19	11	QC-pass	N
#1608	0.52	-1	0.13312	-8.4071	2.91278	-5.51602	0.11787	-7.44403	8.01643	150.793	3132817	33	15	24	QC-pass	N
#1609	0.43	-1	-0.176834	-12.4523	3.14059	-8.94376	-0.190859	-13.4399	11.5226	148.409	4262996	26	18	11	QC-pass	N
#1610	0.67	-1	0.26797	-10.7613	2.63448	-8.27227	0.261224	-10.4903	10.3528	149.122	4785988	30	18	11	QC-pass	N
#1611	0.73	-1	-0.178913	-10.5638	3.35285	-6.85987	-0.185605	-10.9589	9.74794	146.932	2727798	36	14	16	QC-filtered	N
#1612	0.81	-1	1.92468	-10.5809	3.17856	-9.25344	1.73859	-9.55791	11.7386	148.054	3191441	24	20	10	QC-pass	N
#1613	0.32	-1	-0.334314	-12.0151	1.37972	-10.2071	-0.310782	-11.1694	10.9644	146.557	3307419	26	19	11	QC-pass	N
[truncated: 3,905 more rows]

## Sheet: chr13
Sample ID	Z_run	Real_state	Z_baseline_vs_n	Z_baseline_vs_p	Z_chr_vs_n	Z_chr_vs_p	Z_sample_vs_n	Z_sample_vs_p	fetal	peak	reads	age	week	costday	QC	Group
[truncated: 5,518 more rows]
