# Supplementary material for: Improving the calling of non-invasive prenatal testing on 13-/18-/21-trisomy by support vector machine discrimination
Source: PLoS One. 2018 Dec 5;13(12):e0207840. doi: 10.1371/journal.pone.0207840 (PMC6281214; doi:10.1371/journal.pone.0207840)
Supplement: S2 Table — Column of Group "N"&"P" is the result of internal validation; column of Group "Unclassified" is the result of external validation for the QC-pass data that could not be classified by one-Z-test method; column of Group "QC-filtered" is the result of external validation for the QC-filtered data. The rows of SVM models using RBF kernel with class weight and optimal parameter setting are bold. (XLSX) [file pone.0207840.s005.xlsx]

## Sheet: 工作表1
Chr21					Group “N” & “P”					Group “Unclassified”					Group “QC-filtered”
Model [1]	C	gamma	Real status	Support vector number	Prediction		Sens. [2]	Spec.	Accu.	Prediction		Sens.	Spec.	Accu.	Prediction		Sens.	Spec.	Accu.
					N	P				N	P				N	P
SVM-RBF-opt	1.32	0.25	N	365	4672	0	1	1	1	57	0	1	1	1	762	0	1	1	1
			P	19	0	19				0	4				0	4
SVM-linear-opt	0.0625	NA	N	2	4672	0	1	1	1	57	0	0	1	0.9344	762	0	0.75	1	0.9987
			P	2	0	19				4	0				1	3
SVM-RBF-opt-w	0.0625	0.25	N	478	4672	0	1	1	1	57	0	1	1	1	762	0	1	1	1
			P	19	0	19				0	4				0	4
SVM-linear-opt-w	0.0625	NA	N	2	4672	0	1	1	1	57	0	0	1	0.9344	762	0	0.75	1	0.9987
			P	2	0	19				4	0				1	3
Chr18					Group “N” & “P”					Group “Unclassified”					Group “QC-filtered”
Model	C	gamma	Real status	Support vector number	Prediction		Sens.	Spec.	Accu.	Prediction		Sens.	Spec.	Accu.	Prediction		Sens.	Spec.	Accu.
					N	P				N	P				N	P
SVM-RBF-opt	1	0.067	N	106	4697	0	1	1	1	44	0	1	1	1	760	2	0.75	0.9974	0.9961
			P	7	0	7				0	4				1	3
SVM-linear-opt	0.03125	NA	N	2	4697	0	0.8571	1	1	44	0	0	1	0.917	762	0	1	1	1
			P	2	1	6				4	0				0	4
SVM-RBF-opt-w	0.03125	0.067	N	303	4697	0	1	1	1	44	0	1	1	1	760	2	0.75	0.9974	0.9961
			P	6	0	7				0	4				1	3
SVM-linear-opt-w	0.03125	NA	N	3	4697	0	0.8571	1	1	44	0	0	1	0.917	762	0	1	1	1
			P	1	1	6				4	0				0	4
Chr13					Group “N” & “P”					Group “Unclassified”					Group “QC-filtered”
Model	C	gamma	Real status	Support vector number	Prediction		Sens.	Spec.	Accu.	Prediction		Sens.	Spec.	Accu.	Prediction		Sens.	Spec.	Accu.
					N	P				N	P				N	P
SVM-RBF-opt	1.072	1	N	1976	4706	0	1	1	1	42	0	NA	1	1	765	0	0	1	0.999
			P	4	0	4				0	0				1	0
SVM-linear-opt	0.03125	NA	N	2	4706	0	1	1	1	42	0	NA	1	1	765	0	0	1	0.999
			P	2	0	4				0	0				1	0
SVM-RBF-opt-w	0.03125	1	N	2070	4706	0	1	1	1	42	0	NA	1	1	765	0	0	1	0.999
			P	4	0	4				0	0				1	0
SVM-linear-opt-w	0.03125	NA	N	2	4706	0	1	1	1	42	0	NA	1	1	765	0	0	1	0.999
			P	2	0	4				0	0				1	0
[1] w means employing class weight to adjust parameter C; opt means employing optimization for parameters C and gamma in cross validation.
[2] Sens. is short for sensitivity; Spec. is short for specificity; and Accu. is short for accuracy.
