# Supplementary material for: Improving the calling of non-invasive prenatal testing on 13-/18-/21-trisomy by support vector machine discrimination
Source: PLoS One. 2018 Dec 5;13(12):e0207840. doi: 10.1371/journal.pone.0207840 (PMC6281214; doi:10.1371/journal.pone.0207840)
Supplement: S3 Table — Column of Group "N"&"P" is the result of internal validation; column of Group "Unclassified" is the result of external validation for the QC-pass data that could not be classified by one-Z-test method; column of Group "QC-filtered" is the result of external validation for the QC-filtered data. The rows of SVM models are bold. (XLSX) [file pone.0207840.s006.xlsx]

## Sheet: 工作表1
Chr21		Group “N” & “P”					Group “Unclassified”					Group “QC-filtered”
Model [1]	Real status	Prediction		Sens. [2]	Spec.	Accu.	Prediction		Sens.	Spec.	Accu.	Prediction		Sens.	Spec.	Accu.
		N	P				N	P				N	P
SVM	N	4672	0	1	1	1	57	0	1	1	1	762	0	1	1	1
	P	0	19				0	4				0	4
LDA	N	4672	0	0.842	1	0.999	57	0	0.25	1	0.951	761	1	0.75	0.999	0.997
	P	3	16				3	1				1	3
QDA	N	4669	3	1	0.999	0.999	53	4	0.75	0.93	0.918	762	0	1	1	1
	P	0	19				1	3				0	4
Dtree	N	4672	0	1	1	1	51	6	1	0.895	0.902	761	1	1	0.999	0.999
	P	0	19				0	4				0	4
Chr18		Group “N” & “P”					Group “Unclassified”					Group “QC-filtered”
Model	Real status	Prediction		Sens.	Spec.	Accu.	Prediction		Sens.	Spec.	Accu.	Prediction		Sens.	Spec.	Accu.
		N	P				N	P				N	P
SVM	N	4697	0	1	1	1	44	0	1	1	1	759	3	0.75	0.996	0.995
	P	0	7				0	4				1	3
LDA	N	4697	0	0.857	1	1	44	0	0.5	1	0.958	762	0	0.5	1	0.997
	P	1	6				2	2				2	2
QDA	N	4697	0	0	1	0.999	44	0	0	1	0.917	762	0	0	1	0.995
	P	7	0				4	0				4	0
Dtree	N	4697	0	1	1	1	40	4	1	0.909	0.917	761	1	1	0.999	0.999
	P	0	7				0	4				0	4
Chr13		Group “N” & “P”					Group “Unclassified”					Group “QC-filtered”
Model	Real status	Prediction		Sens.	Spec.	Accu.	Prediction		Sens.	Spec.	Accu.	Prediction		Sens.	Spec.	Accu.
		N	P				N	P				N	P
SVM	N	4706	0	1	1	1	42	0	NA	1	1	765	0	0	1	0.999
	P	0	4				0	0				1	0
LDA	N	4706	0	1	1	1	42	0	NA	1	1	765	0	0	1	0.999
	P	0	4				0	0				1	0
QDA	N	4706	0	1	1	1	42	0	NA	1	1	765	0	0	1	0.999
	P	0	4				0	0				1	0
Dtree	N	4703	3	1	0.999	0.999	25	17	NA	0.595	0.595	763	2	1	0.997	0.997
	P	0	4				0	0				0	1
[1] Corresponding R packages were employed to build models for each ML algorithms except SVM that employed libSVM. It is because libSVM is comparably applicable in parameter selection. Here SVM is default parameter setting; LDA means linear discriminant analysis; QDA means quadratic discriminant analysis; Dtree means decision tree.
[2] Sens. is short for sensitivity; Spec. is short for specificity; and Accu. is short for accuracy.
